# Supplementary material for: Chromosome-level assembly of the Phytophthora agathidicida genome reveals adaptation in effector gene families
Source: Front Microbiol. 2022 Nov 2;13:1038444. doi: 10.3389/fmicb.2022.1038444 (PMC9667082; doi:10.3389/fmicb.2022.1038444)
Supplement: Supplementary file 2 [file Data_Sheet_2.xlsx]

## Sheet: Table S1 all genome repeats
Table S1. Annotated repeat sequences in the P. agathidicida 3770 genome
The actual location of each repeat is indicated in the 'position in query' columns G and H; '+' is the forward strand, while 'C' is reverse ('complementary') strand in column J.
					query
CNV	SW	perc	perc	perc	sequence	position in query			repeat orientation	matching	repeat	position in repeat
	score	div.	del.	ins.	chromosome	begin	end	(left)	fwd (+) rev (c)	repeat	class/family	begin	end	(left)	ID
	567	0.0	0.0	0.0	Pag3770_1	1	482	-10534046	+	(TAAACCC)n	Simple_repeat	1	482	(0)	1
	15042	2.6	0.5	1.1	Pag3770_1	483	2651	-10531877	+	rnd-1_family-27	Unknown	137	2297	(106)	2
	4157	1.5	0.0	0.0	Pag3770_1	4989	5464	-10529064	+	rnd-1_family-1	LTR/Gypsy	4538	5013	(2)	3
	4506	2.8	0.6	0.2	Pag3770_1	6309	6846	-10527682	C	rnd-1_family-25	DNA/Maverick	(1815)	5314	4775	4
	13	19.3	0.0	5.4	Pag3770_1	8496	8534	-10525994	+	(GTC)n	Simple_repeat	1	37	(0)	5
	5424	3.3	0.0	0.0	Pag3770_1	10309	10952	-10523576	C	rnd-1_family-365	Unknown	(0)	644	1	6
	636	31.3	6.0	8.4	Pag3770_1	10953	11489	-10523039	C	rnd-2_family-28	DNA/Crypton-S	(2133)	3244	2720	7
	559	17.8	0.9	0.9	Pag3770_1	11426	11533	-10522995	C	rnd-1_family-11	DNA/Maverick	(362)	1805	1698	8	*
	547	18.9	2.3	5.6	Pag3770_1	11508	11585	-10522943	C	rnd-1_family-28	Unknown	(42)	2410	2337	9	*
	35491	8.8	1.2	0.3	Pag3770_1	11586	16675	-10517853	+	rnd-1_family-191	LTR/Gypsy	1	5137	(0)	10
	9168	3.3	0.0	0.0	Pag3770_1	16676	17759	-10516769	C	rnd-1_family-22	Unknown	(3293)	1084	1	11
	14097	5.8	0.0	0.0	Pag3770_1	19178	20967	-10513561	+	rnd-3_family-2	Unknown	2	1791	(652)	12
	4334	3.3	0.0	4.2	Pag3770_1	20956	21526	-10513002	C	rnd-1_family-37	Unknown	(1898)	548	1	13	*
	5096	2.3	0.8	0.0	Pag3770_1	21192	21798	-10512730	+	rnd-1_family-43	Unknown	1	612	(1432)	14
	824	26.8	0.4	0.8	Pag3770_1	23606	23872	-10510656	C	rnd-1_family-337	Unknown	(0)	266	1	15
	20	0.0	0.0	0.0	Pag3770_1	24254	24275	-10510253	+	(A)n	Simple_repeat	1	22	(0)	16
	3938	16.7	0.0	0.4	Pag3770_1	26041	26737	-10507791	+	rnd-1_family-267	Unknown	1	694	(0)	17
	3840	0.2	0.0	0.0	Pag3770_1	27064	27505	-10507023	C	rnd-1_family-151	Unknown	(1534)	724	283	18
	35515	8.8	1.2	0.3	Pag3770_1	27506	32595	-10501933	C	rnd-1_family-191	LTR/Gypsy	(0)	5137	1	19
	2561	1.4	0.0	0.0	Pag3770_1	32596	32886	-10501642	C	rnd-1_family-316	Unknown	(442)	503	213	20
	19	21.5	0.0	2.0	Pag3770_1	35873	35922	-10498606	+	(GAC)n	Simple_repeat	1	49	(0)	21
	12	19.7	0.0	0.0	Pag3770_1	39081	39109	-10495419	+	(ACG)n	Simple_repeat	1	29	(0)	22
	6337	0.4	0.0	0.0	Pag3770_1	41407	42130	-10492398	C	rnd-1_family-151	Unknown	(1534)	724	1	23
	6337	0.3	0.0	0.0	Pag3770_1	42179	42901	-10491627	+	rnd-1_family-151	Unknown	2	724	(1534)	24
	2001	4.2	0.0	0.0	Pag3770_1	42902	43141	-10491387	C	rnd-1_family-391	Unknown	(126)	240	1	25
	474	6.2	0.0	0.0	Pag3770_1	44547	44611	-10489917	+	rnd-1_family-154	Unknown	119	183	(2)	26
	15	10.2	11.9	0.0	Pag3770_1	44921	44962	-10489566	+	(GCCA)n	Simple_repeat	1	47	(0)	27
	8094	7.5	0.0	0.0	Pag3770_1	45489	46549	-10487979	C	rnd-1_family-105	DNA/TcMar-Tc1	(0)	1720	660	28
	499	1.7	0.0	0.0	Pag3770_1	46548	46605	-10487923	C	rnd-1_family-183	DNA/PIF-Harbinger	(681)	58	1	29	*
	2168	0.0	0.0	0.0	Pag3770_1	46607	46850	-10487678	C	rnd-3_family-16	Unknown	(0)	276	33	30	*
	8820	13.1	2.2	1.8	Pag3770_1	46849	48686	-10485842	C	rnd-1_family-222	DNA/TcMar-Tc2	(0)	1904	1	31
	289	2.9	0.0	0.0	Pag3770_1	48689	48722	-10485806	C	rnd-3_family-16	Unknown	(242)	34	1	32
	810	4.0	0.0	0.0	Pag3770_1	49048	49146	-10485382	+	rnd-1_family-291	Unknown	1	99	(0)	33
	8263	3.3	2.1	0.0	Pag3770_1	50787	51782	-10482746	+	rnd-1_family-344	Unknown	1	1017	(0)	34
	1303	27.4	3.0	3.0	Pag3770_1	52874	53408	-10481120	C	rnd-1_family-221	Unknown	(10)	1826	1292	35
	4352	23.2	1.3	3.9	Pag3770_1	53487	54788	-10479740	C	rnd-1_family-221	Unknown	(552)	1284	15	35
	4082	25.9	3.5	1.8	Pag3770_1	54933	56797	-10477731	C	rnd-1_family-258	Unknown	(2)	1479	1	36
	11764	4.2	0.1	0.1	Pag3770_1	58024	59467	-10475061	C	rnd-4_family-144	Unknown	(2650)	1445	1	37
	9632	0.8	0.0	0.0	Pag3770_1	64737	65888	-10468640	C	rnd-1_family-212	DNA/MULE-MuDR	(0)	2899	1748	38
	3847	2.1	0.4	0.0	Pag3770_1	65889	66362	-10468166	+	rnd-1_family-51	Unknown	1	476	(0)	39
	14675	0.5	0.1	0.0	Pag3770_1	66363	68112	-10466416	C	rnd-1_family-212	DNA/MULE-MuDR	(1147)	1752	1	38
	387	19.7	0.0	0.0	Pag3770_1	68118	68193	-10466335	+	rnd-1_family-299	Unknown	34	109	(0)	40
	300	9.3	0.0	0.0	Pag3770_1	68203	68245	-10466283	C	rnd-1_family-299	Unknown	(66)	43	1	41	*
	1558	7.5	0.0	0.9	Pag3770_1	68232	68460	-10466068	C	rnd-1_family-199	Unknown	(85)	227	1	42	*
	2079	5.1	1.4	1.0	Pag3770_1	68459	68754	-10465774	C	rnd-1_family-223	Unknown	(182)	297	1	43
	906	4.9	0.0	0.0	Pag3770_1	68749	68871	-10465657	C	rnd-1_family-234	RC/Helitron	(122)	150	28	44	*
	5764	6.0	0.8	0.6	Pag3770_1	68767	69593	-10464935	+	rnd-1_family-196	Unknown	1	829	(26)	45
	3156	7.7	0.0	0.2	Pag3770_1	69704	70159	-10464369	+	rnd-1_family-86	Unknown	551	1005	(4666)	46
	5933	17.1	0.2	0.0	Pag3770_1	72168	73353	-10461175	+	rnd-4_family-63	Unknown	1	1188	(189)	47
	8366	12.3	0.3	0.0	Pag3770_1	74706	76078	-10458450	+	rnd-4_family-63	Unknown	1	1377	(0)	48
	17	23.1	0.0	2.1	Pag3770_1	76252	76307	-10458221	+	(GCTGTC)n	Simple_repeat	1	54	(0)	49
	6764	16.0	1.0	0.8	Pag3770_1	76913	78213	-10456315	+	rnd-4_family-63	Unknown	1	1303	(74)	50
	6301	16.5	0.4	0.5	Pag3770_1	79121	80302	-10454226	+	rnd-4_family-63	Unknown	1	1181	(196)	51
	18	28.6	0.0	1.6	Pag3770_1	80479	80543	-10453985	+	(CACGAC)n	Simple_repeat	1	64	(0)	52
	6300	16.4	2.8	0.1	Pag3770_1	81264	82533	-10451995	+	rnd-4_family-63	Unknown	1	1303	(74)	53
	11	36.4	0.0	0.0	Pag3770_1	82616	82674	-10451854	+	(GACGAC)n	Simple_repeat	1	59	(0)	54
	6625	15.2	0.2	0.0	Pag3770_1	83529	84727	-10449801	+	rnd-4_family-63	Unknown	1	1201	(176)	55
	17	26.9	0.0	0.0	Pag3770_1	84884	84936	-10449592	+	(GACGAC)n	Simple_repeat	1	53	(0)	56
	282	5.3	0.0	0.0	Pag3770_1	85670	85707	-10448821	C	rnd-1_family-463	rRNA	(6119)	4335	4298	57
	433	27.0	1.5	6.9	Pag3770_1	85737	85935	-10448593	+	rnd-4_family-63	Unknown	923	1111	(266)	58
	361	29.2	8.3	7.9	Pag3770_1	86569	86858	-10447670	C	rnd-1_family-344	Unknown	(643)	374	84	59
	285	28.4	0.0	0.0	Pag3770_1	87446	87519	-10447009	+	rnd-4_family-63	Unknown	985	1058	(319)	60
	14	28.3	0.0	0.0	Pag3770_1	88615	88657	-10445871	+	(CTG)n	Simple_repeat	1	43	(0)	61
	3359	3.9	0.0	0.0	Pag3770_1	92392	92830	-10441698	+	rnd-1_family-100	Unknown	1	439	(225)	62
	1041	5.8	0.0	0.0	Pag3770_1	92829	92967	-10441561	C	rnd-1_family-69	Unknown	(510)	260	122	63	*
	5907	0.6	0.1	0.0	Pag3770_1	92967	93689	-10440839	C	rnd-1_family-151	Unknown	(1533)	725	2	64
	776	3.1	0.0	0.0	Pag3770_1	93690	93787	-10440741	+	rnd-1_family-64	Unknown	117	214	(1610)	65	*
	8224	7.1	0.5	0.4	Pag3770_1	93701	94876	-10439652	C	rnd-4_family-144	Unknown	(1747)	2348	1172	66
	6906	6.5	0.0	0.0	Pag3770_1	94864	95808	-10438720	C	rnd-4_family-144	Unknown	(3150)	945	1	66	*
	18	0.0	0.0	0.0	Pag3770_1	95961	95982	-10438546	+	(CGA)n	Simple_repeat	1	22	(0)	67
	39605	0.5	0.0	0.0	Pag3770_1	96636	101411	-10433117	+	rnd-5_family-541	LTR/Copia	1	4776	(276)	68
	38795	1.3	0.5	0.0	Pag3770_1	101784	106608	-10427920	C	rnd-3_family-375	LTR/Copia	(97)	4822	14	69
	413	25.2	0.0	4.1	Pag3770_1	106968	107120	-10427408	+	rnd-1_family-56	LINE/L1	481	627	(9083)	70
	37	4.7	0.0	0.0	Pag3770_1	107196	107239	-10427289	+	(GATGACTCC)n	Simple_repeat	1	44	(0)	71
	437	30.5	1.6	1.6	Pag3770_1	110590	110839	-10423689	C	rnd-1_family-403	DNA/PIF-Harbinger	(662)	2088	1839	72
	336	30.8	2.8	2.8	Pag3770_1	110903	111149	-10423379	C	rnd-1_family-403	DNA/PIF-Harbinger	(1042)	1708	1462	72
	2910	4.0	0.0	0.0	Pag3770_1	111488	111859	-10422669	+	rnd-1_family-23	LTR/Copia	1509	1880	(1947)	73
	858	31.2	6.9	2.9	Pag3770_1	111860	112457	-10422071	+	rnd-1_family-162	Unknown	1	621	(388)	74
	1607	6.9	3.6	0.4	Pag3770_1	112521	112767	-10421761	+	rnd-1_family-185	Unknown	746	1000	(2)	75
	2805	9.5	0.0	0.0	Pag3770_1	112770	113180	-10421348	C	rnd-1_family-19	Unknown	(1816)	411	1	76
	16	26.1	2.7	4.1	Pag3770_1	122059	122081	-10412447	+	(CTCCTT)n	Simple_repeat	1	68	(0)	77
	13	17.8	0.0	9.5	Pag3770_1	122082	122127	-10412401	+	(TCT)n	Simple_repeat	1	42	(0)	78
	17474	3.8	0.0	0.0	Pag3770_1	124719	126953	-10407575	+	rnd-1_family-20	Unknown	2	2236	(2183)	79
	788	5.7	0.0	0.0	Pag3770_1	126948	127053	-10407475	+	rnd-1_family-34	Unknown	1	106	(761)	80	*
	1486	6.4	0.4	4.1	Pag3770_1	132577	132804	-10401724	C	rnd-1_family-474	LTR/Gypsy	(0)	560	341	81	*
	1868	3.0	0.0	0.0	Pag3770_1	132804	133037	-10401491	C	rnd-1_family-23	LTR/Copia	(665)	3162	2929	82	*
	3987	0.6	0.0	0.0	Pag3770_1	133037	133511	-10401017	+	rnd-5_family-1619	Unknown	1	475	(0)	83	*
	8309	3.5	0.1	0.9	Pag3770_1	133510	134583	-10399945	C	rnd-1_family-23	LTR/Copia	(890)	2937	1873	82
	1566	7.7	3.6	0.4	Pag3770_1	134580	134826	-10399702	C	rnd-1_family-185	Unknown	(2)	1000	746	84	*
	875	31.0	6.9	2.9	Pag3770_1	134890	135487	-10399041	C	rnd-1_family-162	Unknown	(388)	621	1	85	*
	5750	7.1	0.0	0.8	Pag3770_1	135487	136291	-10398237	+	rnd-1_family-19	Unknown	409	1207	(1020)	86	*
	35244	2.6	0.1	0.2	Pag3770_1	136289	143685	-10390843	+	rnd-1_family-22	Unknown	1	4419	(0)	87
	2217	7.2	3.3	0.0	Pag3770_1	143582	143913	-10390615	C	rnd-1_family-196	Unknown	(512)	343	1	88	*
	906	4.9	0.0	0.0	Pag3770_1	143809	143931	-10390597	+	rnd-1_family-234	RC/Helitron	28	150	(122)	89	*
	20961	2.0	0.1	0.0	Pag3770_1	143921	146511	-10388017	C	rnd-1_family-142	Unknown	(0)	2593	1	90
	9112	1.4	0.2	0.0	Pag3770_1	146340	147453	-10387075	+	rnd-1_family-118	Unknown	572	1687	(1146)	91	*
	289	4.9	0.0	0.0	Pag3770_1	147450	147490	-10387038	+	rnd-1_family-28	Unknown	2370	2410	(42)	92	*
	439	15.2	2.1	2.1	Pag3770_1	147465	147558	-10386970	+	rnd-1_family-11	DNA/Maverick	1698	1791	(376)	93
	389	15.2	0.0	0.0	Pag3770_1	147510	147575	-10386953	C	rnd-1_family-14	DNA/Maverick	(463)	3796	3731	94	*
	1168	12.0	0.8	0.3	Pag3770_1	148955	149172	-10385356	+	rnd-1_family-431	Unknown	1	291	(287)	95
	322	19.1	2.1	2.1	Pag3770_1	149398	149493	-10385035	C	rnd-1_family-47	DNA/Crypton-S	(2)	2755	2660	96
	21510	1.6	0.0	0.0	Pag3770_1	149548	152169	-10382359	C	rnd-1_family-58	DNA/Crypton-S	(460)	2622	1	97
	822	4.6	0.0	0.0	Pag3770_1	152170	152226	-10382302	+	rnd-3_family-139	Unknown	53	109	(2687)	98
	554	13.2	1.9	1.9	Pag3770_1	152164	152271	-10382257	C	rnd-1_family-11	DNA/Maverick	(362)	1805	1698	99	*
	289	4.9	0.0	0.0	Pag3770_1	152246	152286	-10382242	C	rnd-1_family-28	Unknown	(42)	2410	2370	100	*
	9112	1.4	0.2	0.0	Pag3770_1	152283	153396	-10381132	C	rnd-1_family-118	Unknown	(1146)	1687	572	101	*
	20961	2.0	0.1	0.0	Pag3770_1	153225	155815	-10378713	+	rnd-1_family-142	Unknown	1	2593	(0)	102
	906	4.9	0.0	0.0	Pag3770_1	155805	155927	-10378601	C	rnd-1_family-234	RC/Helitron	(122)	150	28	103	*
	2217	7.2	3.3	0.0	Pag3770_1	155823	156154	-10378374	+	rnd-1_family-196	Unknown	1	343	(512)	104	*
	35107	2.7	0.1	0.4	Pag3770_1	156051	163456	-10371072	C	rnd-1_family-22	Unknown	(0)	4419	1	105
	2902	28.5	1.4	1.5	Pag3770_1	172938	174092	-10360436	C	rnd-4_family-63	Unknown	(196)	1181	28	106
	1267	22.1	0.3	0.6	Pag3770_1	180566	180929	-10353599	+	rnd-1_family-354	Unknown	1	363	(3)	107
	518	27.5	1.6	2.6	Pag3770_1	181069	181262	-10353266	C	rnd-1_family-377	Unknown	(5)	395	204	108
	282	25.1	4.7	8.1	Pag3770_1	181785	181975	-10352553	+	rnd-1_family-401	Unknown	2	186	(7)	109
	802	27.9	0.0	0.4	Pag3770_1	182042	182307	-10352221	+	rnd-1_family-337	Unknown	2	266	(0)	110
	711	28.1	0.4	1.6	Pag3770_1	182522	182767	-10351761	+	rnd-1_family-337	Unknown	2	244	(22)	111
	1137	21.4	0.0	0.4	Pag3770_1	183217	183483	-10351045	+	rnd-1_family-337	Unknown	1	266	(0)	112
	14	8.9	0.0	0.0	Pag3770_1	184292	184315	-10350213	+	(ACAA)n	Simple_repeat	1	24	(0)	113
	31	29.3	5.3	1.7	Pag3770_1	187059	187229	-10347299	+	(GGCCAC)n	Simple_repeat	1	177	(0)	114
	4667	2.8	0.0	1.2	Pag3770_1	187983	188586	-10345942	+	rnd-1_family-220	DNA/TcMar-Tc2	1	597	(0)	115
	247	0.0	0.0	0.0	Pag3770_1	188562	188591	-10345937	C	rnd-1_family-220	DNA/TcMar-Tc2	(567)	30	1	116	*
	23008	3.0	0.1	0.0	Pag3770_1	188595	191510	-10343018	C	rnd-1_family-184	DNA/Crypton-F	(2)	4438	1521	117
	450	30.5	8.0	3.3	Pag3770_1	195216	195591	-10338937	C	rnd-1_family-95	LTR/Copia	(0)	393	1	118
	318	36.3	3.5	3.5	Pag3770_1	195841	196214	-10338314	C	rnd-3_family-129	LTR/Copia	(5404)	3837	3464	119
	4572	2.3	0.5	0.2	Pag3770_1	197416	197989	-10336539	+	rnd-3_family-533	LTR/Gypsy	1	576	(4017)	120
	700	2.3	0.0	0.0	Pag3770_1	197990	198077	-10336451	C	rnd-1_family-67	tRNA	(39)	88	1	121
	1019	1.6	0.0	0.0	Pag3770_1	198539	198665	-10335863	C	rnd-1_family-67	tRNA	(0)	127	1	122
	1019	1.6	0.0	0.0	Pag3770_1	199127	199253	-10335275	C	rnd-1_family-67	tRNA	(0)	127	1	123
	1019	1.6	0.0	0.0	Pag3770_1	199715	199841	-10334687	C	rnd-1_family-67	tRNA	(0)	127	1	124
	1019	1.6	0.0	0.0	Pag3770_1	200303	200429	-10334099	C	rnd-1_family-67	tRNA	(0)	127	1	125
	1019	1.6	0.0	0.0	Pag3770_1	200891	201017	-10333511	C	rnd-1_family-67	tRNA	(0)	127	1	126
	1019	1.6	0.0	0.0	Pag3770_1	201481	201607	-10332921	C	rnd-1_family-67	tRNA	(0)	127	1	127
	1019	1.6	0.0	0.0	Pag3770_1	202071	202197	-10332331	C	rnd-1_family-67	tRNA	(0)	127	1	128
	1019	1.6	0.0	0.0	Pag3770_1	202661	202787	-10331741	C	rnd-1_family-67	tRNA	(0)	127	1	129
	1019	1.6	0.0	0.0	Pag3770_1	203251	203377	-10331151	C	rnd-1_family-67	tRNA	(0)	127	1	130
	1019	1.6	0.0	0.0	Pag3770_1	203839	203965	-10330563	C	rnd-1_family-67	tRNA	(0)	127	1	131
	1019	1.6	0.0	0.0	Pag3770_1	204427	204553	-10329975	C	rnd-1_family-67	tRNA	(0)	127	1	132
	1019	1.6	0.0	0.0	Pag3770_1	205015	205141	-10329387	C	rnd-1_family-67	tRNA	(0)	127	1	133
	1019	1.6	0.0	0.0	Pag3770_1	205605	205731	-10328797	C	rnd-1_family-67	tRNA	(0)	127	1	134
	1019	1.6	0.0	0.0	Pag3770_1	206193	206319	-10328209	C	rnd-1_family-67	tRNA	(0)	127	1	135
	1019	1.6	0.0	0.0	Pag3770_1	206781	206907	-10327621	C	rnd-1_family-67	tRNA	(0)	127	1	136
	1019	1.6	0.0	0.0	Pag3770_1	207369	207495	-10327033	C	rnd-1_family-67	tRNA	(0)	127	1	137
	1019	1.6	0.0	0.0	Pag3770_1	207957	208083	-10326445	C	rnd-1_family-67	tRNA	(0)	127	1	138
	1019	1.6	0.0	0.0	Pag3770_1	208545	208671	-10325857	C	rnd-1_family-67	tRNA	(0)	127	1	139
	1019	1.6	0.0	0.0	Pag3770_1	209135	209261	-10325267	C	rnd-1_family-67	tRNA	(0)	127	1	140
	1019	1.6	0.0	0.0	Pag3770_1	209725	209851	-10324677	C	rnd-1_family-67	tRNA	(0)	127	1	141
	1019	1.6	0.0	0.0	Pag3770_1	210313	210439	-10324089	C	rnd-1_family-67	tRNA	(0)	127	1	142
	1019	1.6	0.0	0.0	Pag3770_1	210903	211029	-10323499	C	rnd-1_family-67	tRNA	(0)	127	1	143
	1019	1.6	0.0	0.0	Pag3770_1	211491	211617	-10322911	C	rnd-1_family-67	tRNA	(0)	127	1	144
	1019	1.6	0.0	0.0	Pag3770_1	212081	212207	-10322321	C	rnd-1_family-67	tRNA	(0)	127	1	145
	1019	1.6	0.0	0.0	Pag3770_1	212671	212797	-10321731	C	rnd-1_family-67	tRNA	(0)	127	1	146
	1019	1.6	0.0	0.0	Pag3770_1	213261	213387	-10321141	C	rnd-1_family-67	tRNA	(0)	127	1	147
	1019	1.6	0.0	0.0	Pag3770_1	213851	213977	-10320551	C	rnd-1_family-67	tRNA	(0)	127	1	148
	1019	1.6	0.0	0.0	Pag3770_1	214439	214565	-10319963	C	rnd-1_family-67	tRNA	(0)	127	1	149
	1019	1.6	0.0	0.0	Pag3770_1	215027	215153	-10319375	C	rnd-1_family-67	tRNA	(0)	127	1	150
	1019	1.6	0.0	0.0	Pag3770_1	215615	215741	-10318787	C	rnd-1_family-67	tRNA	(0)	127	1	151
	1019	1.6	0.0	0.0	Pag3770_1	216205	216331	-10318197	C	rnd-1_family-67	tRNA	(0)	127	1	152
	1019	1.6	0.0	0.0	Pag3770_1	216793	216919	-10317609	C	rnd-1_family-67	tRNA	(0)	127	1	153
	1019	1.6	0.0	0.0	Pag3770_1	217381	217507	-10317021	C	rnd-1_family-67	tRNA	(0)	127	1	154
	1019	1.6	0.0	0.0	Pag3770_1	217969	218095	-10316433	C	rnd-1_family-67	tRNA	(0)	127	1	155
	1019	1.6	0.0	0.0	Pag3770_1	218557	218683	-10315845	C	rnd-1_family-67	tRNA	(0)	127	1	156
	1019	1.6	0.0	0.0	Pag3770_1	219145	219271	-10315257	C	rnd-1_family-67	tRNA	(0)	127	1	157
	1019	1.6	0.0	0.0	Pag3770_1	219733	219859	-10314669	C	rnd-1_family-67	tRNA	(0)	127	1	158
	1019	1.6	0.0	0.0	Pag3770_1	220321	220447	-10314081	C	rnd-1_family-67	tRNA	(0)	127	1	159
	1019	1.6	0.0	0.0	Pag3770_1	220909	221035	-10313493	C	rnd-1_family-67	tRNA	(0)	127	1	160
	1019	1.6	0.0	0.0	Pag3770_1	221497	221623	-10312905	C	rnd-1_family-67	tRNA	(0)	127	1	161
	1019	1.6	0.0	0.0	Pag3770_1	222085	222211	-10312317	C	rnd-1_family-67	tRNA	(0)	127	1	162
	1019	1.6	0.0	0.0	Pag3770_1	222673	222799	-10311729	C	rnd-1_family-67	tRNA	(0)	127	1	163
	1019	1.6	0.0	0.0	Pag3770_1	223261	223387	-10311141	C	rnd-1_family-67	tRNA	(0)	127	1	164
	1019	1.6	0.0	0.0	Pag3770_1	223849	223975	-10310553	C	rnd-1_family-67	tRNA	(0)	127	1	165
	1019	1.6	0.0	0.0	Pag3770_1	224437	224563	-10309965	C	rnd-1_family-67	tRNA	(0)	127	1	166
	1019	1.6	0.0	0.0	Pag3770_1	225025	225151	-10309377	C	rnd-1_family-67	tRNA	(0)	127	1	167
	1019	1.6	0.0	0.0	Pag3770_1	225613	225739	-10308789	C	rnd-1_family-67	tRNA	(0)	127	1	168
	1019	1.6	0.0	0.0	Pag3770_1	226201	226327	-10308201	C	rnd-1_family-67	tRNA	(0)	127	1	169
	1019	1.6	0.0	0.0	Pag3770_1	226789	226915	-10307613	C	rnd-1_family-67	tRNA	(0)	127	1	170
	1019	1.6	0.0	0.0	Pag3770_1	227377	227503	-10307025	C	rnd-1_family-67	tRNA	(0)	127	1	171
	1019	1.6	0.0	0.0	Pag3770_1	227965	228091	-10306437	C	rnd-1_family-67	tRNA	(0)	127	1	172
	1019	1.6	0.0	0.0	Pag3770_1	228553	228679	-10305849	C	rnd-1_family-67	tRNA	(0)	127	1	173
	1019	1.6	0.0	0.0	Pag3770_1	229141	229267	-10305261	C	rnd-1_family-67	tRNA	(0)	127	1	174
	1019	1.6	0.0	0.0	Pag3770_1	229729	229855	-10304673	C	rnd-1_family-67	tRNA	(0)	127	1	175
	1019	1.6	0.0	0.0	Pag3770_1	230317	230443	-10304085	C	rnd-1_family-67	tRNA	(0)	127	1	176
	1019	1.6	0.0	0.0	Pag3770_1	230905	231031	-10303497	C	rnd-1_family-67	tRNA	(0)	127	1	177
	1019	1.6	0.0	0.0	Pag3770_1	231493	231619	-10302909	C	rnd-1_family-67	tRNA	(0)	127	1	178
	1019	1.6	0.0	0.0	Pag3770_1	232081	232207	-10302321	C	rnd-1_family-67	tRNA	(0)	127	1	179
	1019	1.6	0.0	0.0	Pag3770_1	232669	232795	-10301733	C	rnd-1_family-67	tRNA	(0)	127	1	180
	1019	1.6	0.0	0.0	Pag3770_1	233257	233383	-10301145	C	rnd-1_family-67	tRNA	(0)	127	1	181
	1019	1.6	0.0	0.0	Pag3770_1	233845	233971	-10300557	C	rnd-1_family-67	tRNA	(0)	127	1	182
	1019	1.6	0.0	0.0	Pag3770_1	234433	234559	-10299969	C	rnd-1_family-67	tRNA	(0)	127	1	183
	1019	1.6	0.0	0.0	Pag3770_1	235021	235147	-10299381	C	rnd-1_family-67	tRNA	(0)	127	1	184
	1019	1.6	0.0	0.0	Pag3770_1	235609	235735	-10298793	C	rnd-1_family-67	tRNA	(0)	127	1	185
	1019	1.6	0.0	0.0	Pag3770_1	236197	236323	-10298205	C	rnd-1_family-67	tRNA	(0)	127	1	186
	1019	1.6	0.0	0.0	Pag3770_1	236785	236911	-10297617	C	rnd-1_family-67	tRNA	(0)	127	1	187
	1019	1.6	0.0	0.0	Pag3770_1	237373	237499	-10297029	C	rnd-1_family-67	tRNA	(0)	127	1	188
	1019	1.6	0.0	0.0	Pag3770_1	237961	238087	-10296441	C	rnd-1_family-67	tRNA	(0)	127	1	189
	1019	1.6	0.0	0.0	Pag3770_1	238549	238675	-10295853	C	rnd-1_family-67	tRNA	(0)	127	1	190
	1019	1.6	0.0	0.0	Pag3770_1	239137	239263	-10295265	C	rnd-1_family-67	tRNA	(0)	127	1	191
	1019	1.6	0.0	0.0	Pag3770_1	239725	239851	-10294677	C	rnd-1_family-67	tRNA	(0)	127	1	192
	1019	1.6	0.0	0.0	Pag3770_1	240313	240439	-10294089	C	rnd-1_family-67	tRNA	(0)	127	1	193
	1019	1.6	0.0	0.0	Pag3770_1	240901	241027	-10293501	C	rnd-1_family-67	tRNA	(0)	127	1	194
	1019	1.6	0.0	0.0	Pag3770_1	241489	241615	-10292913	C	rnd-1_family-67	tRNA	(0)	127	1	195
	1019	1.6	0.0	0.0	Pag3770_1	242077	242203	-10292325	C	rnd-1_family-67	tRNA	(0)	127	1	196
	1019	1.6	0.0	0.0	Pag3770_1	242665	242791	-10291737	C	rnd-1_family-67	tRNA	(0)	127	1	197
	1019	1.6	0.0	0.0	Pag3770_1	243253	243379	-10291149	C	rnd-1_family-67	tRNA	(0)	127	1	198
	1019	1.6	0.0	0.0	Pag3770_1	243841	243967	-10290561	C	rnd-1_family-67	tRNA	(0)	127	1	199
	1019	1.6	0.0	0.0	Pag3770_1	244429	244555	-10289973	C	rnd-1_family-67	tRNA	(0)	127	1	200
	1019	1.6	0.0	0.0	Pag3770_1	245017	245143	-10289385	C	rnd-1_family-67	tRNA	(0)	127	1	201
	1019	1.6	0.0	0.0	Pag3770_1	245605	245731	-10288797	C	rnd-1_family-67	tRNA	(0)	127	1	202
	1019	1.6	0.0	0.0	Pag3770_1	246193	246319	-10288209	C	rnd-1_family-67	tRNA	(0)	127	1	203
	1019	1.6	0.0	0.0	Pag3770_1	246781	246907	-10287621	C	rnd-1_family-67	tRNA	(0)	127	1	204
	1019	1.6	0.0	0.0	Pag3770_1	247369	247495	-10287033	C	rnd-1_family-67	tRNA	(0)	127	1	205
	1019	1.6	0.0	0.0	Pag3770_1	247957	248083	-10286445	C	rnd-1_family-67	tRNA	(0)	127	1	206
	1019	1.6	0.0	0.0	Pag3770_1	248545	248671	-10285857	C	rnd-1_family-67	tRNA	(0)	127	1	207
	1019	1.6	0.0	0.0	Pag3770_1	249135	249261	-10285267	C	rnd-1_family-67	tRNA	(0)	127	1	208
	1019	1.6	0.0	0.0	Pag3770_1	249723	249849	-10284679	C	rnd-1_family-67	tRNA	(0)	127	1	209
	1019	1.6	0.0	0.0	Pag3770_1	250311	250437	-10284091	C	rnd-1_family-67	tRNA	(0)	127	1	210
	1019	1.6	0.0	0.0	Pag3770_1	250899	251025	-10283503	C	rnd-1_family-67	tRNA	(0)	127	1	211
	1019	1.6	0.0	0.0	Pag3770_1	251487	251613	-10282915	C	rnd-1_family-67	tRNA	(0)	127	1	212
	1019	1.6	0.0	0.0	Pag3770_1	252075	252201	-10282327	C	rnd-1_family-67	tRNA	(0)	127	1	213
	1019	1.6	0.0	0.0	Pag3770_1	252663	252789	-10281739	C	rnd-1_family-67	tRNA	(0)	127	1	214
	1019	1.6	0.0	0.0	Pag3770_1	253251	253377	-10281151	C	rnd-1_family-67	tRNA	(0)	127	1	215
	1019	1.6	0.0	0.0	Pag3770_1	253839	253965	-10280563	C	rnd-1_family-67	tRNA	(0)	127	1	216
	1019	1.6	0.0	0.0	Pag3770_1	254427	254553	-10279975	C	rnd-1_family-67	tRNA	(0)	127	1	217
	1019	1.6	0.0	0.0	Pag3770_1	255015	255141	-10279387	C	rnd-1_family-67	tRNA	(0)	127	1	218
	1019	1.6	0.0	0.0	Pag3770_1	255603	255729	-10278799	C	rnd-1_family-67	tRNA	(0)	127	1	219
	1019	1.6	0.0	0.0	Pag3770_1	256191	256317	-10278211	C	rnd-1_family-67	tRNA	(0)	127	1	220
	1019	1.6	0.0	0.0	Pag3770_1	256779	256905	-10277623	C	rnd-1_family-67	tRNA	(0)	127	1	221
	1019	1.6	0.0	0.0	Pag3770_1	257367	257493	-10277035	C	rnd-1_family-67	tRNA	(0)	127	1	222
	1019	1.6	0.0	0.0	Pag3770_1	257955	258081	-10276447	C	rnd-1_family-67	tRNA	(0)	127	1	223
	1019	1.6	0.0	0.0	Pag3770_1	258543	258669	-10275859	C	rnd-1_family-67	tRNA	(0)	127	1	224
	1019	1.6	0.0	0.0	Pag3770_1	259131	259257	-10275271	C	rnd-1_family-67	tRNA	(0)	127	1	225
	1019	1.6	0.0	0.0	Pag3770_1	259719	259845	-10274683	C	rnd-1_family-67	tRNA	(0)	127	1	226
	1019	1.6	0.0	0.0	Pag3770_1	260307	260433	-10274095	C	rnd-1_family-67	tRNA	(0)	127	1	227
	1019	1.6	0.0	0.0	Pag3770_1	260895	261021	-10273507	C	rnd-1_family-67	tRNA	(0)	127	1	228
	1019	1.6	0.0	0.0	Pag3770_1	261483	261609	-10272919	C	rnd-1_family-67	tRNA	(0)	127	1	229
	1019	1.6	0.0	0.0	Pag3770_1	262073	262199	-10272329	C	rnd-1_family-67	tRNA	(0)	127	1	230
	36	0.0	0.0	0.0	Pag3770_1	262558	262588	-10271940	+	(AT)n	Simple_repeat	1	31	(0)	231
	806	2.8	0.0	0.9	Pag3770_1	263444	263552	-10270976	C	rnd-1_family-156	tRNA	(3342)	108	1	232
	13	14.9	5.1	2.5	Pag3770_1	264270	264308	-10270220	+	(CTTTGAT)n	Simple_repeat	1	40	(0)	233
	4607	2.1	0.5	0.2	Pag3770_1	265124	265697	-10268831	C	rnd-3_family-533	LTR/Gypsy	(4017)	576	1	234
	4585	2.3	0.5	0.2	Pag3770_1	269033	269606	-10264922	+	rnd-3_family-533	LTR/Gypsy	1	576	(4017)	235
	510	31.1	4.8	3.2	Pag3770_1	270008	270469	-10264059	C	rnd-1_family-318	DNA/TcMar-Ant1	(601)	715	247	236
	12	12.0	3.7	0.0	Pag3770_1	287676	287702	-10246826	+	(TGCAC)n	Simple_repeat	1	28	(0)	237
	1800	35.8	3.9	3.2	Pag3770_1	289997	291493	-10243035	C	rnd-1_family-177	Unknown	(0)	1523	16	238
	14	15.3	1.6	12.1	Pag3770_1	301903	301966	-10232562	+	(AGCGCA)n	Simple_repeat	1	58	(0)	239
	15	4.8	0.0	0.0	Pag3770_1	305452	305473	-10229055	+	(CTGT)n	Simple_repeat	1	22	(0)	240
	19	18.9	0.0	0.0	Pag3770_1	305963	306004	-10228524	+	(TGGAGC)n	Simple_repeat	1	42	(0)	241
	13	3.8	3.0	9.7	Pag3770_1	311889	311921	-10222607	+	(CGTGA)n	Simple_repeat	1	31	(0)	242
	545	10.0	0.0	1.2	Pag3770_1	313707	313787	-10220741	+	rnd-1_family-299	Unknown	30	109	(0)	243
	1217	24.6	5.9	1.9	Pag3770_1	313922	314278	-10220250	C	rnd-1_family-75	RC/Helitron	(38)	7147	6777	244
	14230	1.9	0.1	0.1	Pag3770_1	314280	315932	-10218596	C	rnd-1_family-23	LTR/Copia	(665)	3162	1511	245
	33433	17.4	1.7	1.1	Pag3770_1	315955	322623	-10211905	C	rnd-1_family-145	RC/Helitron	(428)	6757	1	244
	514	20.6	0.0	0.0	Pag3770_1	324953	325044	-10209484	C	rnd-1_family-97	Unknown	(525)	92	1	246	*
	4002	4.7	1.4	0.0	Pag3770_1	325013	325519	-10209009	C	rnd-1_family-54	Unknown	(0)	785	272	247
	2061	5.5	0.4	1.5	Pag3770_1	325463	325736	-10208792	+	rnd-5_family-581	Unknown	632	902	(3453)	248	*
	11509	6.5	0.1	0.0	Pag3770_1	325730	327195	-10207333	C	rnd-1_family-152	Unknown	(55)	1489	23	249
	11274	1.7	0.0	0.1	Pag3770_1	327196	328499	-10206029	+	rnd-1_family-85	Unknown	31	1332	(1199)	250
	1416	6.4	1.5	3.5	Pag3770_1	328531	328812	-10205716	+	rnd-1_family-199	Unknown	1	312	(0)	251
	12	13.7	0.0	0.0	Pag3770_1	331198	331221	-10203307	+	(CCA)n	Simple_repeat	1	24	(0)	252
	394	36.8	0.8	2.5	Pag3770_1	332806	333045	-10201483	C	rnd-1_family-89	Unknown	(1810)	1455	1220	253
	1330	32.4	4.5	1.9	Pag3770_1	333234	333840	-10200688	C	rnd-1_family-89	Unknown	(2272)	993	372	253
	611	8.6	0.0	3.2	Pag3770_1	334543	334638	-10199890	+	rnd-1_family-390	Unknown	8	100	(0)	254	*
	13130	3.6	2.4	0.0	Pag3770_1	334556	336158	-10198370	C	rnd-1_family-155	Unknown	(2)	1641	1	255	*
	16323	2.5	2.1	0.0	Pag3770_1	334799	336742	-10197786	+	rnd-1_family-122	Unknown	1	1984	(91)	256
	4642	2.5	0.0	0.0	Pag3770_1	336740	337090	-10197438	+	rnd-1_family-43	Unknown	209	559	(1485)	257	*
	2179	3.0	0.0	0.8	Pag3770_1	337091	337354	-10197174	C	rnd-1_family-48	DNA/PIF-Harbinger	(1)	2564	2303	258	*
	5589	1.1	0.0	0.0	Pag3770_1	337350	337993	-10196535	C	rnd-1_family-365	Unknown	(0)	644	1	259	*
	18463	5.5	0.3	0.0	Pag3770_1	337982	340303	-10194225	C	rnd-1_family-48	DNA/PIF-Harbinger	(237)	2328	2	260
	2319	1.5	0.4	0.4	Pag3770_1	342291	342566	-10191962	+	rnd-3_family-16	Unknown	1	276	(0)	261
	505	6.2	0.0	0.0	Pag3770_1	342569	342632	-10191896	+	rnd-1_family-183	DNA/PIF-Harbinger	2	65	(674)	262
	36257	6.2	1.0	0.9	Pag3770_1	343105	347913	-10186615	C	rnd-5_family-102	LTR/Copia	(6875)	6334	1523	263
	1364	17.5	6.6	0.7	Pag3770_1	348119	348389	-10186139	C	rnd-1_family-216	LINE/L1-Tx1	(3)	5315	5029	264
	5038	4.2	0.2	0.0	Pag3770_1	350207	350826	-10183702	+	rnd-4_family-144	Unknown	1	621	(3474)	265
	683	26.4	20.1	0.6	Pag3770_1	352589	352906	-10181622	C	rnd-1_family-318	DNA/TcMar-Ant1	(92)	1224	845	266
	25	12.7	0.0	0.0	Pag3770_1	357230	357272	-10177256	+	(CAG)n	Simple_repeat	1	43	(0)	267
	2157	2.4	0.0	0.0	Pag3770_1	367288	367537	-10166991	+	rnd-1_family-406	Unknown	1	250	(0)	268	*
	14062	7.0	4.1	0.2	Pag3770_1	367316	369382	-10165146	C	rnd-1_family-278	Unknown	(0)	2146	1	269
	12	9.1	4.2	0.0	Pag3770_1	380685	380708	-10153820	+	(CGC)n	Simple_repeat	1	25	(0)	270
	18491	4.9	1.8	0.1	Pag3770_1	382546	384878	-10149650	+	rnd-1_family-6	DNA/Maverick	2577	4948	(3614)	271
	553	27.3	0.0	0.0	Pag3770_1	384877	385015	-10149513	C	rnd-1_family-381	DNA/TcMar-Fot1	(210)	498	360	272	*
	14	9.3	0.0	0.0	Pag3770_1	386484	386506	-10148022	+	(ACG)n	Simple_repeat	1	23	(0)	273
	2622	8.3	0.0	0.0	Pag3770_1	386878	387227	-10147301	+	rnd-1_family-381	DNA/TcMar-Fot1	359	708	(0)	274
	29	25.8	1.0	3.2	Pag3770_1	389831	389927	-10144601	+	GA-rich	Low_complexity	1	95	(0)	275
	18	19.9	0.0	0.0	Pag3770_1	390325	390364	-10144164	+	GA-rich	Low_complexity	1	40	(0)	276
	12	9.1	4.2	0.0	Pag3770_1	391214	391237	-10143291	+	(GGC)n	Simple_repeat	1	25	(0)	277
	12	30.2	1.6	3.2	Pag3770_1	403241	403304	-10131224	+	(ACATA)n	Simple_repeat	1	63	(0)	278
	8812	13.4	1.6	2.1	Pag3770_1	403861	405713	-10128815	C	rnd-1_family-222	DNA/TcMar-Tc2	(0)	1904	1	279
	361	12.5	3.1	0.0	Pag3770_1	409620	409683	-10124845	+	rnd-1_family-59	DNA/Crypton-S	485	550	(0)	280	*
	468	10.0	0.0	1.4	Pag3770_1	409627	409697	-10124831	C	rnd-1_family-34	Unknown	(756)	111	42	281
	399	13.5	0.9	21.3	Pag3770_1	409635	409747	-10124781	C	rnd-1_family-11	DNA/Maverick	(376)	1791	1698	282	*
	312	21.2	2.5	1.2	Pag3770_1	409684	409700	-10124828	+	rnd-1_family-16	Unknown	6	87	(2660)	283	*
	425	11.1	5.6	0.0	Pag3770_1	409722	409793	-10124735	C	rnd-1_family-28	Unknown	(42)	2410	2335	284	*
	37384	2.2	0.0	0.2	Pag3770_1	409770	417018	-10117510	C	rnd-1_family-20	Unknown	(0)	4419	1	285
	14	9.3	0.0	0.0	Pag3770_1	422462	422484	-10112044	+	(CTG)n	Simple_repeat	1	23	(0)	286
	15	31.2	0.0	0.0	Pag3770_1	428185	428252	-10106276	+	A-rich	Low_complexity	1	68	(0)	287
	11210	4.4	0.7	0.0	Pag3770_1	430781	432151	-10102377	C	rnd-2_family-28	DNA/Crypton-S	(2592)	2785	1405	288
	6558	4.4	0.1	0.0	Pag3770_1	432151	432947	-10101581	+	rnd-1_family-6	DNA/Maverick	4163	4960	(3602)	289	*
	759	26.0	3.4	1.9	Pag3770_1	437074	437872	-10096656	+	rnd-1_family-82	Unknown	1	227	(0)	290
	483	26.5	7.0	2.1	Pag3770_1	437874	438058	-10096470	C	rnd-1_family-424	Unknown	(3)	309	116	291
	603	23.6	0.5	0.0	Pag3770_1	438200	438409	-10096119	+	rnd-1_family-82	Unknown	1	227	(0)	292
	2101	1.5	11.4	0.0	Pag3770_1	438500	438761	-10095767	+	rnd-1_family-424	Unknown	1	292	(20)	293
	41372	1.2	0.5	0.0	Pag3770_1	438762	443542	-10090986	+	rnd-3_family-375	LTR/Copia	14	4817	(102)	294
	21658	15.2	2.7	1.9	Pag3770_1	443543	448275	-10086253	+	rnd-1_family-262	LTR/Gypsy	1	4956	(179)	295
	2241	2.5	10.6	0.0	Pag3770_1	448333	448614	-10085914	+	rnd-1_family-424	Unknown	1	312	(0)	296
	373	32.8	4.2	3.4	Pag3770_1	450534	450770	-10083758	C	rnd-1_family-7	DNA/TcMar-Tc2	(4002)	8380	8142	297
	3174	10.8	0.2	0.0	Pag3770_1	451590	452035	-10082493	C	rnd-4_family-2031	Unknown	(111)	447	1	298
	945	0.0	0.0	0.0	Pag3770_1	452049	452156	-10082372	+	rnd-4_family-954	Unknown	1	108	(0)	299
	3413	4.0	0.0	0.0	Pag3770_1	452169	452589	-10081939	C	rnd-1_family-32	LTR/Gypsy	(6156)	421	1	300
	9099	5.0	4.6	0.3	Pag3770_1	452624	453822	-10080706	C	rnd-1_family-43	Unknown	(721)	1323	74	301
	322	2.4	0.0	0.0	Pag3770_1	453822	453862	-10080666	+	rnd-1_family-20	Unknown	4324	4364	(55)	302	*
	11861	4.2	0.2	0.8	Pag3770_1	454433	455908	-10078620	+	rnd-1_family-145	RC/Helitron	1	1467	(4681)	303
	5633	27.9	2.5	1.3	Pag3770_1	455887	457787	-10076741	+	rnd-1_family-75	RC/Helitron	5165	7147	(38)	304	*
	236	24.1	0.0	0.0	Pag3770_1	466659	466716	-10067812	C	rnd-1_family-315	DNA/MULE-MuDR	(1854)	1473	1416	305
	5633	27.9	2.5	1.3	Pag3770_1	475895	477795	-10056733	C	rnd-1_family-75	RC/Helitron	(38)	7147	5165	306	*
	11855	4.2	0.2	0.9	Pag3770_1	477774	479250	-10055278	C	rnd-1_family-145	RC/Helitron	(4681)	1467	1	307
	322	2.4	0.0	0.0	Pag3770_1	479821	479861	-10054667	C	rnd-1_family-110	Unknown	(1391)	1534	1494	308	*
	792	5.9	0.0	0.0	Pag3770_1	479861	479962	-10054566	+	rnd-5_family-574	Unknown	521	622	(2855)	309	*
	13792	4.0	0.1	0.1	Pag3770_1	479960	481667	-10052861	C	rnd-1_family-131	Unknown	(76)	1695	1	310
	381	20.4	2.3	0.0	Pag3770_1	481590	481677	-10052851	+	rnd-1_family-239	Unknown	1	90	(52)	311	*
	580	6.5	5.4	0.0	Pag3770_1	481651	481743	-10052785	+	rnd-1_family-457	Unknown	1	98	(0)	312
	410	20.4	1.1	8.4	Pag3770_1	481751	481893	-10052635	C	rnd-1_family-237	Unknown	(0)	104	9	313	*
	907	8.5	0.0	6.3	Pag3770_1	481806	481956	-10052572	+	rnd-1_family-239	Unknown	1	142	(0)	314	*
	12862	4.2	0.1	0.4	Pag3770_1	481954	483553	-10050975	+	rnd-1_family-98	LTR/Pao	719	2312	(0)	315
	11026	5.3	0.6	0.5	Pag3770_1	483554	483716	-10050812	+	rnd-1_family-135	Unknown	1222	2630	(2965)	316
	311	13.2	10.5	0.0	Pag3770_1	483717	483792	-10050736	C	rnd-1_family-110	Unknown	(0)	2925	2842	317
	43	0.0	4.3	0.0	Pag3770_1	483794	483839	-10050689	+	(TTC)n	Simple_repeat	1	48	(0)	318
	13992	3.7	0.9	0.1	Pag3770_1	490880	492596	-10041932	C	rnd-1_family-225	Unknown	(0)	1797	67	319
	4972	1.9	0.0	0.2	Pag3770_1	492597	493173	-10041355	+	rnd-3_family-533	LTR/Gypsy	1	576	(4017)	320
	13561	6.5	0.1	0.0	Pag3770_1	496653	498371	-10036157	+	rnd-1_family-105	DNA/TcMar-Tc1	1	1720	(0)	321
	12	23.5	0.0	0.0	Pag3770_1	501883	501917	-10032611	+	(AGCTGC)n	Simple_repeat	1	35	(0)	322
	543	11.1	0.0	0.0	Pag3770_1	504552	504632	-10029896	+	rnd-1_family-118	Unknown	1293	1373	(1460)	323	*
	1417	5.3	0.5	0.0	Pag3770_1	504630	504817	-10029711	C	rnd-1_family-93	Unknown	(1)	1686	1498	324
	519	6.4	3.8	2.5	Pag3770_1	504755	504834	-10029694	+	rnd-1_family-193	Unknown	1	81	(195)	325	*
	8619	5.4	1.3	0.8	Pag3770_1	504814	505986	-10028542	+	rnd-1_family-118	Unknown	1719	2830	(3)	323
	3345	11.4	1.2	0.4	Pag3770_1	506175	506692	-10027836	+	rnd-1_family-393	Unknown	1	522	(0)	326
	13	0.0	0.0	0.0	Pag3770_1	508996	509012	-10025516	+	(AAT)n	Simple_repeat	1	17	(0)	327
	32	2.9	0.0	0.0	Pag3770_1	513330	513364	-10021164	+	(GAATGCAG)n	Simple_repeat	1	35	(0)	328
	566	37.2	5.2	3.1	Pag3770_1	518479	519133	-10015395	+	rnd-1_family-14	DNA/Maverick	2917	3584	(675)	329
	30291	3.1	0.0	0.0	Pag3770_1	522804	526588	-10007940	C	rnd-1_family-75	RC/Helitron	(0)	7185	3400	330
	4488	0.9	1.6	0.0	Pag3770_1	526585	527132	-10007396	+	rnd-4_family-2031	Unknown	2	558	(0)	331	*
	10352	7.2	0.1	0.0	Pag3770_1	527129	528570	-10005958	C	rnd-1_family-75	RC/Helitron	(3771)	3414	1972	330	*
	20208	2.9	0.1	0.0	Pag3770_1	528147	530710	-10003818	+	rnd-1_family-94	RC/Helitron	1151	3716	(0)	332
	12	26.9	2.0	2.0	Pag3770_1	539259	539309	(9995219)	+	(GCAACA)n	Simple_repeat	1	51	(0)	333
	6169	4.2	0.2	0.0	Pag3770_1	542862	543661	(9990867)	C	rnd-1_family-4	DNA	(3490)	6954	6153	334	*
	6482	6.6	4.2	0.1	Pag3770_1	543661	544597	(9989931)	C	rnd-1_family-4	DNA	(4901)	5543	4569	335
	345	30.0	0.8	4.8	Pag3770_1	545148	545385	(9989143)	+	rnd-1_family-192	Unknown	17	245	(22)	336
	2044	25.1	1.4	1.5	Pag3770_1	554567	555228	(9979300)	C	rnd-1_family-409	Unknown	(19)	685	25	337
	351	26.4	0.0	0.0	Pag3770_1	555416	555536	(9978992)	C	rnd-1_family-448	Unknown	(37)	140	20	338
	1940	27.2	0.6	0.8	Pag3770_1	557397	558066	(9976462)	C	rnd-1_family-409	Unknown	(19)	685	17	339
	2047	24.9	0.9	1.1	Pag3770_1	559640	560308	(9974220)	C	rnd-1_family-409	Unknown	(36)	668	1	340
	350	27.4	0.0	0.0	Pag3770_1	560407	560523	(9974005)	C	rnd-1_family-448	Unknown	(8)	169	53	341
	1923	27.2	0.5	0.6	Pag3770_1	562908	563568	(9970960)	C	rnd-1_family-409	Unknown	(19)	685	26	342
	407	27.1	0.0	0.0	Pag3770_1	563759	563887	(9970641)	C	rnd-1_family-448	Unknown	(39)	138	10	343
	3209	16.4	0.3	0.4	Pag3770_1	565749	566452	(9968076)	C	rnd-1_family-409	Unknown	(0)	704	2	344
	1042	11.4	0.0	0.0	Pag3770_1	566526	566701	(9967827)	C	rnd-1_family-448	Unknown	(0)	177	2	345
	1283	14.0	0.0	0.5	Pag3770_1	567371	567586	(9966942)	+	rnd-1_family-402	DNA/TcMar-Pogo	49	263	(491)	346
	318	14.0	0.0	0.0	Pag3770_1	567635	567684	(9966844)	+	rnd-1_family-402	DNA/TcMar-Pogo	453	502	(252)	347
	426	10.1	13.9	0.0	Pag3770_1	567945	568023	(9966505)	+	rnd-1_family-402	DNA/TcMar-Pogo	498	587	(167)	348
	2288	5.3	0.0	0.0	Pag3770_1	568186	568487	(9966041)	+	rnd-1_family-470	Unknown	1	302	(0)	349	*
	5623	5.5	0.0	0.3	Pag3770_1	568295	569057	(9965471)	C	rnd-1_family-441	Unknown	(0)	761	1	350
	5623	5.5	0.0	0.3	Pag3770_1	577417	578179	(9956349)	+	rnd-1_family-441	Unknown	1	761	(0)	351
	2288	5.3	0.0	0.0	Pag3770_1	577987	578288	(9956240)	C	rnd-1_family-470	Unknown	(0)	302	1	352	*
	426	10.1	13.9	0.0	Pag3770_1	578451	578529	(9955999)	C	rnd-1_family-402	DNA/TcMar-Pogo	(167)	587	498	353
	318	14.0	0.0	0.0	Pag3770_1	578790	578839	(9955689)	C	rnd-1_family-402	DNA/TcMar-Pogo	(252)	502	453	353
	1283	14.0	0.0	0.5	Pag3770_1	578888	579103	(9955425)	C	rnd-1_family-402	DNA/TcMar-Pogo	(491)	263	49	353
	1042	11.4	0.0	0.0	Pag3770_1	579773	579948	(9954580)	+	rnd-1_family-448	Unknown	2	177	(0)	354
	3209	16.4	0.3	0.4	Pag3770_1	580022	580725	(9953803)	+	rnd-1_family-409	Unknown	2	704	(0)	355
	1042	11.4	0.0	0.0	Pag3770_1	582502	582677	(9951851)	+	rnd-1_family-448	Unknown	2	177	(0)	356
	3200	16.6	0.3	0.4	Pag3770_1	582751	583454	(9951074)	+	rnd-1_family-409	Unknown	2	704	(0)	357
	20773	2.6	0.0	0.0	Pag3770_1	585907	588477	(9946051)	C	rnd-1_family-452	DNA/hAT-Charlie	(0)	2570	1	358
	13	16.9	3.0	0.0	Pag3770_1	588707	588739	(9945789)	+	(CAAG)n	Simple_repeat	1	34	(0)	359
	3200	16.8	0.3	0.4	Pag3770_1	588820	589523	(9945005)	C	rnd-1_family-409	Unknown	(0)	704	2	360
	1042	11.4	0.0	0.0	Pag3770_1	589597	589772	(9944756)	C	rnd-1_family-448	Unknown	(0)	177	2	361
	12	24.1	3.5	3.5	Pag3770_1	589862	589918	(9944610)	+	(TCGTGT)n	Simple_repeat	1	57	(0)	362
	1042	11.4	0.0	0.0	Pag3770_1	591606	591781	(9942747)	+	rnd-1_family-448	Unknown	2	177	(0)	363
	3200	16.8	0.3	0.4	Pag3770_1	591855	592558	(9941970)	+	rnd-1_family-409	Unknown	2	704	(0)	364
	13	16.9	3.0	0.0	Pag3770_1	592639	592671	(9941857)	+	(TGCT)n	Simple_repeat	1	34	(0)	365
	13	16.9	3.0	0.0	Pag3770_1	595186	595218	(9939310)	+	(CAAG)n	Simple_repeat	1	34	(0)	366
	3200	16.8	0.3	0.4	Pag3770_1	595299	596002	(9938526)	C	rnd-1_family-409	Unknown	(0)	704	2	367
	1042	11.4	0.0	0.0	Pag3770_1	596076	596251	(9938277)	C	rnd-1_family-448	Unknown	(0)	177	2	368
	997	13.1	0.0	0.0	Pag3770_1	598085	598260	(9936268)	+	rnd-1_family-448	Unknown	2	177	(0)	369
	3415	16.2	0.3	0.4	Pag3770_1	598333	599037	(9935491)	+	rnd-1_family-409	Unknown	1	704	(0)	370
	3415	16.2	0.3	0.4	Pag3770_1	602512	603216	(9931312)	C	rnd-1_family-409	Unknown	(0)	704	1	371
	997	13.1	0.0	0.0	Pag3770_1	603289	603464	(9931064)	C	rnd-1_family-448	Unknown	(0)	177	2	372
	51	32.6	1.1	0.5	Pag3770_1	621564	621751	(9912777)	+	(TTCTTC)n	Simple_repeat	1	189	(0)	373
	19	7.2	0.0	0.0	Pag3770_1	623694	623722	(9910806)	+	(AAG)n	Simple_repeat	1	29	(0)	374
	13	22.2	4.8	4.8	Pag3770_1	625241	625303	(9909225)	+	(TTC)n	Simple_repeat	1	63	(0)	375
	18	30.6	0.0	0.0	Pag3770_1	627649	627708	(9906820)	+	(CCT)n	Simple_repeat	1	60	(0)	376
	13	18.9	2.8	0.0	Pag3770_1	627943	627978	(9906550)	+	(TCTTGC)n	Simple_repeat	1	37	(0)	377
	14	32.8	0.0	0.0	Pag3770_1	629438	629490	(9905038)	+	GA-rich	Low_complexity	1	53	(0)	378
	33	24.7	1.1	1.1	Pag3770_1	630211	630302	(9904226)	+	GA-rich	Low_complexity	1	92	(0)	379
	31099	4.0	1.6	0.1	Pag3770_1	631205	649686	(9884842)	+	rnd-1_family-357	Unknown	1	3984	(0)	380
	6669	16.1	2.8	1.4	Pag3770_1	654527	655936	(9878592)	+	rnd-1_family-357	Unknown	85	1514	(2470)	381
	12	17.5	3.1	0.0	Pag3770_1	656391	656422	(9878106)	+	(GCTTC)n	Simple_repeat	1	33	(0)	382
	84967	0.3	0.0	0.0	Pag3770_1	658076	663426	(9871102)	C	rnd-1_family-5	LTR/Gypsy	(4980)	15034	9686	383
	124692	1.7	0.0	0.0	Pag3770_1	663427	677925	(9856603)	C	rnd-1_family-61	DNA/Maverick	(0)	14503	1	384
	4289	12.7	3.7	2.9	Pag3770_1	677888	678064	(9856464)	C	rnd-1_family-4	DNA	(0)	10444	9777	385	*
	4427	3.6	0.0	3.6	Pag3770_1	678065	678643	(9855885)	C	rnd-1_family-6	DNA/Maverick	(0)	8562	8004	386
	4289	12.7	3.7	2.9	Pag3770_1	678644	678674	(9855854)	C	rnd-1_family-4	DNA	(0)	9776	9652	385
	21705	0.9	0.2	0.0	Pag3770_1	678679	681145	(9853383)	C	rnd-1_family-89	Unknown	(701)	2564	94	387
	42458	3.8	0.1	0.0	Pag3770_1	681146	686246	(9848282)	C	rnd-1_family-75	RC/Helitron	(108)	7077	1972	388
	20053	2.6	0.2	0.1	Pag3770_1	685824	688211	(9846317)	+	rnd-1_family-94	RC/Helitron	1151	3540	(176)	389	*
	16	15.9	0.0	2.8	Pag3770_1	700476	700512	(9834016)	+	(GACGGC)n	Simple_repeat	1	36	(0)	390
	12	22.4	0.0	2.7	Pag3770_1	702720	702757	(9831771)	+	(CCACCT)n	Simple_repeat	1	37	(0)	391
	17	20.5	2.2	0.0	Pag3770_1	708217	708240	(9826288)	+	(AAGCAG)n	Simple_repeat	1	42	(0)	392
	13	0.0	0.0	0.0	Pag3770_1	708241	708257	(9826271)	+	(AGC)n	Simple_repeat	1	17	(0)	393
	60	14.4	0.0	2.7	Pag3770_1	708381	708494	(9826034)	+	GA-rich	Low_complexity	1	111	(0)	394
	5889	18.2	2.9	0.4	Pag3770_1	719437	720790	(9813738)	+	rnd-1_family-357	Unknown	128	1515	(2469)	395
	19285	4.6	0.2	0.4	Pag3770_1	721267	723827	(9810701)	+	rnd-3_family-139	Unknown	243	2796	(0)	396
	17	20.8	5.8	0.0	Pag3770_1	729656	729707	(9804821)	+	(GTAGCA)n	Simple_repeat	1	55	(0)	397
	11	13.0	8.8	0.0	Pag3770_1	732200	732233	(9802295)	+	(AGCACC)n	Simple_repeat	1	37	(0)	398
	36321	2.4	0.0	0.5	Pag3770_1	732476	737009	(9797519)	+	rnd-1_family-179	DNA/Crypton-F	1	4511	(0)	399
	41	35.8	0.0	1.6	Pag3770_1	742337	742528	(9792000)	+	(CTCTGG)n	Simple_repeat	1	189	(0)	400
	17	26.6	0.0	4.6	Pag3770_1	742682	742749	(9791779)	+	(GAAGCG)n	Simple_repeat	1	65	(0)	401
	15	31.3	0.0	4.3	Pag3770_1	742761	742832	(9791696)	+	GA-rich	Low_complexity	1	69	(0)	402
	17	4.3	0.0	0.0	Pag3770_1	742938	742961	(9791567)	+	(GAG)n	Simple_repeat	1	24	(0)	403
	5498	3.7	0.1	0.1	Pag3770_1	745023	745734	(9788794)	+	rnd-1_family-48	DNA/PIF-Harbinger	1	712	(1853)	404	*
	21317	4.3	1.3	0.5	Pag3770_1	745720	748578	(9785950)	+	rnd-4_family-144	Unknown	1215	4095	(0)	405	*
	22169	1.6	0.3	0.7	Pag3770_1	748254	751021	(9783507)	C	rnd-1_family-89	Unknown	(402)	2863	106	406
	26765	2.0	0.1	0.0	Pag3770_1	751022	755269	(9779259)	C	rnd-1_family-75	RC/Helitron	(612)	6573	2322	407
	2961	3.9	0.3	0.3	Pag3770_1	755262	755623	(9778905)	C	rnd-1_family-23	LTR/Copia	(656)	3171	2810	408	*
	4275	0.2	0.0	0.0	Pag3770_1	755624	756101	(9778427)	C	rnd-1_family-50	LTR/Gypsy	(1659)	478	1	409
	2697	6.3	0.3	0.6	Pag3770_1	756102	756412	(9778116)	C	rnd-1_family-23	LTR/Copia	(1015)	2812	2503	410
	39381	3.2	0.5	0.2	Pag3770_1	756414	761211	(9773317)	+	rnd-3_family-129	LTR/Copia	1	4813	(4428)	411
	8474	2.4	0.0	0.1	Pag3770_1	761208	762207	(9772321)	C	rnd-1_family-23	LTR/Copia	(1318)	2509	1511	410	*
	356	33.7	0.6	0.6	Pag3770_1	762257	762438	(9772090)	+	rnd-1_family-318	DNA/TcMar-Ant1	564	745	(571)	412
	398	28.4	1.3	0.7	Pag3770_1	762480	762628	(9771900)	+	rnd-1_family-318	DNA/TcMar-Ant1	843	992	(324)	413
	720	21.9	0.6	0.6	Pag3770_1	762630	762799	(9771729)	+	rnd-1_family-318	DNA/TcMar-Ant1	1055	1224	(92)	414
	12	17.6	3.1	0.0	Pag3770_1	762944	762975	(9771553)	+	GA-rich	Low_complexity	1	33	(0)	415
	1362	3.5	0.6	0.0	Pag3770_1	765516	765689	(9768839)	+	rnd-1_family-93	Unknown	5	179	(1508)	416
	1027	6.1	0.0	0.0	Pag3770_1	765981	766112	(9768416)	C	rnd-1_family-210	Unknown	(0)	736	605	417
	4719	1.3	0.0	0.0	Pag3770_1	766210	766753	(9767775)	+	rnd-1_family-207	Unknown	109	652	(0)	418	*
	37041	3.0	0.7	0.1	Pag3770_1	766363	771059	(9763469)	C	rnd-1_family-20	Unknown	(0)	4419	2	419
	2335	0.8	0.0	0.0	Pag3770_1	774153	774416	(9760112)	+	rnd-1_family-137	Unknown	1	264	(0)	420	*
	20249	5.0	0.0	1.9	Pag3770_1	774384	776983	(9757545)	C	rnd-1_family-18	Unknown	(7)	2553	1	421
	17	19.1	2.2	2.2	Pag3770_1	790815	790859	(9743669)	+	GA-rich	Low_complexity	1	45	(0)	422
	16	0.0	0.0	0.0	Pag3770_1	791000	791017	(9743511)	+	(AG)n	Simple_repeat	1	18	(0)	423
	27	21.9	1.5	0.0	Pag3770_1	791377	791441	(9743087)	+	(CTC)n	Simple_repeat	1	66	(0)	424
	521	11.2	0.0	1.2	Pag3770_1	798176	798256	(9736272)	+	rnd-1_family-299	Unknown	30	109	(0)	425
	6334	3.5	0.4	0.1	Pag3770_1	798306	799461	(9735067)	C	rnd-1_family-167	Unknown	(386)	1689	1	426	*
	9441	5.2	0.8	2.7	Pag3770_1	799126	800370	(9734158)	+	rnd-1_family-155	Unknown	407	1628	(15)	427
	68	0.0	0.0	0.0	Pag3770_1	800371	800430	(9734098)	+	(CTT)n	Simple_repeat	1	60	(0)	428
	1873	24.7	2.1	1.5	Pag3770_1	800432	800904	(9733624)	C	rnd-1_family-75	RC/Helitron	(140)	7045	6570	429
	565	25.4	5.5	13.3	Pag3770_1	801651	802054	(9732474)	+	rnd-1_family-23	LTR/Copia	2514	2889	(938)	430
	2471	29.7	1.9	1.5	Pag3770_1	802382	803164	(9731364)	C	rnd-1_family-75	RC/Helitron	(635)	6550	5765	429
	7536	4.7	0.4	0.4	Pag3770_1	803176	804114	(9730414)	C	rnd-1_family-1	LTR/Gypsy	(3342)	1673	735	431
	1125	31.4	1.8	1.8	Pag3770_1	804151	804647	(9729881)	+	rnd-1_family-313	LTR/Gypsy	238	734	(1222)	432
	983	31.4	7.3	3.7	Pag3770_1	804802	805498	(9729030)	+	rnd-1_family-313	LTR/Gypsy	883	1603	(353)	432
	391	31.1	0.0	0.0	Pag3770_1	805587	805734	(9728794)	+	rnd-1_family-313	LTR/Gypsy	1800	1947	(9)	432
	257	38.4	0.0	0.0	Pag3770_1	806462	806599	(9727929)	+	rnd-3_family-533	LTR/Gypsy	3633	3770	(823)	433
	353	37.8	3.3	4.2	Pag3770_1	807753	808116	(9726412)	+	rnd-1_family-32	LTR/Gypsy	5038	5398	(1179)	434
	993	35.0	0.8	1.3	Pag3770_1	808353	808826	(9725702)	+	rnd-4_family-429	LTR/Gypsy	147	618	(1742)	435
	3510	3.6	7.4	0.2	Pag3770_1	809813	810256	(9724272)	C	rnd-1_family-51	Unknown	(0)	476	1	436
	5602	32.9	1.0	0.1	Pag3770_1	811342	813312	(9721216)	+	rnd-1_family-368	DNA/Crypton-F	719	2708	(46)	437
	1593	30.3	7.3	5.7	Pag3770_1	816080	817078	(9717450)	+	rnd-1_family-221	Unknown	552	1565	(271)	438
	28	0.0	0.0	0.0	Pag3770_1	817371	817397	(9717131)	+	(TGAG)n	Simple_repeat	1	27	(0)	439
	430	5.3	14.5	1.2	Pag3770_1	817856	817931	(9716597)	C	rnd-1_family-56	LINE/L1	(6705)	3005	2920	440
	14	5.0	0.0	0.0	Pag3770_1	818246	818266	(9716262)	+	(GTC)n	Simple_repeat	1	21	(0)	441
	14	5.0	0.0	0.0	Pag3770_1	819390	819410	(9715118)	+	(GAC)n	Simple_repeat	1	21	(0)	442
	430	5.3	14.5	1.2	Pag3770_1	819725	819800	(9714728)	+	rnd-1_family-56	LINE/L1	2920	3005	(6705)	443
	28	0.0	0.0	0.0	Pag3770_1	820259	820285	(9714243)	+	(TCAC)n	Simple_repeat	1	27	(0)	444
	1593	30.3	7.3	5.7	Pag3770_1	820578	821576	(9712952)	C	rnd-1_family-221	Unknown	(271)	1565	552	445
	5602	32.9	1.0	0.1	Pag3770_1	824344	826314	(9708214)	C	rnd-1_family-368	DNA/Crypton-F	(46)	2708	719	446
	15	15.9	2.9	0.0	Pag3770_1	827561	827595	(9706933)	+	(CAAC)n	Simple_repeat	1	36	(0)	447
	19	19.4	0.0	0.0	Pag3770_1	827786	827826	(9706702)	+	(GAC)n	Simple_repeat	1	41	(0)	448
	309	2.4	0.0	0.0	Pag3770_1	828070	828110	(9706418)	C	rnd-1_family-93	Unknown	(1503)	184	144	449
	20	9.4	6.1	4.0	Pag3770_1	829175	829223	(9705305)	+	(CTT)n	Simple_repeat	1	50	(0)	450
	13	29.9	0.0	5.0	Pag3770_1	855724	855786	(9678742)	+	(GCA)n	Simple_repeat	1	60	(0)	451
	19967	5.3	1.6	0.0	Pag3770_1	858485	860997	(9673531)	+	rnd-1_family-15	Unknown	1	2553	(204)	452
	493	5.8	0.0	1.4	Pag3770_1	860976	861045	(9673483)	+	rnd-1_family-4	DNA	6870	6938	(3506)	453	*
	484	13.3	3.3	1.1	Pag3770_1	861046	861066	(9673462)	C	rnd-1_family-19	Unknown	(915)	1312	1220	454
	471	27.3	0.8	2.4	Pag3770_1	866883	867146	(9667382)	+	rnd-1_family-82	Unknown	10	226	(1)	455
	405	27.3	0.8	2.4	Pag3770_1	875955	876218	(9658310)	C	rnd-1_family-82	Unknown	(1)	226	10	456
	14	28.4	0.0	0.0	Pag3770_1	880229	880275	(9654253)	+	(GGCAGC)n	Simple_repeat	1	47	(0)	457
	13428	4.5	0.0	0.0	Pag3770_1	887836	889580	(9644948)	+	rnd-1_family-22	Unknown	1	1745	(2632)	458
	12582	3.8	1.8	0.2	Pag3770_1	889566	891209	(9643319)	C	rnd-1_family-23	LTR/Copia	(649)	3178	1510	459	*
	2680	28.9	3.7	2.1	Pag3770_1	891210	893016	(9641512)	+	rnd-1_family-189	DNA/Crypton-S	663	2453	(629)	460
	486	29.2	1.6	0.5	Pag3770_1	893072	893147	(9641381)	+	rnd-2_family-28	DNA/Crypton-S	5169	5243	(134)	461
	42	2.4	0.0	0.0	Pag3770_1	893148	893190	(9641338)	+	(G)n	Simple_repeat	1	43	(0)	462
	486	29.2	1.6	0.5	Pag3770_1	893191	893299	(9641229)	+	rnd-2_family-28	DNA/Crypton-S	5244	5355	(22)	461
	435	23.9	8.6	1.7	Pag3770_1	893227	893388	(9641140)	C	rnd-1_family-324	Unknown	(38)	540	368	463	*
	13	14.3	3.0	3.0	Pag3770_1	897853	897885	(9636643)	+	(ATT)n	Simple_repeat	1	33	(0)	464
	18848	4.4	0.0	0.1	Pag3770_1	900714	903174	(9631354)	C	rnd-1_family-57	DNA/PIF-Harbinger	(4)	2459	1	465
	1961	4.0	0.0	0.4	Pag3770_1	903175	903231	(9631297)	+	rnd-1_family-69	Unknown	197	252	(518)	466
	473	4.5	1.5	0.0	Pag3770_1	903363	903428	(9631100)	+	rnd-1_family-220	DNA/TcMar-Tc2	1	67	(530)	467
	334	18.2	1.5	0.0	Pag3770_1	903371	903436	(9631092)	C	rnd-1_family-220	DNA/TcMar-Tc2	(530)	67	1	467	*
	1327	26.6	4.4	2.9	Pag3770_1	906367	906974	(9627554)	C	rnd-1_family-246	Unknown	(69)	617	1	468
	19	6.0	5.7	0.0	Pag3770_1	914996	915030	(9619498)	+	(GCTGGTA)n	Simple_repeat	1	37	(0)	469
	619	32.1	2.0	3.4	Pag3770_1	916846	917296	(9617232)	+	rnd-4_family-115	Unknown	6	450	(565)	470
	527	34.9	2.5	3.7	Pag3770_1	917415	917851	(9616677)	+	rnd-4_family-115	Unknown	539	970	(45)	470
	4812	3.2	1.6	0.0	Pag3770_1	917999	918626	(9615902)	+	rnd-1_family-40	Unknown	1	638	(129)	471	*
	21116	4.3	0.1	0.0	Pag3770_1	918620	921367	(9613161)	C	rnd-4_family-381	Unknown	(213)	5383	2633	472
	8795	4.8	0.2	0.2	Pag3770_1	921386	922563	(9611965)	+	rnd-1_family-115	Unknown	99	1276	(303)	473
	28	0.0	0.0	0.0	Pag3770_1	925066	925091	(9609437)	+	(CTC)n	Simple_repeat	1	26	(0)	474
	14639	3.7	0.9	0.0	Pag3770_1	926769	928549	(9605979)	+	rnd-1_family-225	Unknown	1	1797	(0)	475
	1404	8.4	0	14.3	Pag3770_1	928550	928812	(9605716)	C	rnd-1_family-298	Unknown	(269)	285	56	476
	551	17.6	0.0	1.0	Pag3770_1	928879	928981	(9605547)	+	rnd-1_family-299	Unknown	8	109	(0)	477
	13	12.0	3.7	0.0	Pag3770_1	929381	929407	(9605121)	+	(TTA)n	Simple_repeat	1	28	(0)	478
	30	15.2	4.5	0.0	Pag3770_1	935418	935484	(9599044)	+	(CTTCGC)n	Simple_repeat	1	70	(0)	479
	1143	32.4	2.0	2.0	Pag3770_1	942795	943384	(9591144)	+	rnd-1_family-221	Unknown	1247	1836	(0)	480
	16	24.0	0.0	0.0	Pag3770_1	945872	945915	(9588613)	+	(GTTCAC)n	Simple_repeat	1	44	(0)	481
	921	23.0	1.3	2.7	Pag3770_1	950563	950869	(9583659)	+	rnd-1_family-192	Unknown	1	307	(9)	482
	2338	20.8	2.1	1.6	Pag3770_1	951380	951985	(9582543)	+	rnd-1_family-260	Unknown	798	1406	(1196)	483
	966	15.0	0.5	5.3	Pag3770_1	952062	952279	(9582249)	+	rnd-1_family-260	Unknown	1486	1693	(909)	483
	928	32.2	3.8	3.3	Pag3770_1	955097	955735	(9578793)	C	rnd-1_family-350	Unknown	(2)	642	1	484
	1555	30.1	0.7	0.9	Pag3770_1	957253	957808	(9576720)	+	rnd-1_family-420	Unknown	294	848	(39)	485
	470	37.9	4.0	3.0	Pag3770_1	960926	961493	(9573035)	C	rnd-1_family-340	Unknown	(58)	675	102	486
	1313	34.2	0.2	0.9	Pag3770_1	962956	963518	(9571010)	+	rnd-1_family-420	Unknown	304	862	(25)	487
	925	16.8	1.1	0.0	Pag3770_1	970277	970455	(9564073)	C	rnd-4_family-249	Unknown	(9)	213	33	488
	1417	20.9	0.3	0.3	Pag3770_1	970520	970827	(9563701)	C	rnd-1_family-195	Unknown	(8)	308	1	489
	1286	22.0	0.3	1.6	Pag3770_1	970853	971175	(9563353)	+	rnd-4_family-1129	Unknown	20	338	(0)	490
	1205	15.1	0.5	0.0	Pag3770_1	972466	972670	(9561858)	C	rnd-4_family-249	Unknown	(16)	206	1	491
	1613	17.8	0.3	0.3	Pag3770_1	972675	972990	(9561538)	C	rnd-1_family-195	Unknown	(0)	316	1	492
	1943	15.1	0.0	0.3	Pag3770_1	972997	973335	(9561193)	+	rnd-4_family-1129	Unknown	1	338	(0)	493
	1422	11.8	0.5	0.0	Pag3770_1	974375	974595	(9559933)	C	rnd-4_family-249	Unknown	(0)	222	1	494
	1613	17.8	0.3	0.3	Pag3770_1	974600	974915	(9559613)	C	rnd-1_family-195	Unknown	(0)	316	1	495
	1943	15.1	0.0	0.3	Pag3770_1	974922	975260	(9559268)	+	rnd-4_family-1129	Unknown	1	338	(0)	496
	540	29.1	0.0	0.0	Pag3770_1	976295	976452	(9558076)	C	rnd-4_family-249	Unknown	(29)	193	36	497
	1483	19.4	0.6	0.6	Pag3770_1	976491	976806	(9557722)	C	rnd-1_family-195	Unknown	(0)	316	1	498
	1238	23.1	0.6	1.9	Pag3770_1	976829	977154	(9557374)	+	rnd-4_family-1129	Unknown	17	338	(0)	499
	11922	4.0	0.3	0.1	Pag3770_1	979607	981067	(9553461)	C	rnd-1_family-476	DNA/TcMar-m44	(0)	1464	1	500
	2259	4.7	0.0	0.0	Pag3770_1	981068	981339	(9553189)	+	rnd-1_family-359	Unknown	4	275	(0)	501
	555	24.5	2.0	0.0	Pag3770_1	981212	981362	(9553166)	C	rnd-1_family-266	Unknown	(0)	212	59	502	*
	247	6.5	0.0	0.0	Pag3770_1	981477	981507	(9553021)	+	rnd-1_family-476	DNA/TcMar-m44	1434	1464	(0)	503
	482	7.9	0.0	0.0	Pag3770_1	987136	987198	(9547330)	+	rnd-1_family-211	Unknown	194	256	(914)	504
	7398	4.7	0.0	0.0	Pag3770_1	989878	990775	(9543753)	C	rnd-1_family-114	LTR/Gypsy	(6540)	898	1	505
	5547	23.4	3.3	1.4	Pag3770_1	990943	992341	(9542187)	+	rnd-1_family-476	DNA/TcMar-m44	1	1425	(39)	506
	12	5.6	0.0	0.0	Pag3770_1	997929	997947	(9536581)	+	(ACA)n	Simple_repeat	1	19	(0)	507
	15	18.8	0.0	2.7	Pag3770_1	1001110	1001156	(9533372)	+	(GCC)n	Simple_repeat	1	45	(0)	508
	12	19.5	2.9	0.0	Pag3770_1	1001630	1001664	(9532864)	+	(GAAGAGC)n	Simple_repeat	1	36	(0)	509
	1096	24.6	0.0	1.2	Pag3770_1	1003678	1004006	(9530522)	C	rnd-4_family-1129	Unknown	(0)	338	14	510
	1427	22.1	0.0	0.0	Pag3770_1	1004032	1004339	(9530189)	+	rnd-1_family-195	Unknown	7	314	(2)	511
	462	31.6	0.5	7.2	Pag3770_1	1004352	1004559	(9529969)	+	rnd-4_family-249	Unknown	8	202	(20)	512
	11	21.9	0.0	5.1	Pag3770_1	1019917	1019957	(9514571)	+	(CGTTTT)n	Simple_repeat	1	39	(0)	513
	19169	4.7	0.0	0.4	Pag3770_1	1020183	1022564	(9511964)	C	rnd-1_family-6	DNA/Maverick	(3611)	4951	2579	514
	943	10.1	2.5	1.8	Pag3770_1	1022461	1022622	(9511906)	C	rnd-3_family-139	Unknown	(2632)	164	2	515	*
	14761	5.1	0.0	0.0	Pag3770_1	1030449	1032276	(9502252)	+	rnd-2_family-28	DNA/Crypton-S	1	1828	(3549)	516
	4111	4.9	0.0	0.2	Pag3770_1	1032274	1032788	(9501740)	C	rnd-1_family-4	DNA	(5363)	5081	4568	517	*
	893	14.6	1.3	0.6	Pag3770_1	1032684	1032842	(9501686)	C	rnd-3_family-139	Unknown	(2632)	164	5	518	*
	15	15.6	0.0	0.0	Pag3770_1	1038294	1038322	(9496206)	+	(CAG)n	Simple_repeat	1	29	(0)	519
	13	21.6	0.0	0.0	Pag3770_1	1038363	1038394	(9496134)	+	(CAG)n	Simple_repeat	1	32	(0)	519
	13	8.7	4.0	0.0	Pag3770_1	1038822	1038846	(9495682)	+	(GAGC)n	Simple_repeat	1	26	(0)	520
	18	14.3	3.9	3.9	Pag3770_1	1039438	1039488	(9495040)	+	(TTTGGTT)n	Simple_repeat	1	51	(0)	521
	15	8.9	0.0	0.0	Pag3770_1	1052587	1052610	(9481918)	+	(TCG)n	Simple_repeat	1	24	(0)	522
	18	23.2	1.8	1.8	Pag3770_1	1054137	1054193	(9480335)	+	(CTCGTG)n	Simple_repeat	1	57	(0)	523
	17	23.0	0.0	0.0	Pag3770_1	1056742	1056782	(9477746)	+	(GGC)n	Simple_repeat	1	41	(0)	524
	16	22.1	10.7	0.0	Pag3770_1	1061467	1061550	(9472978)	+	(GGTCAC)n	Simple_repeat	1	93	(0)	525
	1062	8.8	1	11.3	Pag3770_1	1078244	1078447	(9456081)	+	rnd-1_family-154	Unknown	1	185	(0)	526
	11451	2.1	0.0	0.0	Pag3770_1	1078734	1080055	(9454473)	+	rnd-1_family-321	DNA/TcMar-ISRm11	1	1322	(21)	527
	373	5.8	0.0	0.0	Pag3770_1	1080011	1080062	(9454466)	C	rnd-1_family-467	Unknown	(68)	52	1	528	*
	364	7.0	10.5	0.0	Pag3770_1	1080072	1080128	(9454400)	+	rnd-1_family-187	Unknown	611	673	(0)	529
	619	35.0	8.6	2.2	Pag3770_1	1080798	1081448	(9453080)	C	rnd-1_family-221	Unknown	(0)	1836	1145	530	*
	874	28.2	3.7	1.2	Pag3770_1	1081448	1081774	(9452754)	C	rnd-1_family-208	LINE/L1	(140)	476	142	531
	5560	3.2	4.5	0.1	Pag3770_1	1081792	1082969	(9451559)	C	rnd-1_family-165	LINE/L1	(3998)	1230	1	532
	3260	4.4	0.0	0.0	Pag3770_1	1082967	1083373	(9451155)	C	rnd-1_family-14	DNA/Maverick	(3852)	407	1	533	*
	2861	11.4	4.1	0.8	Pag3770_1	1083374	1083565	(9450963)	+	rnd-1_family-2	LTR/Gypsy	2626	2832 (	10712)	534
	253	13.8	0.0	7.8	Pag3770_1	1083566	1083620	(9450908)	+	rnd-1_family-61	DNA/Maverick	1	51 (	14452)	535
	669	6.4	0.0	3.6	Pag3770_1	1085187	1085305	(9449223)	C	rnd-1_family-64	Unknown	(1729)	95	1	536
	331	13.4	6.7	7.7	Pag3770_1	1085216	1085320	(9449208)	+	rnd-3_family-2	Unknown	2224	2327	(116)	537	*
	1062	8.8	1	11.3	Pag3770_1	1087291	1087494	(9447034)	+	rnd-1_family-154	Unknown	1	185	(0)	538
	11451	2.1	0.0	0.0	Pag3770_1	1087781	1089102	(9445426)	+	rnd-1_family-321	DNA/TcMar-ISRm11	1	1322	(21)	539
	373	5.8	0.0	0.0	Pag3770_1	1089058	1089109	(9445419)	C	rnd-1_family-467	Unknown	(68)	52	1	540	*
	364	7.0	10.5	0.0	Pag3770_1	1089119	1089175	(9445353)	+	rnd-1_family-187	Unknown	611	673	(0)	541
	619	35.0	8.6	2.2	Pag3770_1	1089845	1090495	(9444033)	C	rnd-1_family-221	Unknown	(0)	1836	1145	542	*
	874	28.2	3.7	1.2	Pag3770_1	1090495	1090821	(9443707)	C	rnd-1_family-208	LINE/L1	(140)	476	142	543
	5560	3.2	4.5	0.1	Pag3770_1	1090839	1092016	(9442512)	C	rnd-1_family-165	LINE/L1	(3998)	1230	1	544
	3260	4.4	0.0	0.0	Pag3770_1	1092014	1092420	(9442108)	C	rnd-1_family-14	DNA/Maverick	(3852)	407	1	545	*
	2861	11.4	4.1	0.8	Pag3770_1	1092421	1092612	(9441916)	+	rnd-1_family-2	LTR/Gypsy	2626	2832 (	10712)	546
	253	13.8	0.0	7.8	Pag3770_1	1092613	1092667	(9441861)	+	rnd-1_family-61	DNA/Maverick	1	51 (	14452)	547
	669	6.4	0.0	3.6	Pag3770_1	1094234	1094352	(9440176)	C	rnd-1_family-64	Unknown	(1729)	95	1	548
	331	13.4	6.7	7.7	Pag3770_1	1094263	1094367	(9440161)	+	rnd-3_family-2	Unknown	2224	2327	(116)	549	*
	1062	8.8	1	11.3	Pag3770_1	1096338	1096541	(9437987)	+	rnd-1_family-154	Unknown	1	185	(0)	550
	11451	2.1	0.0	0.0	Pag3770_1	1096828	1098149	(9436379)	+	rnd-1_family-321	DNA/TcMar-ISRm11	1	1322	(21)	551
	373	5.8	0.0	0.0	Pag3770_1	1098105	1098156	(9436372)	C	rnd-1_family-467	Unknown	(68)	52	1	552	*
	364	7.0	10.5	0.0	Pag3770_1	1098166	1098222	(9436306)	+	rnd-1_family-187	Unknown	611	673	(0)	553
	619	35.0	8.6	2.2	Pag3770_1	1098892	1099542	(9434986)	C	rnd-1_family-221	Unknown	(0)	1836	1145	554	*
	874	28.2	3.7	1.2	Pag3770_1	1099542	1099868	(9434660)	C	rnd-1_family-208	LINE/L1	(140)	476	142	555
	5560	3.2	4.5	0.1	Pag3770_1	1099886	1101063	(9433465)	C	rnd-1_family-165	LINE/L1	(3998)	1230	1	556
	3260	10.4	1.1	1.1	Pag3770_1	1101061	1101235	(9433293)	C	rnd-1_family-14	DNA/Maverick	(5)	441	202	557	*
	1522	16.9	3.4	1.3	Pag3770_1	1101236	1101529	(9432999)	+	rnd-1_family-25	DNA/Maverick	6830	7129	(0)	558
	1384	17.6	4.1	4.5	Pag3770_1	1101530	1101573	(9432955)	+	rnd-1_family-0	LTR/Gypsy	12600	12936	(7090)	559
	3260	10.4	1.1	1.1	Pag3770_1	1101574	1101718	(9432810)	C	rnd-1_family-14	DNA/Maverick	(5)	201	1	557	*
	5280	27.9	3.0	1.8	Pag3770_1	1101684	1103248	(9431280)	+	rnd-1_family-61	DNA/Maverick	1	1583 (	12920)	560
	1413	22.4	2.9	0.6	Pag3770_1	1103382	1103429	(9431099)	+	rnd-1_family-61	DNA/Maverick	2236	2291 (	12212)	561
	1972	19.5	3.1	0.2	Pag3770_1	1103430	1103876	(9430652)	+	rnd-4_family-179	LTR/Gypsy	2	461	(8448)	562	*
	37727	11.7	0.7	0.7	Pag3770_1	1103770	1109476	(9425052)	+	rnd-1_family-25	DNA/Maverick	1422	7129	(0)	563
	6162	9.5	0.6	0.5	Pag3770_1	1109477	1109620	(9424908)	+	rnd-1_family-0	LTR/Gypsy	12898	13042	(6984)	564
	226	14.3	12.2	0.0	Pag3770_1	1109621	1109669	(9424859)	+	rnd-1_family-25	DNA/Maverick	1	55	(7074)	565
	669	6.4	0.0	3.6	Pag3770_1	1111231	1111349	(9423179)	C	rnd-1_family-64	Unknown	(1729)	95	1	566
	331	13.4	6.7	7.7	Pag3770_1	1111260	1111364	(9423164)	+	rnd-3_family-2	Unknown	2224	2327	(116)	567	*
	1062	8.8	1	11.3	Pag3770_1	1113335	1113538	(9420990)	+	rnd-1_family-154	Unknown	1	185	(0)	568
	11436	2.2	0.0	0.0	Pag3770_1	1113825	1115146	(9419382)	+	rnd-1_family-321	DNA/TcMar-ISRm11	1	1322	(21)	569
	373	5.8	0.0	0.0	Pag3770_1	1115102	1115153	(9419375)	C	rnd-1_family-467	Unknown	(68)	52	1	570	*
	364	7.0	10.5	0.0	Pag3770_1	1115163	1115219	(9419309)	+	rnd-1_family-187	Unknown	611	673	(0)	571
	619	35.0	8.6	2.2	Pag3770_1	1115889	1116539	(9417989)	C	rnd-1_family-221	Unknown	(0)	1836	1145	572	*
	874	28.2	3.7	1.2	Pag3770_1	1116539	1116865	(9417663)	C	rnd-1_family-208	LINE/L1	(140)	476	142	573
	5536	3.4	4.5	0.1	Pag3770_1	1116883	1118060	(9416468)	C	rnd-1_family-165	LINE/L1	(3998)	1230	1	574	*
	6875	6.1	6.2	0.9	Pag3770_1	1118058	1119696	(9414832)	C	rnd-3_family-2	Unknown	(716)	1727	2	575
	16883	1.0	0.1	0.1	Pag3770_1	1119714	1121648	(9412880)	C	rnd-1_family-228	DNA/TcMar-Tc2	(0)	1936	1	576
	476	11.8	0	22.5	Pag3770_1	1122150	1122258	(9412270)	C	rnd-5_family-574	Unknown	(3387)	90	2	577
	17	10.5	4.4	4.4	Pag3770_1	1123321	1123365	(9411163)	+	(ACAGCA)n	Simple_repeat	1	45	(0)	578
	1013	23.3	1.5	2.8	Pag3770_1	1123410	1123736	(9410792)	C	rnd-4_family-1129	Unknown	(0)	338	16	579
	1215	20.0	1.7	1.7	Pag3770_1	1123780	1124074	(9410454)	+	rnd-1_family-195	Unknown	20	314	(2)	580
	16	0.0	0.0	0.0	Pag3770_1	1126673	1126689	(9407839)	+	(T)n	Simple_repeat	1	17	(0)	581
	1018	27.3	0.0	1.0	Pag3770_1	1129537	1129847	(9404681)	C	rnd-1_family-195	Unknown	(4)	312	5	582
	19668	2.7	0.0	0.0	Pag3770_1	1131588	1135151	(9399377)	+	rnd-1_family-22	Unknown	1	3627	(750)	583
	9399	3.9	1.0	0.3	Pag3770_1	1135141	1136812	(9397716)	+	rnd-1_family-118	Unknown	1062	2833	(0)	584	*
	11282	6.0	2.1	0.0	Pag3770_1	1135354	1138096	(9396432)	C	rnd-1_family-60	Unknown	(274)	3821	3	585
	5698	4.7	0.0	1.8	Pag3770_1	1138098	1138829	(9395699)	C	rnd-3_family-2	Unknown	(1723)	720	2	586
	352	29.6	6.2	5.6	Pag3770_1	1139915	1140254	(9394274)	C	rnd-1_family-335	Unknown	(185)	342	1	587
	434	24.2	1.3	0.7	Pag3770_1	1142811	1142978	(9391550)	C	rnd-1_family-351	Unknown	(337)	319	122	588
	844	27.3	1.8	2.1	Pag3770_1	1145530	1145866	(9388662)	+	rnd-4_family-17	Unknown	1	336	(4)	589
	1404	20.6	0.3	0.3	Pag3770_1	1145881	1146196	(9388332)	+	rnd-1_family-195	Unknown	1	316	(0)	590
	259	34.9	1.1	1.1	Pag3770_1	1146211	1146384	(9388144)	+	rnd-4_family-249	Unknown	15	188	(34)	591
	703	31.3	0.3	1.6	Pag3770_1	1148209	1148520	(9386008)	C	rnd-4_family-1129	Unknown	(0)	338	31	592	*
	854	26.9	0.0	0.0	Pag3770_1	1148278	1148534	(9385994)	+	rnd-4_family-17	Unknown	70	326	(14)	593
	1254	21.5	0.3	0.3	Pag3770_1	1148560	1148872	(9385656)	+	rnd-1_family-195	Unknown	1	313	(3)	594
	532	22.9	2.7	15.4	Pag3770_1	1149503	1149765	(9384763)	C	rnd-4_family-381	Unknown	(1696)	3900	3667	595
	1594	17.7	1.0	1.0	Pag3770_1	1151939	1152252	(9382276)	C	rnd-1_family-195	Unknown	(2)	314	1	596
	930	27.3	0.0	1.3	Pag3770_1	1152289	1152600	(9381928)	+	rnd-4_family-1129	Unknown	31	338	(0)	597
	12121	10.2	0.9	0.6	Pag3770_1	1156244	1158055	(9376473)	C	rnd-4_family-268	DNA/TcMar-Tc2	(0)	1818	1	598
	12	19.4	0.0	5.4	Pag3770_1	1163675	1163713	(9370815)	+	(GCAA)n	Simple_repeat	1	37	(0)	599
	12	25.5	0.0	0.0	Pag3770_1	1177153	1177189	(9357339)	+	(GTCCAT)n	Simple_repeat	1	37	(0)	600
	15	0.0	0.0	0.0	Pag3770_1	1178184	1178202	(9356326)	+	(CAC)n	Simple_repeat	1	19	(0)	601
	502	24.8	2.0	0.0	Pag3770_1	1180743	1180891	(9353637)	+	rnd-1_family-266	Unknown	61	212	(0)	602	*
	1908	9.1	0.0	0.0	Pag3770_1	1180764	1181038	(9353490)	C	rnd-1_family-359	Unknown	(0)	275	1	603
	3882	14.3	6.3	0.7	Pag3770_1	1181283	1182014	(9352514)	C	rnd-1_family-149	Unknown	(323)	773	1	604
	15	0.0	0.0	0.0	Pag3770_1	1184712	1184730	(9349798)	+	(GGT)n	Simple_repeat	1	19	(0)	605
	12	25.5	0.0	0.0	Pag3770_1	1185725	1185761	(9348767)	+	(CATGGA)n	Simple_repeat	1	37	(0)	606
	3455	7.9	0.6	4.0	Pag3770_1	1186241	1186782	(9347746)	+	rnd-1_family-98	LTR/Pao	485	1008	(1304)	607	*
	5957	5.1	0.2	2.8	Pag3770_1	1186570	1187419	(9347109)	+	rnd-1_family-196	Unknown	1	829	(26)	608
	956	0.0	5.8	0.0	Pag3770_1	1188245	1188365	(9346163)	C	rnd-1_family-313	LTR/Gypsy	(1828)	128	1	609
	637	0.0	0.0	0.0	Pag3770_1	1188367	1188445	(9346083)	C	rnd-4_family-429	LTR/Gypsy	(0)	2360	2282	610
	11327	6.4	0.1	0.1	Pag3770_1	1188461	1190049	(9344479)	+	rnd-1_family-144	DNA/TcMar-Tc1	1	1589	(0)	611
	276	0.0	0.0	0.0	Pag3770_1	1190062	1190096	(9344432)	+	rnd-1_family-327	DNA/TcMar-Stowaway	1	35	(1552)	612
	3067	2.5	0.0	0.0	Pag3770_1	1190133	1190524	(9344004)	C	rnd-1_family-327	DNA/TcMar-Stowaway	(0)	1587	1196	613
	3914	1.7	0.0	0.0	Pag3770_1	1190525	1191002	(9343526)	C	rnd-4_family-2778	Unknown	(0)	478	1	614	*
	9081	4.4	0.7	0.0	Pag3770_1	1190984	1192192	(9342336)	C	rnd-1_family-327	DNA/TcMar-Stowaway	(368)	1219	2	615
	5302	4.1	1.2	1.7	Pag3770_1	1192396	1193117	(9341411)	+	rnd-3_family-2	Unknown	2	720	(1723)	616
	41932	4.2	1.2	0.3	Pag3770_1	1193119	1200067	(9334461)	+	rnd-4_family-381	Unknown	1	5596	(0)	617
	2190	5.5	1.0	0.0	Pag3770_1	1200061	1200370	(9334158)	C	rnd-1_family-131	Unknown	(1450)	321	9	618	*
	348	7.4	0.0	0.0	Pag3770_1	1200373	1200426	(9334102)	C	rnd-1_family-199	Unknown	(3)	309	256	619
	15	20.4	0.0	2.5	Pag3770_1	1200663	1200703	(9333825)	+	(AAGCCA)n	Simple_repeat	1	40	(0)	620
	17	24.6	1.8	1.8	Pag3770_1	1201198	1201252	(9333276)	+	GA-rich	Low_complexity	1	55	(0)	621
	17	22.2	2.1	0.0	Pag3770_1	1203996	1204042	(9330486)	+	(CACA)n	Simple_repeat	1	48	(0)	622
	16056	5.1	0.3	0.6	Pag3770_1	1213113	1215508	(9319020)	C	rnd-1_family-37	Unknown	(0)	2446	263	623
	6082	12.1	0.5	0.8	Pag3770_1	1216278	1217348	(9317180)	C	rnd-1_family-378	Unknown	(0)	1068	1	624
	6022	12.5	0.3	0.3	Pag3770_1	1218062	1219129	(9315399)	C	rnd-1_family-378	Unknown	(0)	1068	1	625
	6022	12.5	0.3	0.3	Pag3770_1	1219648	1220715	(9313813)	+	rnd-1_family-378	Unknown	1	1068	(0)	626
	6082	12.1	0.5	0.8	Pag3770_1	1221429	1222499	(9312029)	+	rnd-1_family-378	Unknown	1	1068	(0)	627
	6047	14.0	0.3	0.0	Pag3770_1	1227303	1228367	(9306161)	C	rnd-1_family-378	Unknown	(0)	1068	1	628
	12	10.4	6.1	2.9	Pag3770_1	1228386	1228418	(9306110)	+	(TCTTGG)n	Simple_repeat	1	34	(0)	629
	5583	15.3	0.5	0.2	Pag3770_1	1236020	1237084	(9297444)	C	rnd-1_family-378	Unknown	(0)	1068	1	630
	6777	11.1	0.3	0.0	Pag3770_1	1237973	1239037	(9295491)	+	rnd-1_family-378	Unknown	1	1068	(0)	631
	6799	11.0	0.3	0.0	Pag3770_1	1239869	1240933	(9293595)	C	rnd-1_family-378	Unknown	(0)	1068	1	632
	1763	3.1	0.0	0.0	Pag3770_1	1252791	1253016	(9281512)	+	rnd-1_family-12	DNA/Crypton-S	1	226	(5401)	633
	712	13.9	0.0	0.8	Pag3770_1	1253004	1253138	(9281390)	+	rnd-1_family-47	DNA/Crypton-S	36	151	(2606)	634	*
	42	27.9	0.7	2.8	Pag3770_1	1253533	1253677	(9280851)	+	GA-rich	Low_complexity	1	142	(0)	635
	11	27.7	0.0	0.0	Pag3770_1	1253871	1253909	(9280619)	+	(GCTGCG)n	Simple_repeat	1	39	(0)	636
	15	14.0	3.1	0.0	Pag3770_1	1256519	1256550	(9277978)	+	(CCT)n	Simple_repeat	1	33	(0)	637
	13	16.6	0.0	0.0	Pag3770_1	1260300	1260326	(9274202)	+	GA-rich	Low_complexity	1	27	(0)	638
	17	17.8	0	10.5	Pag3770_1	1272039	1272101	(9262427)	+	(CTTCTC)n	Simple_repeat	1	57	(0)	639
	25	19.0	2.9	2.9	Pag3770_1	1272219	1272288	(9262240)	+	(CTT)n	Simple_repeat	1	70	(0)	640
	11	16.9	2.9	2.9	Pag3770_1	1275763	1275797	(9258731)	+	(CCCAGA)n	Simple_repeat	1	35	(0)	641
	603	2.6	1.3	0.0	Pag3770_1	1276368	1276444	(9258084)	C	rnd-1_family-184	DNA/Crypton-F	(0)	4440	4363	642
	38934	1.6	0.0	0.8	Pag3770_1	1279974	1284514	(9250014)	+	rnd-1_family-179	DNA/Crypton-F	5	4511	(0)	643
	13	31.2	0.0	0.0	Pag3770_1	1285222	1285272	(9249256)	+	G-rich	Low_complexity	1	51	(0)	644
	15	11.7	0.0	3.5	Pag3770_1	1286467	1286496	(9248032)	+	(TGC)n	Simple_repeat	1	29	(0)	645
	14	14.2	10.6	0.0	Pag3770_1	1289483	1289529	(9244999)	+	(CTGAGT)n	Simple_repeat	1	52	(0)	646
	13	9.7	0.0	0.0	Pag3770_1	1289533	1289554	(9244974)	+	(GGA)n	Simple_repeat	1	22	(0)	647
	5456	20.1	0.5	0.5	Pag3770_1	1290581	1291647	(9242881)	+	rnd-1_family-378	Unknown	1	1067	(1)	648
	57308	1.5	0.0	0.0	Pag3770_1	1292332	1298908	(9235620)	C	rnd-1_family-32	LTR/Gypsy	(0)	6577	1	649
	11	11.3	6.9	0.0	Pag3770_1	1317426	1317454	(9217074)	+	(CAGTTG)n	Simple_repeat	1	31	(0)	650
	377	33.3	1.0	1.0	Pag3770_1	1320184	1320380	(9214148)	C	rnd-4_family-249	Unknown	(19)	203	7	651
	1445	22.1	0.0	0.0	Pag3770_1	1320390	1320705	(9213823)	C	rnd-1_family-195	Unknown	(0)	316	1	652
	1175	23.5	0.0	1.3	Pag3770_1	1320735	1321053	(9213475)	+	rnd-4_family-1129	Unknown	24	338	(0)	653
	23	20.4	2.8	2.8	Pag3770_1	1326013	1326083	(9208445)	+	GA-rich	Low_complexity	1	71	(0)	654
	16	0.0	0.0	0.0	Pag3770_1	1327661	1327678	(9206850)	+	(G)n	Simple_repeat	1	18	(0)	655
	16	0.0	0.0	0.0	Pag3770_1	1340172	1340188	(9194340)	+	(G)n	Simple_repeat	1	17	(0)	656
	27	11.6	5.2	1.7	Pag3770_1	1342329	1342386	(9192142)	+	(GCA)n	Simple_repeat	1	60	(0)	657
	13571	5.7	0.8	0.3	Pag3770_1	1346175	1347923	(9186605)	+	rnd-1_family-317	DNA	1	1757	(0)	658
	13	24.8	0.0	6.0	Pag3770_1	1353301	1353353	(9181175)	+	GA-rich	Low_complexity	1	50	(0)	659
	15	18.9	2.3	2.3	Pag3770_1	1356556	1356599	(9177929)	+	(ACGAGG)n	Simple_repeat	1	44	(0)	660
	19	16.8	0.0	0.0	Pag3770_1	1357055	1357094	(9177434)	+	(GCAGG)n	Simple_repeat	1	40	(0)	661
	3902	2.9	3.1	0.0	Pag3770_1	1357267	1357922	(9176606)	C	rnd-1_family-223	Unknown	(0)	479	1	662
	1139	5.3	0.0	0.7	Pag3770_1	1357917	1358067	(9176461)	C	rnd-1_family-234	RC/Helitron	(122)	150	1	663	*
	3505	7.3	0.4	4.4	Pag3770_1	1357938	1358454	(9176074)	+	rnd-1_family-196	Unknown	3	499	(356)	664
	3473	9.4	1.5	8.8	Pag3770_1	1358444	1359050	(9175478)	C	rnd-1_family-98	LTR/Pao	(1315)	997	432	665	*
	2597	5.7	0.0	0.0	Pag3770_1	1364844	1365178	(9169350)	C	rnd-3_family-139	Unknown	(294)	2502	2168	666	*
	5213	11.9	0.0	0.0	Pag3770_1	1365169	1365921	(9168607)	+	rnd-1_family-28	Unknown	1658	2410	(42)	667
	13	14.4	3.0	3.0	Pag3770_1	1384751	1384783	(9149745)	+	(CAG)n	Simple_repeat	1	33	(0)	668
	22	21.4	0.0	4.8	Pag3770_1	1385232	1385296	(9149232)	+	(AGC)n	Simple_repeat	1	62	(0)	669
	12	27.2	2.3	0.0	Pag3770_1	1390929	1390972	(9143556)	+	GA-rich	Low_complexity	1	45	(0)	670
	18	4.0	0.0	0.0	Pag3770_1	1394075	1394100	(9140428)	+	(GGATA)n	Simple_repeat	1	26	(0)	671
	490	6.8	0.0	1.4	Pag3770_1	1394680	1394753	(9139775)	+	rnd-1_family-60	Unknown	1646	1718	(0)	672	*
	34306	3.6	1.0	0.5	Pag3770_1	1394753	1399242	(9135286)	C	rnd-4_family-180	Unknown	(0)	4514	1	673
	18	18.4	0.0	0.0	Pag3770_1	1400298	1400334	(9134194)	+	(TCC)n	Simple_repeat	1	37	(0)	674
	15	22.1	2.0	2.0	Pag3770_1	1400628	1400676	(9133852)	+	A-rich	Low_complexity	1	49	(0)	675
	17	26.9	0.0	0.0	Pag3770_1	1402180	1402232	(9132296)	+	(TCGTCC)n	Simple_repeat	1	53	(0)	676
	506	17.7	4.0	0.0	Pag3770_1	1402961	1403084	(9131444)	C	rnd-1_family-429	Unknown	(1623)	136	8	677
	35894	1.8	0.1	0.8	Pag3770_1	1412444	1416908	(9117620)	C	rnd-1_family-184	DNA/Crypton-F	(0)	4440	6	678
	1193	4.2	1.8	0.0	Pag3770_1	1416925	1417090	(9117438)	+	rnd-1_family-184	DNA/Crypton-F	4270	4438	(2)	679
	18	9.8	3.0	0.0	Pag3770_1	1426068	1426100	(9108428)	+	(AGC)n	Simple_repeat	1	34	(0)	680
	21	21.8	0.0	0.0	Pag3770_1	1436410	1436457	(9098071)	+	(TCA)n	Simple_repeat	1	48	(0)	681
	16	10.0	0.0	0.0	Pag3770_1	1444485	1444506	(9090022)	+	(G)n	Simple_repeat	1	22	(0)	682
3.09348	4242	11.8	3.0	1.8	Pag3770_1	1446562	1447314	(9087214)	+	rnd-1_family-4	DNA	9683	10444	(0)	683
3.09348	85930	2.3	0.0	0.0	Pag3770_1	1447315	1451906	(9082622)	+	rnd-1_family-61	DNA/Maverick	39	4632	(9871)	684
3.09348	177688	0.6	0.0	0.0	Pag3770_1	1451907	1471920	(9062608)	+	rnd-1_family-5	LTR/Gypsy	1	20014	(0)	685
3.09348	90799	1.3	0.1	0.1	Pag3770_1	1464822	1475270	(9059258)	+	rnd-1_family-4	DNA	1	10444	(0)	686	*
3.09348	86016	2.2	0.0	0.0	Pag3770_1	1475271	1479862	(9054666)	+	rnd-1_family-61	DNA/Maverick	39	4633	(9870)	687
3.09348	134645	0.1	0.0	0.0	Pag3770_1	1479863	1494896	(9039632)	+	rnd-1_family-5	LTR/Gypsy	1	15034	(4980)	688
	17	14.4	2.5	2.5	Pag3770_1	1495498	1495551	(9038977)	+	(CAG)n	Simple_repeat	1	54	(0)	689
	38624	1.6	0.0	0.9	Pag3770_1	1495689	1500237	(9034291)	+	rnd-1_family-179	DNA/Crypton-F	4	4511	(0)	690
	12	0.0	0.0	5.3	Pag3770_1	1502179	1502198	(9032330)	+	(GCT)n	Simple_repeat	1	19	(0)	691
	13	10.5	12.2	0.0	Pag3770_1	1518048	1518088	(9016440)	+	(CTGCGG)n	Simple_repeat	1	46	(0)	692
	1625	4.1	0.5	0.0	Pag3770_1	1518441	1518658	(9015870)	+	rnd-1_family-37	Unknown	44	262	(2184)	693	*
	11068	1.6	0.0	0.2	Pag3770_1	1518658	1520011	(9014517)	+	rnd-1_family-110	Unknown	1494	2844	(81)	694
	277	2.8	0.0	0.0	Pag3770_1	1520033	1520068	(9014460)	+	rnd-1_family-199	Unknown	117	152	(160)	695	*
	7691	6.8	0.1	0.0	Pag3770_1	1520065	1521133	(9013395)	C	rnd-1_family-135	Unknown	(18)	1364	295	696
	14	12.5	0.0	3.6	Pag3770_1	1524450	1524478	(9010050)	+	(CAG)n	Simple_repeat	1	28	(0)	697
	17	17.4	0.0	0.0	Pag3770_1	1524656	1524689	(9009839)	+	(CAG)n	Simple_repeat	1	34	(0)	698
	17	17.3	2.6	0.0	Pag3770_1	1531462	1531500	(9003028)	+	(GAC)n	Simple_repeat	1	40	(0)	699
	19812	2.3	0.7	0.1	Pag3770_1	1537540	1541465	(8993063)	C	rnd-1_family-255	DNA/hAT-Tag1	(0)	2545	1	700
	13	6.5	8.8	2.8	Pag3770_1	1547077	1547110	(8987418)	+	(ACGAGC)n	Simple_repeat	1	36	(0)	701
	16	8.5	0.0	0.0	Pag3770_1	1548746	1548770	(8985758)	+	(GCA)n	Simple_repeat	1	25	(0)	702
	16	8.5	0.0	0.0	Pag3770_1	1550684	1550708	(8983820)	+	(CTG)n	Simple_repeat	1	25	(0)	703
	13	6.5	8.8	2.8	Pag3770_1	1552344	1552377	(8982151)	+	(GCTCGT)n	Simple_repeat	1	36	(0)	704
	34219	4.2	0.4	0.6	Pag3770_1	1565860	1570383	(8964145)	+	rnd-4_family-180	Unknown	1	4514	(0)	705
	23	26.4	3.7	0.0	Pag3770_1	1571960	1572040	(8962488)	+	(TTCTTG)n	Simple_repeat	1	84	(0)	706
	16	23.0	0.0	0.0	Pag3770_1	1573302	1573342	(8961186)	+	(GGAGGC)n	Simple_repeat	1	41	(0)	707
	11	27.9	0.0	2.3	Pag3770_1	1576410	1576454	(8958074)	+	(GTTCTT)n	Simple_repeat	1	44	(0)	708
	12	17.9	3.1	0.0	Pag3770_1	1577748	1577779	(8956749)	+	(GCGGCA)n	Simple_repeat	1	33	(0)	709
	13	28.8	0.0	0.0	Pag3770_1	1580893	1580938	(8953590)	+	(GATGAC)n	Simple_repeat	1	46	(0)	710
	15	11.5	0.0	3.5	Pag3770_1	1583459	1583488	(8951040)	+	(TGC)n	Simple_repeat	1	29	(0)	711
	16	25.7	1.9	1.9	Pag3770_1	1585521	1585574	(8948954)	+	(TCC)n	Simple_repeat	1	54	(0)	712
	612	13.8	0.0	1.8	Pag3770_1	1585885	1585995	(8948533)	C	rnd-1_family-299	Unknown	(0)	109	1	713	*
	5646	5.7	0.1	2.8	Pag3770_1	1585994	1586802	(8947726)	C	rnd-1_family-196	Unknown	(67)	788	1	714
	4263	8.6	0.4	4.0	Pag3770_1	1586590	1587269	(8947259)	C	rnd-1_family-98	LTR/Pao	(1304)	1008	352	715	*
	2167	6.2	1.3	8.3	Pag3770_1	1587010	1587381	(8947147)	+	rnd-1_family-232	Unknown	1	348	(0)	716	*
	626	17.4	4.0	4.0	Pag3770_1	1587370	1587519	(8947009)	+	rnd-1_family-230	Unknown	1	150	(17)	717	*
	382	11.6	9.3	0.0	Pag3770_1	1587457	1587542	(8946986)	C	rnd-1_family-457	Unknown	(4)	94	1	718	*
	5675	6.5	0.5	0.1	Pag3770_1	1587519	1588336	(8946192)	+	rnd-1_family-131	Unknown	1	805	(966)	719	*
	13441	2.2	0.0	0.0	Pag3770_1	1588332	1589983	(8944545)	+	rnd-1_family-23	LTR/Copia	1511	3162	(665)	720
	6865	1.7	4.2	0.0	Pag3770_1	1590504	1591378	(8943150)	+	rnd-1_family-125	Unknown	1	912	(0)	721
	21	4.0	0.0	0.0	Pag3770_1	1593081	1593106	(8941422)	+	(GA)n	Simple_repeat	1	26	(0)	722
	3153	3.4	2.9	0.5	Pag3770_1	1593647	1594063	(8940465)	+	rnd-1_family-156	tRNA	3024	3450	(0)	723
	310	11.3	0.0	3.8	Pag3770_1	1594065	1594119	(8940409)	C	rnd-1_family-156	tRNA	(393)	3057	3005	724	*
	4893	2.2	0.2	0.0	Pag3770_1	1594098	1594700	(8939828)	C	rnd-1_family-1	LTR/Gypsy	(3635)	1380	777	725
	1207	23.1	7.6	0.9	Pag3770_1	1595325	1595756	(8938772)	+	rnd-1_family-338	DNA/PIF-Harbinger	79	539	(2020)	726
	3153	3.4	2.9	0.5	Pag3770_1	1595760	1596176	(8938352)	C	rnd-1_family-156	tRNA	(0)	3450	3024	727
	21	4.0	0.0	0.0	Pag3770_1	1596717	1596742	(8937786)	+	(TC)n	Simple_repeat	1	26	(0)	728
	6865	1.7	4.2	0.0	Pag3770_1	1598445	1599319	(8935209)	C	rnd-1_family-125	Unknown	(0)	912	1	729
	13444	2.4	0.0	0.0	Pag3770_1	1599840	1601498	(8933030)	C	rnd-1_family-23	LTR/Copia	(665)	3162	1504	730
	3828	2.1	0.4	0.0	Pag3770_1	1601970	1602443	(8932085)	C	rnd-1_family-51	Unknown	(0)	476	1	731
	27	4.9	7.1	0.0	Pag3770_1	1603735	1603776	(8930752)	+	(GA)n	Simple_repeat	1	45	(0)	732
	4784	1.2	0.0	0.0	Pag3770_1	1607016	1607592	(8926936)	C	rnd-3_family-533	LTR/Gypsy	(4016)	577	1	733
	484	1.7	0.0	0.0	Pag3770_1	1607661	1607720	(8926808)	C	rnd-1_family-183	DNA/PIF-Harbinger	(679)	60	1	734
	2286	0.4	0.0	0.4	Pag3770_1	1607722	1607998	(8926530)	C	rnd-3_family-16	Unknown	(0)	276	1	735
	15963	1.0	0.0	0.0	Pag3770_1	1607999	1609970	(8924558)	+	rnd-4_family-253	LTR/Gypsy	1	1972	(399)	736
	4039	0.8	0.0	0.4	Pag3770_1	1609955	1610445	(8924083)	C	rnd-1_family-50	LTR/Gypsy	(1648)	489	1	737	*
	61640	0.6	1.3	0.0	Pag3770_1	1610447	1618048	(8916480)	+	rnd-5_family-1094	Unknown	1	7703	(0)	738
	5430	0.5	0.0	0.0	Pag3770_1	1617884	1618529	(8915999)	C	rnd-1_family-50	LTR/Gypsy	(1491)	646	1	739	*
	3153	3.2	0.0	0.0	Pag3770_1	1618530	1618936	(8915592)	+	rnd-4_family-253	LTR/Gypsy	1965	2371	(0)	736
	271	34.5	3.3	3.3	Pag3770_1	1618991	1619266	(8915262)	C	rnd-1_family-0	LTR/Gypsy	(11422)	8604	8329	740
	1262	33.4	1.8	2.6	Pag3770_1	1619375	1620251	(8914277)	C	rnd-5_family-1094	Unknown	(2742)	4961	4092	741
	2479	30.9	0.3	0.3	Pag3770_1	1620358	1621276	(8913252)	+	rnd-1_family-10	LTR/Gypsy	1044	1962	(530)	742
	7330	1.7	0.1	0.0	Pag3770_1	1621278	1622173	(8912355)	C	rnd-1_family-1	LTR/Gypsy	(3342)	1673	777	743
	5288	1.1	0.5	0.0	Pag3770_1	1622178	1622820	(8911708)	+	rnd-1_family-50	LTR/Gypsy	1	646	(1491)	744	*
	51874	1.2	1.0	0.0	Pag3770_1	1622657	1630226	(8904302)	C	rnd-5_family-1094	Unknown	(1)	7702	1	745
	4027	0.4	0.0	0.0	Pag3770_1	1630228	1630705	(8903823)	+	rnd-1_family-1	LTR/Gypsy	4538	5015	(0)	746
	1217	30.4	0.4	0.4	Pag3770_1	1630706	1631166	(8903362)	C	rnd-5_family-1094	Unknown	(4666)	3037	2577	741
	6217	1.6	0.0	0.0	Pag3770_1	1631168	1631930	(8902598)	C	rnd-4_family-971	LTR/Gypsy	(0)	1126	364	747
	470	1.7	0.0	0.0	Pag3770_1	1631931	1631988	(8902540)	C	rnd-1_family-183	DNA/PIF-Harbinger	(681)	58	1	748
	2303	0.7	0.0	0.0	Pag3770_1	1631990	1632265	(8902263)	C	rnd-3_family-16	Unknown	(0)	276	1	749
	11068	6.5	1.1	0.1	Pag3770_1	1632275	1633848	(8900680)	+	rnd-1_family-144	DNA/TcMar-Tc1	1	1589	(0)	750
	637	21.9	1.6	1.6	Pag3770_1	1635010	1635318	(8899210)	C	rnd-1_family-82	Unknown	(0)	227	1	751
	16	5.2	0.0	0.0	Pag3770_1	1641559	1641578	(8892950)	+	(T)n	Simple_repeat	1	20	(0)	752
	866	19.9	6.9	6.7	Pag3770_1	1653104	1653523	(8881005)	+	rnd-1_family-218	Unknown	1	421	(79)	753
	301	13.3	0.4	0.0	Pag3770_1	1653600	1653656	(8880872)	+	rnd-1_family-376	Unknown	1	42	(312)	754
	5431	0.5	0.0	0.0	Pag3770_1	1653657	1654302	(8880226)	+	rnd-1_family-50	LTR/Gypsy	1	646	(1491)	755	*
	63774	0.2	0.0	0.0	Pag3770_1	1654138	1661838	(8872690)	C	rnd-5_family-1094	Unknown	(0)	7703	1	756
	4028	1.4	0.0	0.0	Pag3770_1	1661840	1662326	(8872202)	+	rnd-1_family-50	LTR/Gypsy	1	487	(1650)	757
	260	25.6	0.0	0.0	Pag3770_1	1662318	1662399	(8872129)	+	rnd-1_family-376	Unknown	40	121	(233)	758	*
	1351	33.6	2.5	2.2	Pag3770_1	1662668	1663403	(8871125)	C	rnd-1_family-44	Unknown	(1543)	738	1	759
	16	14.4	0.0	0.0	Pag3770_1	1669477	1669507	(8865021)	+	(GACG)n	Simple_repeat	1	31	(0)	760
	16	0.0	0.0	0.0	Pag3770_1	1669569	1669588	(8864940)	+	(AAG)n	Simple_repeat	1	20	(0)	761
	490	6.8	0.0	1.4	Pag3770_1	1673091	1673164	(8861364)	+	rnd-1_family-60	Unknown	1646	1718	(0)	762	*
	16564	2.3	0.9	0.0	Pag3770_1	1673164	1675208	(8859320)	C	rnd-1_family-153	Unknown	(0)	2261	199	763
	15509	1.5	0.7	0.0	Pag3770_1	1673597	1675488	(8859040)	+	rnd-1_family-22	Unknown	2473	4377	(0)	764	*
	16619	5.8	2.7	0.9	Pag3770_1	1675350	1677764	(8856764)	C	rnd-4_family-180	Unknown	(2056)	2458	1	765
	15	14.1	0.0	3.1	Pag3770_1	1686458	1686490	(8848038)	+	(GAC)n	Simple_repeat	1	32	(0)	766
	16	3.7	7.1	0.0	Pag3770_1	1690037	1690064	(8844464)	+	(TGTC)n	Simple_repeat	1	30	(0)	767
	5865	5.8	1.4	1.4	Pag3770_1	1712296	1713324	(8821204)	C	rnd-1_family-118	Unknown	(3)	2830	1998	768
	15	18.9	2.3	2.3	Pag3770_1	1716119	1716162	(8818366)	+	(TCGGCT)n	Simple_repeat	1	44	(0)	769
	15	18.9	2.3	2.3	Pag3770_1	1716425	1716468	(8818060)	+	(TCGGCT)n	Simple_repeat	1	44	(0)	770
	15	18.9	2.3	2.3	Pag3770_1	1716671	1716714	(8817814)	+	(TCGGCT)n	Simple_repeat	1	44	(0)	771
	15	18.9	2.3	2.3	Pag3770_1	1717001	1717044	(8817484)	+	(TCGGCT)n	Simple_repeat	1	44	(0)	772
	15	18.9	2.3	2.3	Pag3770_1	1717247	1717290	(8817238)	+	(TCGGCT)n	Simple_repeat	1	44	(0)	773
	15	18.9	2.3	2.3	Pag3770_1	1717541	1717584	(8816944)	+	(TCGGCT)n	Simple_repeat	1	44	(0)	774
	15	18.9	2.3	2.3	Pag3770_1	1717883	1717926	(8816602)	+	(TCGGCT)n	Simple_repeat	1	44	(0)	775
	15	18.9	2.3	2.3	Pag3770_1	1718141	1718184	(8816344)	+	(TCGGCT)n	Simple_repeat	1	44	(0)	776
	15	18.9	2.3	2.3	Pag3770_1	1718471	1718514	(8816014)	+	(TCGGCT)n	Simple_repeat	1	44	(0)	777
	15	18.9	2.3	2.3	Pag3770_1	1718777	1718820	(8815708)	+	(TCGGCT)n	Simple_repeat	1	44	(0)	778
	15	18.9	2.3	2.3	Pag3770_1	1719023	1719066	(8815462)	+	(TCGGCT)n	Simple_repeat	1	44	(0)	779
	15	18.9	2.3	2.3	Pag3770_1	1719281	1719324	(8815204)	+	(TCGGCT)n	Simple_repeat	1	44	(0)	780
	15	18.9	2.3	2.3	Pag3770_1	1719623	1719666	(8814862)	+	(TCGGCT)n	Simple_repeat	1	44	(0)	781
	15	18.9	2.3	2.3	Pag3770_1	1719893	1719936	(8814592)	+	(TCGGCT)n	Simple_repeat	1	44	(0)	782
	15	18.9	2.3	2.3	Pag3770_1	1720175	1720218	(8814310)	+	(TCGGCT)n	Simple_repeat	1	44	(0)	783
	15	18.9	2.3	2.3	Pag3770_1	1720433	1720476	(8814052)	+	(TCGGCT)n	Simple_repeat	1	44	(0)	784
	15	18.9	2.3	2.3	Pag3770_1	1720703	1720746	(8813782)	+	(TCGGCT)n	Simple_repeat	1	44	(0)	785
	15	18.9	2.3	2.3	Pag3770_1	1720973	1721016	(8813512)	+	(TCGGCT)n	Simple_repeat	1	44	(0)	786
	15	18.9	2.3	2.3	Pag3770_1	1721231	1721274	(8813254)	+	(TCGGCT)n	Simple_repeat	1	44	(0)	787
	15	18.9	2.3	2.3	Pag3770_1	1721513	1721556	(8812972)	+	(TCGGCT)n	Simple_repeat	1	44	(0)	788
	15	18.9	2.3	2.3	Pag3770_1	1721795	1721838	(8812690)	+	(TCGGCT)n	Simple_repeat	1	44	(0)	789
	15	18.9	2.3	2.3	Pag3770_1	1722077	1722120	(8812408)	+	(TCGGCT)n	Simple_repeat	1	44	(0)	790
	15	18.9	2.3	2.3	Pag3770_1	1722359	1722402	(8812126)	+	(TCGGCT)n	Simple_repeat	1	44	(0)	791
	15	18.9	2.3	2.3	Pag3770_1	1722641	1722684	(8811844)	+	(TCGGCT)n	Simple_repeat	1	44	(0)	792
	15	18.9	2.3	2.3	Pag3770_1	1722923	1722966	(8811562)	+	(TCGGCT)n	Simple_repeat	1	44	(0)	793
	15	18.9	2.3	2.3	Pag3770_1	1723193	1723236	(8811292)	+	(TCGGCT)n	Simple_repeat	1	44	(0)	794
	15	18.9	2.3	2.3	Pag3770_1	1723475	1723518	(8811010)	+	(TCGGCT)n	Simple_repeat	1	44	(0)	795
	15	18.9	2.3	2.3	Pag3770_1	1723757	1723800	(8810728)	+	(TCGGCT)n	Simple_repeat	1	44	(0)	796
	15	18.9	2.3	2.3	Pag3770_1	1724015	1724058	(8810470)	+	(TCGGCT)n	Simple_repeat	1	44	(0)	797
	15	18.9	2.3	2.3	Pag3770_1	1724483	1724526	(8810002)	+	(TCGGCT)n	Simple_repeat	1	44	(0)	798
	15	18.9	2.3	2.3	Pag3770_1	1724753	1724796	(8809732)	+	(TCGGCT)n	Simple_repeat	1	44	(0)	799
	15	18.9	2.3	2.3	Pag3770_1	1725221	1725264	(8809264)	+	(TCGGCT)n	Simple_repeat	1	44	(0)	800
	15	18.9	2.3	2.3	Pag3770_1	1725491	1725534	(8808994)	+	(TCGGCT)n	Simple_repeat	1	44	(0)	801
	15	18.9	2.3	2.3	Pag3770_1	1725773	1725816	(8808712)	+	(TCGGCT)n	Simple_repeat	1	44	(0)	802
	15	18.9	2.3	2.3	Pag3770_1	1726031	1726074	(8808454)	+	(TCGGCT)n	Simple_repeat	1	44	(0)	803
	15	18.9	2.3	2.3	Pag3770_1	1726313	1726356	(8808172)	+	(TCGGCT)n	Simple_repeat	1	44	(0)	804
	15	18.9	2.3	2.3	Pag3770_1	1726595	1726638	(8807890)	+	(TCGGCT)n	Simple_repeat	1	44	(0)	805
	15	18.9	2.3	2.3	Pag3770_1	1726853	1726896	(8807632)	+	(TCGGCT)n	Simple_repeat	1	44	(0)	806
	15	18.9	2.3	2.3	Pag3770_1	1727135	1727178	(8807350)	+	(TCGGCT)n	Simple_repeat	1	44	(0)	807
	15	18.9	2.3	2.3	Pag3770_1	1727417	1727460	(8807068)	+	(TCGGCT)n	Simple_repeat	1	44	(0)	808
	15	18.9	2.3	2.3	Pag3770_1	1727771	1727814	(8806714)	+	(TCGGCT)n	Simple_repeat	1	44	(0)	809
	15	18.9	2.3	2.3	Pag3770_1	1728053	1728096	(8806432)	+	(TCGGCT)n	Simple_repeat	1	44	(0)	810
	15	18.9	2.3	2.3	Pag3770_1	1728335	1728378	(8806150)	+	(TCGGCT)n	Simple_repeat	1	44	(0)	811
	15	18.9	2.3	2.3	Pag3770_1	1728689	1728732	(8805796)	+	(TCGGCT)n	Simple_repeat	1	44	(0)	812
	15	18.9	2.3	2.3	Pag3770_1	1728959	1729002	(8805526)	+	(TCGGCT)n	Simple_repeat	1	44	(0)	813
	15	18.9	2.3	2.3	Pag3770_1	1729241	1729284	(8805244)	+	(TCGGCT)n	Simple_repeat	1	44	(0)	814
	15	18.9	2.3	2.3	Pag3770_1	1729499	1729542	(8804986)	+	(TCGGCT)n	Simple_repeat	1	44	(0)	815
	15	18.9	2.3	2.3	Pag3770_1	1729781	1729824	(8804704)	+	(TCGGCT)n	Simple_repeat	1	44	(0)	816
	15	18.9	2.3	2.3	Pag3770_1	1730027	1730070	(8804458)	+	(TCGGCT)n	Simple_repeat	1	44	(0)	817
	15	18.9	2.3	2.3	Pag3770_1	1730309	1730352	(8804176)	+	(TCGGCT)n	Simple_repeat	1	44	(0)	818
	15	18.9	2.3	2.3	Pag3770_1	1730567	1730610	(8803918)	+	(TCGGCT)n	Simple_repeat	1	44	(0)	819
	15	18.9	2.3	2.3	Pag3770_1	1730849	1730892	(8803636)	+	(TCGGCT)n	Simple_repeat	1	44	(0)	820
	15	18.9	2.3	2.3	Pag3770_1	1731095	1731138	(8803390)	+	(TCGGCT)n	Simple_repeat	1	44	(0)	821
	15	18.9	2.3	2.3	Pag3770_1	1731377	1731420	(8803108)	+	(TCGGCT)n	Simple_repeat	1	44	(0)	822
	15	18.9	2.3	2.3	Pag3770_1	1731635	1731678	(8802850)	+	(TCGGCT)n	Simple_repeat	1	44	(0)	823
	15	18.9	2.3	2.3	Pag3770_1	1731941	1731984	(8802544)	+	(TCGGCT)n	Simple_repeat	1	44	(0)	824
	15	18.9	2.3	2.3	Pag3770_1	1732199	1732242	(8802286)	+	(TCGGCT)n	Simple_repeat	1	44	(0)	825
	15	18.9	2.3	2.3	Pag3770_1	1732481	1732524	(8802004)	+	(TCGGCT)n	Simple_repeat	1	44	(0)	826
	15	18.9	2.3	2.3	Pag3770_1	1732859	1732902	(8801626)	+	(TCGGCT)n	Simple_repeat	1	44	(0)	827
	15	18.9	2.3	2.3	Pag3770_1	1733129	1733172	(8801356)	+	(TCGGCT)n	Simple_repeat	1	44	(0)	828
	15	18.9	2.3	2.3	Pag3770_1	1733387	1733430	(8801098)	+	(TCGGCT)n	Simple_repeat	1	44	(0)	829
	15	18.9	2.3	2.3	Pag3770_1	1733657	1733700	(8800828)	+	(TCGGCT)n	Simple_repeat	1	44	(0)	830
	15	18.9	2.3	2.3	Pag3770_1	1733915	1733958	(8800570)	+	(TCGGCT)n	Simple_repeat	1	44	(0)	831
	15	18.9	2.3	2.3	Pag3770_1	1734383	1734426	(8800102)	+	(TCGGCT)n	Simple_repeat	1	44	(0)	832
	15	18.9	2.3	2.3	Pag3770_1	1734653	1734696	(8799832)	+	(TCGGCT)n	Simple_repeat	1	44	(0)	833
	15	18.9	2.3	2.3	Pag3770_1	1734923	1734966	(8799562)	+	(TCGGCT)n	Simple_repeat	1	44	(0)	834
	15	18.9	2.3	2.3	Pag3770_1	1735193	1735236	(8799292)	+	(TCGGCT)n	Simple_repeat	1	44	(0)	835
	15	18.9	2.3	2.3	Pag3770_1	1735463	1735506	(8799022)	+	(TCGGCT)n	Simple_repeat	1	44	(0)	836
	15	18.9	2.3	2.3	Pag3770_1	1735721	1735764	(8798764)	+	(TCGGCT)n	Simple_repeat	1	44	(0)	837
	15	18.9	2.3	2.3	Pag3770_1	1736189	1736232	(8798296)	+	(TCGGCT)n	Simple_repeat	1	44	(0)	838
	15	18.9	2.3	2.3	Pag3770_1	1736459	1736502	(8798026)	+	(TCGGCT)n	Simple_repeat	1	44	(0)	839
	15	18.9	2.3	2.3	Pag3770_1	1736729	1736772	(8797756)	+	(TCGGCT)n	Simple_repeat	1	44	(0)	840
	15	18.9	2.3	2.3	Pag3770_1	1737083	1737126	(8797402)	+	(TCGGCT)n	Simple_repeat	1	44	(0)	841
	15	18.9	2.3	2.3	Pag3770_1	1737365	1737408	(8797120)	+	(TCGGCT)n	Simple_repeat	1	44	(0)	842
	15	18.9	2.3	2.3	Pag3770_1	1737623	1737666	(8796862)	+	(TCGGCT)n	Simple_repeat	1	44	(0)	843
	15	18.9	2.3	2.3	Pag3770_1	1737905	1737948	(8796580)	+	(TCGGCT)n	Simple_repeat	1	44	(0)	844
	15	18.9	2.3	2.3	Pag3770_1	1738187	1738230	(8796298)	+	(TCGGCT)n	Simple_repeat	1	44	(0)	845
	15	18.9	2.3	2.3	Pag3770_1	1738541	1738584	(8795944)	+	(TCGGCT)n	Simple_repeat	1	44	(0)	846
	15	18.9	2.3	2.3	Pag3770_1	1738823	1738866	(8795662)	+	(TCGGCT)n	Simple_repeat	1	44	(0)	847
	15	18.9	2.3	2.3	Pag3770_1	1739105	1739148	(8795380)	+	(TCGGCT)n	Simple_repeat	1	44	(0)	848
	15	18.9	2.3	2.3	Pag3770_1	1739387	1739430	(8795098)	+	(TCGGCT)n	Simple_repeat	1	44	(0)	849
	15	18.9	2.3	2.3	Pag3770_1	1739645	1739688	(8794840)	+	(TCGGCT)n	Simple_repeat	1	44	(0)	850
	15	18.9	2.3	2.3	Pag3770_1	1739915	1739958	(8794570)	+	(TCGGCT)n	Simple_repeat	1	44	(0)	851
	15	18.9	2.3	2.3	Pag3770_1	1740173	1740216	(8794312)	+	(TCGGCT)n	Simple_repeat	1	44	(0)	852
	15	18.9	2.3	2.3	Pag3770_1	1740455	1740498	(8794030)	+	(TCGGCT)n	Simple_repeat	1	44	(0)	853
	15	18.9	2.3	2.3	Pag3770_1	1740713	1740756	(8793772)	+	(TCGGCT)n	Simple_repeat	1	44	(0)	854
	15	18.9	2.3	2.3	Pag3770_1	1740995	1741038	(8793490)	+	(TCGGCT)n	Simple_repeat	1	44	(0)	855
	15	18.9	2.3	2.3	Pag3770_1	1741253	1741296	(8793232)	+	(TCGGCT)n	Simple_repeat	1	44	(0)	856
	15	18.9	2.3	2.3	Pag3770_1	1741535	1741578	(8792950)	+	(TCGGCT)n	Simple_repeat	1	44	(0)	857
	15	18.9	2.3	2.3	Pag3770_1	1741805	1741848	(8792680)	+	(TCGGCT)n	Simple_repeat	1	44	(0)	858
	15	18.9	2.3	2.3	Pag3770_1	1742087	1742130	(8792398)	+	(TCGGCT)n	Simple_repeat	1	44	(0)	859
	15	18.9	2.3	2.3	Pag3770_1	1742369	1742412	(8792116)	+	(TCGGCT)n	Simple_repeat	1	44	(0)	860
	15	18.9	2.3	2.3	Pag3770_1	1742651	1742694	(8791834)	+	(TCGGCT)n	Simple_repeat	1	44	(0)	861
	15	18.9	2.3	2.3	Pag3770_1	1742921	1742964	(8791564)	+	(TCGGCT)n	Simple_repeat	1	44	(0)	862
	15	18.9	2.3	2.3	Pag3770_1	1743167	1743210	(8791318)	+	(TCGGCT)n	Simple_repeat	1	44	(0)	863
	15	18.9	2.3	2.3	Pag3770_1	1743425	1743468	(8791060)	+	(TCGGCT)n	Simple_repeat	1	44	(0)	864
	15	18.9	2.3	2.3	Pag3770_1	1743683	1743726	(8790802)	+	(TCGGCT)n	Simple_repeat	1	44	(0)	865
	15	18.9	2.3	2.3	Pag3770_1	1743977	1744020	(8790508)	+	(TCGGCT)n	Simple_repeat	1	44	(0)	866
	15	18.9	2.3	2.3	Pag3770_1	1744259	1744302	(8790226)	+	(TCGGCT)n	Simple_repeat	1	44	(0)	867
	15	18.9	2.3	2.3	Pag3770_1	1744541	1744584	(8789944)	+	(TCGGCT)n	Simple_repeat	1	44	(0)	868
	15	18.9	2.3	2.3	Pag3770_1	1744883	1744926	(8789602)	+	(TCGGCT)n	Simple_repeat	1	44	(0)	869
	15	18.9	2.3	2.3	Pag3770_1	1745153	1745196	(8789332)	+	(TCGGCT)n	Simple_repeat	1	44	(0)	870
	15	18.9	2.3	2.3	Pag3770_1	1745435	1745478	(8789050)	+	(TCGGCT)n	Simple_repeat	1	44	(0)	871
	15	18.9	2.3	2.3	Pag3770_1	1745777	1745820	(8788708)	+	(TCGGCT)n	Simple_repeat	1	44	(0)	872
	15	18.9	2.3	2.3	Pag3770_1	1746047	1746090	(8788438)	+	(TCGGCT)n	Simple_repeat	1	44	(0)	873
	15	18.9	2.3	2.3	Pag3770_1	1746305	1746348	(8788180)	+	(TCGGCT)n	Simple_repeat	1	44	(0)	874
	15	18.9	2.3	2.3	Pag3770_1	1746563	1746606	(8787922)	+	(TCGGCT)n	Simple_repeat	1	44	(0)	875
	15	18.9	2.3	2.3	Pag3770_1	1746833	1746876	(8787652)	+	(TCGGCT)n	Simple_repeat	1	44	(0)	876
	25	27.2	0.0	3.5	Pag3770_1	1747595	1747683	(8786845)	+	(CCGTCT)n	Simple_repeat	1	86	(0)	877
	25	27.2	0.0	3.5	Pag3770_1	1747892	1747980	(8786548)	+	(CCGTCT)n	Simple_repeat	1	86	(0)	878
	25	27.2	0.0	3.5	Pag3770_1	1748189	1748277	(8786251)	+	(CCGTCT)n	Simple_repeat	1	86	(0)	879
	25	27.2	0.0	3.5	Pag3770_1	1748486	1748574	(8785954)	+	(CCGTCT)n	Simple_repeat	1	86	(0)	880
	25	27.2	0.0	3.5	Pag3770_1	1748783	1748871	(8785657)	+	(CCGTCT)n	Simple_repeat	1	86	(0)	881
	25	27.2	0.0	3.5	Pag3770_1	1749080	1749168	(8785360)	+	(CCGTCT)n	Simple_repeat	1	86	(0)	882
	25	27.2	0.0	3.5	Pag3770_1	1749377	1749465	(8785063)	+	(CCGTCT)n	Simple_repeat	1	86	(0)	883
	25	27.2	0.0	3.5	Pag3770_1	1749674	1749762	(8784766)	+	(CCGTCT)n	Simple_repeat	1	86	(0)	884
	25	27.2	0.0	3.5	Pag3770_1	1749971	1750059	(8784469)	+	(CCGTCT)n	Simple_repeat	1	86	(0)	885
	12	11.5	3.3	3.3	Pag3770_1	1751411	1751440	(8783088)	+	(CCG)n	Simple_repeat	1	30	(0)	886
	15	10.3	3.0	3.0	Pag3770_1	1760057	1760089	(8774439)	+	(GTCT)n	Simple_repeat	1	33	(0)	887
	16	8.5	0.0	0.0	Pag3770_1	1760664	1760688	(8773840)	+	(AGC)n	Simple_repeat	1	25	(0)	888
	14	17.5	0.0	3.0	Pag3770_1	1764689	1764722	(8769806)	+	(TCC)n	Simple_repeat	1	33	(0)	889
	12	9.9	13.3	4.6	Pag3770_1	1765025	1765034	(8769494)	+	(CAGGCTCAG)n	Simple_repeat	1	16	(49)	890
	13	9.7	0.0	0.0	Pag3770_1	1765035	1765056	(8769472)	+	(GCA)n	Simple_repeat	1	22	(0)	891
	12	9.9	13.3	4.6	Pag3770_1	1765057	1765084	(8769444)	+	(CAGGCTCAG)n	Simple_repeat	17	65	(0)	890
	24	7.9	2.4	2.4	Pag3770_1	1774418	1774459	(8760069)	+	(ACC)n	Simple_repeat	1	42	(0)	892
	325	2.4	0.0	0.0	Pag3770_1	1774662	1774703	(8759825)	C	rnd-5_family-574	Unknown	(3135)	342	301	893	*
	1152	5.4	5.1	5.7	Pag3770_1	1774695	1774889	(8759639)	C	rnd-1_family-20	Unknown	(55)	4364	4171	894	*
	10935	6.7	0.6	0.7	Pag3770_1	1774775	1776320	(8758208)	+	rnd-1_family-152	Unknown	1	1544	(0)	895
	590	2.7	0.0	0.0	Pag3770_1	1776388	1776462	(8758066)	+	rnd-1_family-76	Unknown	402	476	(78)	896
	578	13.3	0.0	0.0	Pag3770_1	1778222	1778319	(8756209)	C	rnd-5_family-581	Unknown	(3294)	1061	964	897	*
	7008	3.5	0.0	3.9	Pag3770_1	1778315	1779275	(8755253)	C	rnd-1_family-122	Unknown	(571)	1504	580	898
	477	4.8	0.0	0.0	Pag3770_1	1779324	1779385	(8755143)	C	rnd-1_family-426	Unknown	(293)	62	1	899	*
	9726	6.0	1.9	0.6	Pag3770_1	1779337	1781353	(8753175)	+	rnd-4_family-381	Unknown	1075	4095	(0)	900
	17666	3.6	0.9	0.7	Pag3770_1	1781378	1783699	(8750829)	C	rnd-1_family-110	Unknown	(136)	2789	463	901
	18	14.3	6.2	2.0	Pag3770_1	1786622	1786669	(8747859)	+	(AGC)n	Simple_repeat	1	50	(0)	902
	16	16.5	0.0	2.9	Pag3770_1	1786662	1786697	(8747831)	+	GA-rich	Low_complexity	1	35	(0)	903	*
	2224	1.4	0.0	0.4	Pag3770_1	1791546	1791822	(8742706)	+	rnd-3_family-16	Unknown	1	276	(0)	904
	540	0.0	0.0	0.0	Pag3770_1	1791824	1791888	(8742640)	+	rnd-1_family-183	DNA/PIF-Harbinger	1	65	(674)	905
	384	3.5	0.0	0.0	Pag3770_1	1792313	1792369	(8742159)	+	rnd-4_family-179	LTR/Gypsy	3174	3230	(5679)	906
	225	8.1	0.0	0.0	Pag3770_1	1792952	1792988	(8741540)	+	rnd-5_family-1094	Unknown	1102	1138	(6565)	907
	328	34.9	1.4	6.4	Pag3770_1	1793131	1793424	(8741104)	+	rnd-4_family-179	LTR/Gypsy	4017	4296	(4613)	908
	4016	1.2	0.0	0.0	Pag3770_1	1793426	1793921	(8740607)	+	rnd-4_family-971	LTR/Gypsy	1	496	(630)	909
	3968	0.4	0.0	0.2	Pag3770_1	1793923	1794398	(8740130)	C	rnd-5_family-1619	Unknown	(0)	475	1	910
	371	2.2	0.0	0.0	Pag3770_1	1794400	1794445	(8740083)	+	rnd-2_family-4	LTR/Gypsy	11210	11255	(2958)	911
	669	33.7	0.7	0.7	Pag3770_1	1794457	1794749	(8739779)	+	rnd-1_family-32	LTR/Gypsy	5195	5487	(1090)	912
	1021	15.8	0.0	0.0	Pag3770_1	1795167	1795343	(8739185)	+	rnd-1_family-140	LTR/Gypsy	626	802	(0)	913
	1706	12.4	3.8	5.2	Pag3770_1	1799578	1799944	(8734584)	C	rnd-1_family-7	DNA/TcMar-Tc2	(733)	11649	11288	914	*
	14333	0.8	0.1	0.0	Pag3770_1	1799944	1801695	(8732833)	C	rnd-5_family-102	LTR/Copia	(9934)	3275	1523	915
	9345	0.5	0.1	0.0	Pag3770_1	1801696	1802846	(8731682)	+	rnd-5_family-102	LTR/Copia	2296	3447	(9762)	916
	2881	0.0	0.0	0.0	Pag3770_1	1802847	1803186	(8731342)	C	rnd-1_family-3	LTR/Copia	(3)	4783	4444	917
	1855	4.6	0.0	0.0	Pag3770_1	1803177	1803415	(8731113)	+	rnd-3_family-129	LTR/Copia	7794	8032	(1209)	918	*
	4006	1.2	0.4	0.0	Pag3770_1	1803405	1803893	(8730635)	C	rnd-1_family-50	LTR/Gypsy	(1646)	491	1	919
	63766	0.2	0.0	0.0	Pag3770_1	1803895	1811595	(8722933)	+	rnd-5_family-1094	Unknown	1	7703	(0)	920
	5357	0.6	0.3	0.0	Pag3770_1	1811431	1812074	(8722454)	C	rnd-1_family-50	LTR/Gypsy	(1491)	646	1	921	*
	9661	0.9	1.2	0.0	Pag3770_1	1812075	1813264	(8721264)	+	rnd-4_family-642	LTR/Copia	3602	4805	(4533)	922
	5236	1.1	0.0	0.0	Pag3770_1	1813272	1813902	(8720626)	+	rnd-5_family-541	LTR/Copia	4146	4776	(276)	923	*
	11495	1.5	1.0	0.0	Pag3770_1	1813893	1815316	(8719212)	+	rnd-4_family-642	LTR/Copia	3368	4805	(4533)	924
	5236	1.1	0.0	0.0	Pag3770_1	1815324	1815954	(8718574)	+	rnd-5_family-541	LTR/Copia	4146	4776	(276)	925	*
	11485	1.5	1.0	0.0	Pag3770_1	1815945	1817368	(8717160)	+	rnd-4_family-642	LTR/Copia	3368	4805	(4533)	926
	5236	1.1	0.0	0.0	Pag3770_1	1817376	1818006	(8716522)	+	rnd-5_family-541	LTR/Copia	4146	4776	(276)	927	*
	11495	1.5	1.0	0.0	Pag3770_1	1817997	1819420	(8715108)	+	rnd-4_family-642	LTR/Copia	3368	4805	(4533)	928
	5236	1.1	0.0	0.0	Pag3770_1	1819428	1820058	(8714470)	+	rnd-5_family-541	LTR/Copia	4146	4776	(276)	929	*
	11495	1.5	1.0	0.0	Pag3770_1	1820049	1821472	(8713056)	+	rnd-4_family-642	LTR/Copia	3368	4805	(4533)	930
	5236	1.1	0.0	0.0	Pag3770_1	1821480	1822110	(8712418)	+	rnd-5_family-541	LTR/Copia	4146	4776	(276)	931	*
	11485	1.5	1.0	0.0	Pag3770_1	1822101	1823524	(8711004)	+	rnd-4_family-642	LTR/Copia	3368	4805	(4533)	932
	5236	1.1	0.0	0.0	Pag3770_1	1823532	1824162	(8710366)	+	rnd-5_family-541	LTR/Copia	4146	4776	(276)	933	*
	11495	1.5	1.0	0.0	Pag3770_1	1824153	1825576	(8708952)	+	rnd-4_family-642	LTR/Copia	3368	4805	(4533)	934
	5236	1.1	0.0	0.0	Pag3770_1	1825584	1826214	(8708314)	+	rnd-5_family-541	LTR/Copia	4146	4776	(276)	935	*
	11495	1.5	1.0	0.0	Pag3770_1	1826205	1827628	(8706900)	+	rnd-4_family-642	LTR/Copia	3368	4805	(4533)	936
	5236	1.1	0.0	0.0	Pag3770_1	1827636	1828266	(8706262)	+	rnd-5_family-541	LTR/Copia	4146	4776	(276)	937	*
	39767	3.8	1.1	0.3	Pag3770_1	1828257	1833755	(8700773)	+	rnd-5_family-102	LTR/Copia	343	5931	(7278)	938
	11338	0.7	0.0	0.0	Pag3770_1	1833756	1835071	(8699457)	C	rnd-5_family-541	LTR/Copia	(276)	4776	3461	939
	64336	3.5	1.0	0.3	Pag3770_1	1835072	1855701	(8678827)	+	rnd-3_family-129	LTR/Copia	1	9241	(0)	940
	54379	7.6	0.7	0.6	Pag3770_1	1855702	1863687	(8670841)	+	rnd-3_family-129	LTR/Copia	1244	9241	(0)	941
	3469	0.7	0.0	0.0	Pag3770_1	1863688	1864112	(8670416)	+	rnd-5_family-186	LTR/Copia	1816	2240	(3229)	942
	15058	0.7	0.0	0.0	Pag3770_1	1864113	1865926	(8668602)	C	rnd-1_family-3	LTR/Copia	(3)	4783	2970	943	*
	28267	1.8	0.6	0.0	Pag3770_1	1865925	1869484	(8665044)	+	rnd-4_family-642	LTR/Copia	37	3616	(5722)	944
	22252	0.6	0.0	0.1	Pag3770_1	1869456	1872181	(8662347)	+	rnd-5_family-186	LTR/Copia	533	3254	(2215)	945	*
	7977	1.1	0.3	0.0	Pag3770_1	1872166	1873143	(8661385)	C	rnd-5_family-541	LTR/Copia	(258)	4794	3814	946	*
	20453	0.8	0.1	0.0	Pag3770_1	1873136	1875615	(8658913)	+	rnd-3_family-375	LTR/Copia	12	2494	(2425)	947	*
	28553	1.1	0.1	0.0	Pag3770_1	1875615	1879141	(8655387)	+	rnd-5_family-102	LTR/Copia	1523	5051	(8158)	948	*
	43026	1.2	0.9	0.0	Pag3770_1	1879141	1884480	(8650048)	C	rnd-5_family-186	LTR/Copia	(77)	5392	3	949
	7170	2.4	0.0	0.5	Pag3770_1	1884481	1884832	(8649696)	+	rnd-3_family-375	LTR/Copia	4474	4821	(98)	947
	794	2.0	0.0	0.0	Pag3770_1	1884829	1884922	(8649606)	C	rnd-5_family-541	LTR/Copia	(1228)	3824	3731	946	*
	39491	0.7	0.0	0.0	Pag3770_1	1884923	1889698	(8644830)	+	rnd-5_family-541	LTR/Copia	1	4776	(276)	950
	6455	0.1	0.0	0.0	Pag3770_1	1889699	1890482	(8644046)	C	rnd-5_family-541	LTR/Copia	(1316)	3736	2953	946
	10347	1.2	1.1	0.0	Pag3770_1	1890483	1891759	(8642769)	C	rnd-3_family-129	LTR/Copia	(0)	9241	7951	951
	26577	2.8	0.1	0.0	Pag3770_1	1891760	1895161	(8639367)	+	rnd-3_family-129	LTR/Copia	1	3406	(5835)	952
	7224	1.0	0.0	0.0	Pag3770_1	1895148	1896022	(8638506)	+	rnd-5_family-102	LTR/Copia	5986	6860	(6349)	953	*
	39216	1.0	0.0	0.0	Pag3770_1	1896021	1900836	(8633692)	C	rnd-5_family-102	LTR/Copia	(6875)	6334	1517	954
	29500	4.0	0.6	0.2	Pag3770_1	1900829	1904758	(8629770)	+	rnd-3_family-129	LTR/Copia	867	4811	(4430)	955	*
	11483	1.8	0.2	0.0	Pag3770_1	1904751	1906180	(8628348)	+	rnd-3_family-129	LTR/Copia	3379	4811	(4430)	952	*
	14844	0.8	0.1	0.0	Pag3770_1	1906181	1908003	(8626525)	C	rnd-1_family-9	LTR/Copia	(909)	2271	448	956
	11505	1.5	0.2	0.0	Pag3770_1	1908004	1909433	(8625095)	C	rnd-3_family-129	LTR/Copia	(4430)	4811	3379	957	*
	38697	5.2	1.2	0.3	Pag3770_1	1909426	1915304	(8619224)	C	rnd-5_family-102	LTR/Copia	(7194)	6015	410	958
	11509	2.3	0.0	0.0	Pag3770_1	1915297	1916721	(8617807)	C	rnd-5_family-102	LTR/Copia	(6876)	6333	4909	959	*
	25189	1.1	0.0	0.2	Pag3770_1	1916722	1919829	(8614699)	C	rnd-3_family-129	LTR/Copia	(0)	9241	6139	960
	11505	1.5	0.2	0.0	Pag3770_1	1919830	1921251	(8613277)	C	rnd-3_family-129	LTR/Copia	(4430)	4811	3387	960
	57668	9.5	0.6	0.4	Pag3770_1	1921252	1930130	(8604398)	C	rnd-3_family-129	LTR/Copia	(0)	9241	349	961
	38650	0.9	1.2	0.0	Pag3770_1	1930127	1934912	(8599616)	+	rnd-5_family-186	LTR/Copia	554	5395	(74)	962	*
	4002	1.2	0.0	0.0	Pag3770_1	1934907	1935392	(8599136)	C	rnd-5_family-102	LTR/Copia	(6868)	6341	5856	963	*
	2881	1.4	0.0	0.0	Pag3770_1	1935389	1935740	(8598788)	C	rnd-5_family-102	LTR/Copia	(6872)	6337	5986	964	*
	13852	0.9	0.0	0.0	Pag3770_1	1935741	1937436	(8597092)	C	rnd-3_family-129	LTR/Copia	(7545)	1696	1	960
	13636	0.9	0.8	0.0	Pag3770_1	1937438	1939119	(8595409)	C	rnd-3_family-129	LTR/Copia	(7545)	1696	1	960
	13738	0.7	0.0	0.0	Pag3770_1	1939121	1940784	(8593744)	C	rnd-3_family-375	LTR/Copia	(1931)	2988	1325	965
	8694	2.0	1.4	0.0	Pag3770_1	1940784	1941880	(8592648)	+	rnd-2_family-3	LTR/Copia	109	1220	(3713)	966	*
	34236	1.4	0.1	0.1	Pag3770_1	1941880	1946137	(8588391)	+	rnd-4_family-642	LTR/Copia	36	4292	(5046)	967
	26049	1.7	0.0	1.1	Pag3770_1	1946163	1949526	(8585002)	+	rnd-4_family-642	LTR/Copia	1477	4805	(4533)	968
	10800	0.5	0.0	0.0	Pag3770_1	1949534	1950833	(8583695)	+	rnd-1_family-3	LTR/Copia	3484	4783	(3)	969
	16372	2.8	0.1	0.8	Pag3770_1	1950834	1952966	(8581562)	+	rnd-4_family-642	LTR/Copia	2690	4805	(4533)	970
	8860	1.4	2.5	0.0	Pag3770_1	1952974	1954092	(8580436)	+	rnd-5_family-186	LTR/Copia	4245	5391	(78)	971	*
	11391	1.3	1.0	0.3	Pag3770_1	1954090	1955517	(8579011)	C	rnd-5_family-102	LTR/Copia	(10272)	2937	1501	972	*
	20112	1.0	0.2	0.0	Pag3770_1	1955491	1957950	(8576578)	+	rnd-3_family-375	LTR/Copia	2353	4817	(102)	973
	26532	0.8	0.0	0.0	Pag3770_1	1957951	1961174	(8573354)	+	rnd-5_family-541	LTR/Copia	1554	4777	(275)	974
	22260	1.3	0.0	0.3	Pag3770_1	1961172	1963943	(8570585)	+	rnd-4_family-642	LTR/Copia	1697	4460	(4878)	975	*
	4033	0.4	0.0	0.0	Pag3770_1	1963943	1964421	(8570107)	C	rnd-1_family-50	LTR/Gypsy	(1658)	479	1	976	*
	42947	0.2	0.4	0.0	Pag3770_1	1964423	1972096	(8562432)	+	rnd-5_family-1094	Unknown	1	7703	(0)	977
	5444	0.3	0.0	0.0	Pag3770_1	1971932	1972577	(8561951)	C	rnd-1_family-50	LTR/Gypsy	(1491)	646	1	978	*
	36731	1.8	0.6	0.0	Pag3770_1	1972578	1977195	(8557333)	+	rnd-4_family-642	LTR/Copia	28	4673	(4665)	979
	40436	1.0	0.5	0.0	Pag3770_1	1977196	1990859	(8543669)	+	rnd-5_family-541	LTR/Copia	1	5052	(0)	980
	1231	0.7	0.0	0.0	Pag3770_1	1990860	1990992	(8543536)	+	rnd-5_family-186	LTR/Copia	5261	5393	(76)	981	*
	30404	1.1	0.1	0.0	Pag3770_1	1990991	1994738	(8539790)	C	rnd-5_family-102	LTR/Copia	(7937)	5272	1523	982	*
	31974	1.1	0.5	0.0	Pag3770_1	1994736	1998668	(8535860)	C	rnd-3_family-375	LTR/Copia	(955)	3964	14	983
	19259	4.7	0.8	0.0	Pag3770_1	1998668	2001251	(8533277)	+	rnd-5_family-102	LTR/Copia	3731	6333	(6876)	984	*
	5435	2.1	0.0	0.0	Pag3770_1	2001252	2001925	(8532603)	C	rnd-5_family-541	LTR/Copia	(2396)	2656	1983	985	*
	21284	0.6	0.0	0.0	Pag3770_1	2001918	2004505	(8530023)	C	rnd-5_family-102	LTR/Copia	(6876)	6333	3745	986
	22300	0.9	0.6	0.0	Pag3770_1	2004506	2007231	(8527297)	C	rnd-5_family-541	LTR/Copia	(276)	4776	2036	987	*
	38936	1.0	0.3	0.0	Pag3770_1	2007229	2012023	(8522505)	C	rnd-5_family-102	LTR/Copia	(6876)	6333	1523	988
	12457	0.5	0.0	0.0	Pag3770_1	2012022	2013516	(8521012)	+	rnd-1_family-3	LTR/Copia	3290	4784	(2)	989	*
	16730	4.1	0.7	0.0	Pag3770_1	2013517	2015726	(8518802)	C	rnd-3_family-129	LTR/Copia	(7016)	2225	1	990
	7908	1.1	0.0	0.0	Pag3770_1	2015727	2016691	(8517837)	+	rnd-5_family-102	LTR/Copia	4967	5931	(7278)	991
	2894	0.0	0.0	0.3	Pag3770_1	2016687	2017032	(8517496)	+	rnd-1_family-3	LTR/Copia	4440	4784	(2)	992	*
	16730	4.1	0.7	0.0	Pag3770_1	2017033	2019242	(8515286)	C	rnd-3_family-129	LTR/Copia	(7016)	2225	1	993
	7908	1.1	0.0	0.0	Pag3770_1	2019243	2020207	(8514321)	+	rnd-5_family-102	LTR/Copia	4967	5931	(7278)	994
	22645	0.7	0.0	0.0	Pag3770_1	2020208	2022948	(8511580)	C	rnd-5_family-541	LTR/Copia	(276)	4776	2036	995	*
	37221	0.6	0.3	0.0	Pag3770_1	2022946	2027740	(8506788)	C	rnd-5_family-102	LTR/Copia	(6876)	6333	1523	996
	11086	1.6	0.0	1.0	Pag3770_1	2027734	2029124	(8505404)	+	rnd-5_family-102	LTR/Copia	4961	6337	(6872)	997	*
	6426	1.0	0.4	0.0	Pag3770_1	2029121	2029899	(8504629)	C	rnd-3_family-375	LTR/Copia	(4126)	793	12	998	*
	22344	2.0	0.0	0.0	Pag3770_1	2029898	2032694	(8501834)	+	rnd-3_family-129	LTR/Copia	6444	9241	(0)	999
	19182	2.3	0.0	0.0	Pag3770_1	2032695	2035115	(8499413)	C	rnd-3_family-129	LTR/Copia	(376)	8865	6444	1000
	2943	0.6	0.8	0.0	Pag3770_1	2035114	2035469	(8499059)	+	rnd-3_family-375	LTR/Copia	12	370	(4549)	1001	*
	2336	22.4	0.9	0.9	Pag3770_1	2035482	2036017	(8498511)	C	rnd-5_family-541	LTR/Copia	(3965)	1087	552	987
	709	15.9	9.3	0.0	Pag3770_1	2036117	2036267	(8498261)	+	rnd-4_family-642	LTR/Copia	9079	9243	(95)	1002
	733	2.2	0.0	0.0	Pag3770_1	2036358	2036447	(8498081)	+	rnd-5_family-102	LTR/Copia	7494	7583	(5626)	1003	*
	15188	13.0	4.0	0.3	Pag3770_1	2036446	2039371	(8495157)	C	rnd-1_family-99	LTR/Gypsy	(8112)	3050	19	1004
	6821	1.8	4.2	0.2	Pag3770_1	2038678	2039554	(8494974)	C	rnd-1_family-125	Unknown	(0)	912	1	1005	*
	971	7.0	0.0	1.4	Pag3770_1	2039559	2039702	(8494826)	C	rnd-1_family-149	Unknown	(954)	142	1	1006
	2323	5.0	0.0	0.0	Pag3770_1	2039705	2040007	(8494521)	+	rnd-1_family-173	Unknown	1	303	(0)	1007
	446	1.7	1.7	0.0	Pag3770_1	2043515	2043573	(8490955)	C	rnd-1_family-183	DNA/PIF-Harbinger	(679)	60	1	1008
	2259	0.7	0.0	0.4	Pag3770_1	2043575	2043851	(8490677)	C	rnd-3_family-16	Unknown	(0)	276	1	1009
	19067	1.2	0.0	0.0	Pag3770_1	2043852	2046222	(8488306)	+	rnd-4_family-253	LTR/Gypsy	1	2371	(0)	1010
	305	33.7	3.3	3.3	Pag3770_1	2046277	2046552	(8487976)	C	rnd-1_family-0	LTR/Gypsy	(11422)	8604	8329	1011
	1289	32.9	1.8	2.6	Pag3770_1	2046661	2047537	(8486991)	C	rnd-5_family-1094	Unknown	(2742)	4961	4092	1012
	3548	30.2	0.9	0.9	Pag3770_1	2047644	2049022	(8485506)	C	rnd-1_family-80	LTR/Gypsy	(1491)	1789	411	1013
	4723	1.8	4.5	0.0	Pag3770_1	2049024	2049630	(8484898)	C	rnd-4_family-971	LTR/Gypsy	(0)	1126	493	1014
	4013	0.4	0.0	0.0	Pag3770_1	2049629	2050106	(8484422)	+	rnd-1_family-1	LTR/Gypsy	4536	5013	(2)	1015	*
	3768	5.7	1.9	0.0	Pag3770_1	2050107	2050616	(8483912)	C	rnd-4_family-2031	Unknown	(37)	521	2	1016
	40717	3.6	0.0	0.1	Pag3770_1	2050617	2057115	(8477413)	+	rnd-1_family-75	RC/Helitron	551	7185	(0)	1017
	4523	6.8	0.5	0.5	Pag3770_1	2057113	2057743	(8476785)	+	rnd-1_family-255	DNA/hAT-Tag1	781	1411	(1134)	1018	*
	3212	3.6	0.0	0.0	Pag3770_1	2057744	2058157	(8476371)	+	rnd-1_family-32	LTR/Gypsy	1	414	(6163)	1019
	17207	1.8	0.1	0.0	Pag3770_1	2058158	2060705	(8473823)	+	rnd-1_family-388	DNA/hAT-Tag1	1	2545	(0)	1020
	5447	0.3	0.0	0.0	Pag3770_1	2060706	2061351	(8473177)	+	rnd-1_family-50	LTR/Gypsy	1	646	(1491)	1021	*
	63334	0.2	0.4	0.0	Pag3770_1	2061187	2068860	(8465668)	C	rnd-5_family-1094	Unknown	(0)	7703	1	1022
	4024	0.4	0.0	0.0	Pag3770_1	2068862	2069339	(8465189)	+	rnd-1_family-50	LTR/Gypsy	1	478	(1659)	1023	*
	51326	0.2	0.5	0.0	Pag3770_1	2069339	2075559	(8458969)	+	rnd-5_family-1094	Unknown	206	6455	(1248)	1024
	497	1.6	0.0	0.0	Pag3770_1	2075552	2075614	(8458914)	+	rnd-5_family-1094	Unknown	6393	6455	(1248)	1025	*
	10796	0.3	0.0	0.0	Pag3770_1	2075607	2076917	(8457611)	+	rnd-5_family-1094	Unknown	6393	7703	(0)	1026
	5444	0.3	0.0	0.0	Pag3770_1	2076753	2077398	(8457130)	C	rnd-1_family-50	LTR/Gypsy	(1491)	646	1	1027	*
	1755	0.0	0.0	0.0	Pag3770_1	2077399	2077609	(8456919)	C	rnd-5_family-1094	Unknown	(7492)	211	1	1028
	4024	0.4	0.0	0.0	Pag3770_1	2077611	2078088	(8456440)	+	rnd-1_family-50	LTR/Gypsy	1	478	(1659)	1029
	2274	1.1	0.0	0.0	Pag3770_1	2078858	2079132	(8455396)	+	rnd-1_family-359	Unknown	1	275	(0)	1030
	559	29.5	5.7	2.8	Pag3770_1	2079133	2079163	(8455365)	C	rnd-4_family-179	LTR/Gypsy	(6354)	2498	2233	1031
	614	8.6	0.0	0.0	Pag3770_1	2082172	2082264	(8452264)	+	rnd-1_family-36	Unknown	2	94	(1631)	1032
	4567	7.2	4.1	0.0	Pag3770_1	2082286	2082950	(8451578)	+	rnd-1_family-57	DNA/PIF-Harbinger	1772	2463	(0)	1033
	15	29.9	0.0	0.0	Pag3770_1	2091094	2091146	(8443382)	+	(CTTCTC)n	Simple_repeat	1	53	(0)	1034
	14	17.5	0.0	0.0	Pag3770_1	2094215	2094246	(8440282)	+	(TCATCG)n	Simple_repeat	1	32	(0)	1035
	19	0.0	0.0	0.0	Pag3770_1	2115286	2115309	(8419219)	+	(AGC)n	Simple_repeat	1	24	(0)	1036
	5412	4.5	0.0	0.3	Pag3770_1	2116258	2116978	(8417550)	+	rnd-3_family-2	Unknown	2	720	(1723)	1037	*
	10088	9.4	0.8	1.7	Pag3770_1	2116974	2118550	(8415978)	C	rnd-1_family-37	Unknown	(799)	1647	85	1038
	325	2.4	0.0	0.0	Pag3770_1	2118580	2118621	(8415907)	C	rnd-5_family-574	Unknown	(3135)	342	301	1039	*
	437	2.9	14.7	0.0	Pag3770_1	2118613	2118680	(8415848)	C	rnd-1_family-20	Unknown	(55)	4364	4287	1040
	29295	10.7	1.2	1.2	Pag3770_1	2118687	2124037	(8410491)	+	rnd-1_family-174	LTR/Gypsy	1	5135	(0)	1041
	683	3.4	0.0	0.0	Pag3770_1	2124038	2124125	(8410403)	+	rnd-1_family-157	Unknown	156	243	(0)	1042	*
	6629	1.9	0.1	0.1	Pag3770_1	2124112	2124932	(8409596)	C	rnd-1_family-182	Unknown	(366)	821	1	1043
	6285	2.7	0.0	4.4	Pag3770_1	2124345	2125199	(8409329)	+	rnd-1_family-155	Unknown	1	819	(824)	1044	*
	7434	4.6	0.6	1.0	Pag3770_1	2125248	2126270	(8408258)	C	rnd-1_family-118	Unknown	(0)	2833	1828	1045
	3371	1.2	0.0	0.0	Pag3770_1	2126265	2126678	(8407850)	C	rnd-1_family-32	LTR/Gypsy	(6163)	414	1	1046	*
	4308	10.4	1.0	0.3	Pag3770_1	2126679	2127356	(8407172)	C	rnd-1_family-118	Unknown	(995)	1838	1156	1045
	685	7.9	0	15.5	Pag3770_1	2127354	2127502	(8407026)	C	rnd-1_family-298	Unknown	(362)	192	64	1047	*
	355	26.5	0.0	0.0	Pag3770_1	2127577	2127678	(8406850)	+	rnd-1_family-299	Unknown	8	109	(0)	1048
	15	17.8	4.3	2.1	Pag3770_1	2127840	2127885	(8406643)	+	(CGAG)n	Simple_repeat	1	47	(0)	1049
	28	0.0	0.0	0.0	Pag3770_1	2127956	2127981	(8406547)	+	(AGC)n	Simple_repeat	1	26	(0)	1050
	29	2.5	7.5	0.0	Pag3770_1	2128030	2128069	(8406459)	+	(CT)n	Simple_repeat	1	43	(0)	1051
	14	22.8	0.0	0.0	Pag3770_1	2128190	2128225	(8406303)	+	GA-rich	Low_complexity	1	36	(0)	1052
	13	33.4	0.0	0.0	Pag3770_1	2128544	2128595	(8405933)	+	(CGC)n	Simple_repeat	1	52	(0)	1053
	2216	21.2	1.4	3.2	Pag3770_1	2131992	2132687	(8401841)	+	rnd-4_family-115	Unknown	4	687	(328)	1054
	372	26.1	0.7	1.5	Pag3770_1	2132786	2132921	(8401607)	+	rnd-4_family-115	Unknown	707	841	(174)	1054
	13201	3.0	0.2	0.0	Pag3770_1	2147245	2149365	(8385163)	+	rnd-1_family-89	Unknown	1	1792	(1473)	1055	*
	32067	2.7	0.3	0.1	Pag3770_1	2148053	2152964	(8381564)	C	rnd-1_family-29	Unknown	(0)	3983	1	1056
	16	0.0	0.0	0.0	Pag3770_1	2153186	2153205	(8381323)	+	(AAC)n	Simple_repeat	1	20	(0)	1057
	881	9.8	9.6	1.1	Pag3770_1	2165756	2165921	(8368607)	C	rnd-1_family-93	Unknown	(4)	1683	1504	1058
	15	4.0	3.6	3.6	Pag3770_1	2173286	2173313	(8361215)	+	(CAAG)n	Simple_repeat	1	28	(0)	1059
	18	16.0	0.0	0.0	Pag3770_1	2190157	2190191	(8344337)	+	(TGC)n	Simple_repeat	1	35	(0)	1060
	15	29.9	0.0	0.0	Pag3770_1	2191297	2191349	(8343179)	+	(CATCCT)n	Simple_repeat	1	53	(0)	1061
	40	4.5	0.0	0.0	Pag3770_1	2192645	2192690	(8341838)	+	(GTCCTC)n	Simple_repeat	1	46	(0)	1062
	20706	5.1	0.3	0.1	Pag3770_1	2200737	2203481	(8331047)	C	rnd-3_family-139	Unknown	(0)	2796	46	1063
	12	13.9	0.0	0.0	Pag3770_1	2223624	2223647	(8310881)	+	(AGG)n	Simple_repeat	1	24	(0)	1064
	17263	6.3	0.5	1.2	Pag3770_1	2226628	2229090	(8305438)	C	rnd-1_family-37	Unknown	(0)	2446	1	1065
	15485	4.6	0.4	0.0	Pag3770_1	2228760	2230794	(8303734)	+	rnd-1_family-43	Unknown	1	2044	(0)	1066	*
	1309	2.4	0.0	0.0	Pag3770_1	2230797	2230963	(8303565)	C	rnd-1_family-48	DNA/PIF-Harbinger	(2398)	167	1	1067
	676	1.2	0.0	0.0	Pag3770_1	2230891	2230974	(8303554)	+	rnd-1_family-113	Unknown	1	84	(0)	1068	*
	27	0.0	0.0	0.0	Pag3770_1	2231247	2231272	(8303256)	+	(G)n	Simple_repeat	1	26	(0)	1069
	1035	31.3	1.4	3.0	Pag3770_1	2231758	2232393	(8302135)	+	rnd-1_family-309	Unknown	152	777	(2122)	1070
	5725	4.1	0.4	0.0	Pag3770_1	2232746	2233496	(8301032)	+	rnd-1_family-402	DNA/TcMar-Pogo	1	754	(0)	1071
	394	8.5	0.0	0.0	Pag3770_1	2233693	2233751	(8300777)	+	rnd-1_family-344	Unknown	576	634	(383)	1072
	1048	28.0	3.8	2.9	Pag3770_1	2234012	2234566	(8299962)	+	rnd-1_family-309	Unknown	324	883	(2016)	1073
	20	17.2	3.7	1.8	Pag3770_1	2234742	2234795	(8299733)	+	(CGCTGC)n	Simple_repeat	1	55	(0)	1074
	21101	4.4	0.0	0.0	Pag3770_1	2239613	2242351	(8292177)	C	rnd-1_family-16	Unknown	(0)	2747	8	1075
	306	6.0	0	19.2	Pag3770_1	2242345	2242406	(8292122)	C	rnd-1_family-186	Unknown	(33)	79	28	1076	*
	671	2.3	0.0	0.0	Pag3770_1	2243748	2243835	(8290693)	+	rnd-1_family-45	DNA	2887	2974	(998)	1077	*
	7075	3.9	0.0	0.2	Pag3770_1	2243830	2244736	(8289792)	C	rnd-1_family-1	LTR/Gypsy	(3336)	1679	775	1078
	1725	4.7	0.0	0.0	Pag3770_1	2244724	2244824	(8289704)	+	rnd-1_family-324	Unknown	346	446	(132)	1079	*
	2976	5.0	0.0	1.5	Pag3770_1	2244825	2245231	(8289297)	C	rnd-2_family-28	DNA/Crypton-S	(0)	5377	4977	1080	*
	7094	3.8	0.0	0.2	Pag3770_1	2245229	2246134	(8288394)	+	rnd-1_family-1	LTR/Gypsy	775	1678	(3337)	1081
	2762	3.9	0.0	0.0	Pag3770_1	2246130	2246488	(8288040)	C	rnd-1_family-324	Unknown	(219)	359	1	1082	*
	18	8.0	0.0	0.0	Pag3770_1	2246614	2246640	(8287888)	+	(TCT)n	Simple_repeat	1	27	(0)	1083
	13	9.7	2.6	8.1	Pag3770_1	2252632	2252670	(8281858)	+	(CAGCGT)n	Simple_repeat	1	37	(0)	1084
	29	27.0	0.0	0.0	Pag3770_1	2257958	2258037	(8276491)	+	(GATGAC)n	Simple_repeat	1	80	(0)	1085
	735	27.5	0.4	0.4	Pag3770_1	2258422	2258680	(8275848)	C	rnd-1_family-192	Unknown	(0)	267	9	1086
	904	23.1	0.4	0.4	Pag3770_1	2260999	2261250	(8273278)	C	rnd-1_family-195	Unknown	(25)	291	40	1087
	729	24.8	1.3	0.4	Pag3770_1	2263297	2263531	(8270997)	C	rnd-1_family-192	Unknown	(15)	252	16	1088
	813	24.0	0.8	0.8	Pag3770_1	2265714	2265957	(8268571)	C	rnd-1_family-195	Unknown	(25)	291	48	1089
	314	26.8	30.6	0.0	Pag3770_1	2268062	2268260	(8266268)	C	rnd-1_family-195	Unknown	(25)	291	32	1090
	852	25.6	0.0	0.0	Pag3770_1	2271121	2271358	(8263170)	+	rnd-1_family-192	Unknown	28	265	(2)	1091
	637	23.9	2.1	2.1	Pag3770_1	2271838	2272072	(8262456)	C	rnd-1_family-192	Unknown	(0)	267	33	1092
	5526	1.5	0.0	0.0	Pag3770_1	2276818	2277490	(8257038)	C	rnd-1_family-187	Unknown	(0)	673	1	1093
	896	21.6	1.1	1.1	Pag3770_1	2278399	2278660	(8255868)	+	rnd-1_family-195	Unknown	30	291	(25)	1094
	762	29.1	0.4	0.4	Pag3770_1	2280194	2280466	(8254062)	C	rnd-1_family-195	Unknown	(10)	306	34	1095
	303	26.6	3.7	0.0	Pag3770_1	2285991	2286099	(8248429)	+	rnd-1_family-192	Unknown	133	245	(22)	1096
	768	29.2	0.7	0.7	Pag3770_1	2286603	2286902	(8247626)	C	rnd-1_family-195	Unknown	(10)	306	7	1097
	349	28.4	0.5	2.1	Pag3770_1	2290148	2290341	(8244187)	C	rnd-4_family-1129	Unknown	(64)	274	84	1098
	887	24.6	1.0	1.0	Pag3770_1	2290431	2290738	(8243790)	+	rnd-1_family-195	Unknown	7	314	(2)	1099
	2650	2.0	0.0	0.3	Pag3770_1	2293561	2293903	(8240625)	+	rnd-1_family-175	Unknown	213	554	(379)	1100
	12	23.5	2.5	0.0	Pag3770_1	2296116	2296155	(8238373)	+	(CAGACA)n	Simple_repeat	1	41	(0)	1101
	878	25.8	0.7	2.0	Pag3770_1	2296679	2296986	(8237542)	C	rnd-4_family-1129	Unknown	(0)	338	35	1102
	1199	22.4	0.0	0.0	Pag3770_1	2297048	2297337	(8237191)	+	rnd-1_family-195	Unknown	19	308	(8)	1103
	869	25.5	0.3	0.7	Pag3770_1	2298625	2298916	(8235612)	C	rnd-4_family-1129	Unknown	(0)	338	48	1104
	1004	24.0	0.0	0.0	Pag3770_1	2299012	2299278	(8235250)	+	rnd-1_family-192	Unknown	1	267	(0)	1105
	422	28.9	0.0	0.0	Pag3770_1	2299310	2299475	(8235053)	+	rnd-4_family-249	Unknown	25	190	(32)	1106
	784	27.1	0.6	3.7	Pag3770_1	2300836	2300891	(8233637)	C	rnd-4_family-1129	Unknown	(0)	338	88	1107
	823	25.1	0.0	0.4	Pag3770_1	2300892	2301155	(8233373)	+	rnd-4_family-17	Unknown	57	319	(21)	1108
	784	27.1	0.6	3.7	Pag3770_1	2301156	2301169	(8233359)	C	rnd-4_family-1129	Unknown	(0)	87	15	1107
	980	21.4	0.8	0.8	Pag3770_1	2301184	2301491	(8233037)	+	rnd-1_family-192	Unknown	1	308	(8)	1109
	6253	2.1	0.0	0.0	Pag3770_1	2304772	2305544	(8228984)	C	rnd-1_family-388	DNA/hAT-Tag1	(0)	2119	1347	1110
	4024	0.4	0.0	0.0	Pag3770_1	2305543	2306020	(8228508)	C	rnd-1_family-50	LTR/Gypsy	(1659)	478	1	1111	*
	5980	0.1	0.1	0.0	Pag3770_1	2306022	2306738	(8227790)	+	rnd-5_family-1094	Unknown	1	718	(6985)	1112
	5459	0.1	0.0	0.0	Pag3770_1	2306739	2307384	(8227144)	+	rnd-1_family-50	LTR/Gypsy	1	646	(1491)	1113	*
	63766	0.2	0.0	0.0	Pag3770_1	2307220	2314920	(8219608)	C	rnd-5_family-1094	Unknown	(0)	7703	1	1114
	4046	0.2	0.0	0.0	Pag3770_1	2314922	2315400	(8219128)	+	rnd-1_family-50	LTR/Gypsy	1	479	(1658)	1115	*
	11439	0.4	0.0	0.0	Pag3770_1	2315398	2316798	(8217730)	+	rnd-5_family-1094	Unknown	711	2111	(5592)	1112
	4037	0.2	0.0	0.0	Pag3770_1	2316799	2317276	(8217252)	C	rnd-1_family-50	LTR/Gypsy	(1659)	478	1	1116
	62409	0.4	0.9	0.0	Pag3770_1	2317278	2324909	(8209619)	+	rnd-5_family-1094	Unknown	1	7703	(0)	1117
	5444	0.3	0.0	0.0	Pag3770_1	2324745	2325390	(8209138)	C	rnd-1_family-50	LTR/Gypsy	(1491)	646	1	1118	*
	6880	2.5	0.3	0.0	Pag3770_1	2325391	2326257	(8208271)	C	rnd-1_family-388	DNA/hAT-Tag1	(766)	1353	484	1119
	3952	1.2	0.0	0.2	Pag3770_1	2326255	2326736	(8207792)	C	rnd-1_family-50	LTR/Gypsy	(1656)	481	1	1120	*
	58181	0.3	1.3	0.0	Pag3770_1	2326738	2334342	(8200186)	+	rnd-5_family-1094	Unknown	1	7703	(0)	1121
	5361	0.8	0.0	0.1	Pag3770_1	2334178	2334824	(8199704)	C	rnd-1_family-50	LTR/Gypsy	(1491)	646	1	1122	*
	18331	3.6	0.1	0.1	Pag3770_1	2334825	2337152	(8197376)	C	rnd-1_family-255	DNA/hAT-Tag1	(217)	2328	1	1123
	19	10.7	1.6	12.1	Pag3770_1	2337441	2337504	(8197024)	+	(CGACAC)n	Simple_repeat	1	58	(0)	1124
	698	30.2	0.3	1.6	Pag3770_1	2338246	2338558	(8195970)	C	rnd-4_family-1129	Unknown	(0)	338	30	1125
	1346	18.4	0.3	0.3	Pag3770_1	2338602	2338912	(8195616)	+	rnd-1_family-195	Unknown	6	316	(0)	1126
	14	11.2	0.0	6.5	Pag3770_1	2340301	2340346	(8194182)	+	(GCA)n	Simple_repeat	1	43	(0)	1127
	17	7.8	0.0	0.0	Pag3770_1	2343507	2343533	(8190995)	+	(GAGCA)n	Simple_repeat	1	27	(0)	1128
	12	21.6	0.0	0.0	Pag3770_1	2343823	2343854	(8190674)	+	G-rich	Low_complexity	1	32	(0)	1129
	13	4.7	4.5	0.0	Pag3770_1	2357478	2357499	(8177029)	+	(TGC)n	Simple_repeat	1	23	(0)	1130
	2989	2.1	0.0	0.8	Pag3770_1	2359317	2359696	(8174832)	+	rnd-1_family-48	DNA/PIF-Harbinger	2	378	(2187)	1131	*
	10912	6.8	0.1	0.1	Pag3770_1	2359692	2361202	(8173326)	C	rnd-1_family-48	DNA/PIF-Harbinger	(1052)	1513	2	1132
	313	6.0	0.0	0.0	Pag3770_1	2361303	2361352	(8173176)	+	rnd-1_family-270	Unknown	176	225	(795)	1133
	13	0.0	0.0	0.0	Pag3770_1	2367234	2367250	(8167278)	+	(TAG)n	Simple_repeat	1	17	(0)	1134
	5296	28.1	2.0	1.6	Pag3770_1	2373344	2375436	(8159092)	+	rnd-1_family-330	Unknown	50	2149	(203)	1135
	5287	28.1	2.0	1.6	Pag3770_1	2377559	2379651	(8154877)	C	rnd-1_family-330	Unknown	(203)	2149	50	1136
	10577	2.6	0.1	0.0	Pag3770_1	2379713	2381040	(8153488)	+	rnd-1_family-165	LINE/L1	2	1331	(3897)	1137
	351	4.2	0.0	0.0	Pag3770_1	2381235	2381282	(8153246)	+	rnd-1_family-467	Unknown	1	48	(72)	1138
	285	14.3	0.0	0.0	Pag3770_1	2381242	2381290	(8153238)	C	rnd-1_family-321	DNA/TcMar-ISRm11	(21)	1322	1274	1139	*
	2272	1.1	0.0	0.0	Pag3770_1	2381293	2381568	(8152960)	+	rnd-3_family-16	Unknown	1	276	(0)	1140
	338	0.0	22.6	0.0	Pag3770_1	2381570	2381622	(8152906)	+	rnd-1_family-183	DNA/PIF-Harbinger	1	65	(674)	1141
	372	3.6	0.0	0.0	Pag3770_1	2382048	2382103	(8152425)	+	rnd-4_family-179	LTR/Gypsy	3175	3230	(5679)	1142
	225	8.1	0.0	0.0	Pag3770_1	2382686	2382722	(8151806)	+	rnd-5_family-1094	Unknown	1102	1138	(6565)	1143
	357	31.6	2.4	7.5	Pag3770_1	2382865	2383158	(8151370)	+	rnd-4_family-179	LTR/Gypsy	4017	4296	(4613)	1144
	9194	0.9	0.0	0.0	Pag3770_1	2383160	2384285	(8150243)	+	rnd-4_family-971	LTR/Gypsy	1	1126	(0)	1145
	3498	31.1	0.4	0.4	Pag3770_1	2384331	2385664	(8148864)	C	rnd-1_family-10	LTR/Gypsy	(115)	2377	1044	1146
	1315	32.5	2.0	2.1	Pag3770_1	2385774	2386591	(8147937)	+	rnd-5_family-1094	Unknown	4095	4911	(2792)	1147
	282	34.1	3.3	3.3	Pag3770_1	2386756	2387031	(8147497)	+	rnd-1_family-0	LTR/Gypsy	8329	8604 (	11422)	1148
	18936	1.7	0.0	0.0	Pag3770_1	2387086	2389456	(8145072)	C	rnd-4_family-253	LTR/Gypsy	(0)	2371	1	1149
	2272	1.1	0.0	0.0	Pag3770_1	2389457	2389732	(8144796)	+	rnd-3_family-16	Unknown	1	276	(0)	1150
	465	1.7	0.0	0.0	Pag3770_1	2389734	2389791	(8144737)	+	rnd-1_family-183	DNA/PIF-Harbinger	1	58	(681)	1151	*
	10714	1.9	0.0	0.0	Pag3770_1	2389791	2391094	(8143434)	C	rnd-1_family-321	DNA/TcMar-ISRm11	(39)	1304	1	1152
	5637	27.8	2.4	1.6	Pag3770_1	2391599	2393883	(8140645)	C	rnd-1_family-330	Unknown	(0)	2352	50	1153
	815	10.1	4.4	0.6	Pag3770_1	2398779	2398969	(8135559)	+	rnd-1_family-372	Unknown	1	206	(27)	1154
	4687	2.9	0.3	0.0	Pag3770_1	2399049	2399640	(8134888)	+	rnd-1_family-220	DNA/TcMar-Tc2	1	594	(3)	1155
	247	0.0	0.0	0.0	Pag3770_1	2399646	2399675	(8134853)	C	rnd-1_family-220	DNA/TcMar-Tc2	(567)	30	1	1156
	3350	3.8	0.0	0.0	Pag3770_1	2400565	2400985	(8133543)	C	rnd-5_family-541	LTR/Copia	(276)	4776	4356	1157
	1107	34.7	1.0	0.4	Pag3770_1	2401721	2402238	(8132290)	+	rnd-1_family-315	DNA/MULE-MuDR	473	993	(2334)	1158
	772	28.9	1.3	1.3	Pag3770_1	2402869	2403254	(8131274)	C	rnd-1_family-109	DNA/TcMar-Tc1	(433)	1094	709	1159
	861	30.6	1.7	1.2	Pag3770_1	2404632	2405035	(8129493)	+	rnd-1_family-315	DNA/MULE-MuDR	1663	2068	(1259)	1160
	3265	2.2	0.2	0.0	Pag3770_1	2405036	2405449	(8129079)	+	rnd-1_family-32	LTR/Gypsy	1	415	(6162)	1161
	990	37.9	0.3	0.1	Pag3770_1	2405446	2406097	(8128431)	+	rnd-1_family-315	DNA/MULE-MuDR	2061	2713	(614)	1162	*
	369	5.5	0.0	1.8	Pag3770_1	2409496	2409551	(8124977)	+	rnd-1_family-344	Unknown	583	637	(380)	1163	*
	1432	10.1	0.0	0.0	Pag3770_1	2409505	2409713	(8124815)	C	rnd-1_family-346	Unknown	(0)	299	91	1164
	13	31.5	0.0	0.0	Pag3770_1	2411500	2411546	(8122982)	+	(CAG)n	Simple_repeat	1	47	(0)	1165
	14	22.6	5.6	4.1	Pag3770_1	2413542	2413613	(8120915)	+	(GCCAGA)n	Simple_repeat	1	73	(0)	1166
	5485	18.1	0.1	0.1	Pag3770_1	2413616	2414722	(8119806)	C	rnd-1_family-421	Unknown	(1)	1113	7	1167
	659	1.2	0.0	0.0	Pag3770_1	2417874	2417955	(8116573)	+	rnd-1_family-165	LINE/L1	3	84	(5144)	1168
	36	8.5	0.0	0.0	Pag3770_1	2422332	2422382	(8112146)	+	(CTG)n	Simple_repeat	1	51	(0)	1169
	17	29.8	0.0	0.0	Pag3770_1	2422587	2422643	(8111885)	+	(CGAGGC)n	Simple_repeat	1	57	(0)	1170
	7032	10.8	0.0	0.0	Pag3770_1	2422670	2423783	(8110745)	C	rnd-1_family-421	Unknown	(0)	1114	1	1171
	6681	12.3	0.1	0.1	Pag3770_1	2426867	2427980	(8106548)	+	rnd-1_family-421	Unknown	1	1114	(0)	1172
	357	8.2	2.1	0.0	Pag3770_1	2431295	2431360	(8103168)	C	rnd-1_family-93	Unknown	(1505)	182	130	1173
	18	0.0	0.0	0.0	Pag3770_1	2431694	2431716	(8102812)	+	(TTC)n	Simple_repeat	1	23	(0)	1174
	6066	15.1	0.2	0.2	Pag3770_1	2433377	2434482	(8100046)	+	rnd-1_family-421	Unknown	1	1106	(8)	1175
	6291	14.9	0.0	0.0	Pag3770_1	2436397	2437509	(8097019)	+	rnd-1_family-421	Unknown	1	1113	(1)	1176
	25	15.2	0.0	0.0	Pag3770_1	2437873	2437917	(8096611)	+	(CAG)n	Simple_repeat	1	45	(0)	1177
	19478	4.7	0.0	0.3	Pag3770_1	2438206	2440776	(8093752)	C	rnd-1_family-48	DNA/PIF-Harbinger	(0)	2565	1	1178
	6291	14.9	0.0	0.0	Pag3770_1	2443443	2444555	(8089973)	+	rnd-1_family-421	Unknown	1	1113	(1)	1179
	364	30.9	0.0	0.0	Pag3770_1	2445972	2446081	(8088447)	+	rnd-1_family-412	DNA/MULE-MuDR	2500	2609	(1740)	1180
	384	30.5	4.1	9.4	Pag3770_1	2447081	2447326	(8087202)	+	rnd-1_family-412	DNA/MULE-MuDR	3705	3938	(411)	1181
	470	1.7	0.0	0.0	Pag3770_1	2447734	2447791	(8086737)	C	rnd-1_family-183	DNA/PIF-Harbinger	(681)	58	1	1182
	2260	1.4	0.0	0.0	Pag3770_1	2447793	2448068	(8086460)	C	rnd-3_family-16	Unknown	(0)	276	1	1183
	18899	1.7	0.0	0.0	Pag3770_1	2448069	2450439	(8084089)	+	rnd-4_family-253	LTR/Gypsy	1	2371	(0)	1184
	282	34.1	3.3	3.3	Pag3770_1	2450494	2450769	(8083759)	C	rnd-1_family-0	LTR/Gypsy	(11422)	8604	8329	1185
	1321	32.8	1.8	2.0	Pag3770_1	2450934	2451751	(8082777)	C	rnd-5_family-1094	Unknown	(2792)	4911	4095	1186
	3535	29.6	1.1	1.1	Pag3770_1	2451861	2453199	(8081329)	C	rnd-1_family-80	LTR/Gypsy	(1491)	1789	451	1187
	9176	1.0	0.0	0.0	Pag3770_1	2453240	2454365	(8080163)	C	rnd-4_family-971	LTR/Gypsy	(0)	1126	1	1188
	357	31.6	2.4	7.5	Pag3770_1	2454367	2454660	(8079868)	C	rnd-4_family-179	LTR/Gypsy	(4613)	4296	4017	1189
	225	8.1	0.0	0.0	Pag3770_1	2454803	2454839	(8079689)	C	rnd-5_family-1094	Unknown	(6565)	1138	1102	1190
	372	3.6	0.0	0.0	Pag3770_1	2455422	2455477	(8079051)	C	rnd-4_family-179	LTR/Gypsy	(5679)	3230	3175	1191
	338	0.0	22.6	0.0	Pag3770_1	2455903	2455955	(8078573)	C	rnd-1_family-183	DNA/PIF-Harbinger	(674)	65	1	1192
	2259	1.4	0.0	0.0	Pag3770_1	2455957	2456232	(8078296)	C	rnd-3_family-16	Unknown	(0)	276	1	1193
	41417	3.7	0.3	0.4	Pag3770_1	2456387	2461759	(8072769)	C	rnd-1_family-286	LTR/Ngaro	(0)	5366	1	1194
	16	0.0	0.0	0.0	Pag3770_1	2462111	2462128	(8072400)	+	(C)n	Simple_repeat	1	18	(0)	1195
	676	1.2	0.0	0.0	Pag3770_1	2462401	2462411	(8072117)	C	rnd-1_family-113	Unknown	(0)	84	74	1196
	7721	4.1	0.1	0.0	Pag3770_1	2462412	2463415	(8071113)	+	rnd-1_family-48	DNA/PIF-Harbinger	1	1005	(1560)	1197
	923	1.7	5.8	0.0	Pag3770_1	2463416	2463535	(8070993)	C	rnd-1_family-313	LTR/Gypsy	(1829)	127	1	1198
	19490	1.1	0.0	0.0	Pag3770_1	2463537	2465896	(8068632)	C	rnd-4_family-429	LTR/Gypsy	(0)	2360	1	1199
	336	38.2	3.6	4.0	Pag3770_1	2465945	2466618	(8067910)	C	rnd-1_family-46	LTR/Gypsy	(0)	713	43	1200
	15986	1.1	0.4	0.0	Pag3770_1	2468359	2470307	(8064221)	C	rnd-1_family-313	LTR/Gypsy	(0)	1956	1	1201
	637	1.2	0.0	0.0	Pag3770_1	2470309	2470389	(8064139)	C	rnd-4_family-429	LTR/Gypsy	(0)	2360	2280	1202	*
	5465	6.8	0.0	0.3	Pag3770_1	2470355	2471112	(8063416)	+	rnd-1_family-52	Unknown	8	763	(5401)	1203
	2478	2.6	0.0	0.0	Pag3770_1	2471097	2471409	(8063119)	C	rnd-1_family-48	DNA/PIF-Harbinger	(2252)	313	1	1204	*
	4892	22.0	0.1	0.1	Pag3770_1	2471687	2472800	(8061728)	C	rnd-1_family-421	Unknown	(0)	1114	1	1205
	571	25.7	2.8	3.2	Pag3770_1	2473875	2474091	(8060437)	+	rnd-1_family-208	LINE/L1	142	357	(259)	1206
	492	28.7	1.1	2.7	Pag3770_1	2473924	2474113	(8060415)	+	rnd-1_family-139	Unknown	190	376	(980)	1207	*
	13	0.0	0.0	0.0	Pag3770_1	2474944	2474960	(8059568)	+	(CTA)n	Simple_repeat	1	17	(0)	1208
	4840	22.2	0.1	0.1	Pag3770_1	2475738	2476846	(8057682)	+	rnd-1_family-421	Unknown	1	1109	(5)	1209
	279	2.5	0.0	2.5	Pag3770_1	2476966	2477006	(8057522)	C	rnd-1_family-176	Unknown	(470)	239	200	1210
	13	21.3	1.8	7.5	Pag3770_1	2487946	2488001	(8046527)	+	(TGC)n	Simple_repeat	1	53	(0)	1211
	19	14.1	3.9	3.9	Pag3770_1	2495354	2495404	(8039124)	+	(CAA)n	Simple_repeat	1	51	(0)	1212
	2594	3.9	0.0	0.0	Pag3770_1	2503630	2503960	(8030568)	+	rnd-1_family-90	LINE/L1	1	331	(775)	1213
	392	5.6	20.8	0.0	Pag3770_1	2505474	2505545	(8028983)	C	rnd-1_family-165	LINE/L1	(5139)	89	3	1214
	929	9.3	2.4	3.0	Pag3770_1	2508420	2508585	(8025943)	C	rnd-1_family-218	Unknown	(0)	500	336	1215
	541	21.6	11.1	6.4	Pag3770_1	2508502	2508591	(8025937)	+	rnd-1_family-213	Unknown	107	205	(316)	1216	*
	33	0.0	0.0	0.0	Pag3770_1	2508592	2508622	(8025906)	+	(C)n	Simple_repeat	1	31	(0)	1217
	541	21.6	11.1	6.4	Pag3770_1	2508623	2508678	(8025850)	+	rnd-1_family-213	Unknown	206	482	(39)	1216
	575	19.9	2.3	8.4	Pag3770_1	2508679	2508892	(8025636)	C	rnd-1_family-214	Unknown	(270)	240	39	1218
	3976	1.1	0.0	0.0	Pag3770_1	2508893	2509370	(8025158)	C	rnd-4_family-2778	Unknown	(0)	478	1	1219
	516	21.1	1.9	3.9	Pag3770_1	2510965	2511122	(8023406)	+	rnd-1_family-23	LTR/Copia	2711	2865	(962)	1220
	874	1.9	0.0	0.0	Pag3770_1	2513595	2513702	(8020826)	C	rnd-4_family-954	Unknown	(0)	108	1	1221
	3102	9.4	0.4	0.2	Pag3770_1	2513703	2514161	(8020367)	+	rnd-1_family-58	DNA/Crypton-S	2609	3068	(14)	1222
	337	34.3	4.1	3.2	Pag3770_1	2514696	2515063	(8019465)	C	rnd-1_family-9	LTR/Copia	(1159)	2021	1651	1223
	626	36.7	1.5	1.7	Pag3770_1	2515980	2516458	(8018070)	C	rnd-1_family-23	LTR/Copia	(2323)	1504	1027	1224
	14065	3.0	0.2	0.0	Pag3770_1	2517257	2519050	(8015478)	+	rnd-1_family-225	Unknown	1	1797	(0)	1225
	1023	19.0	0.8	3.6	Pag3770_1	2521879	2522135	(8012393)	C	rnd-1_family-399	Unknown	(1)	250	1	1226
	1729	27.9	1.8	2.5	Pag3770_1	2523044	2523770	(8010758)	+	rnd-1_family-309	Unknown	152	873	(2026)	1227
	14	13.7	3.1	0.0	Pag3770_1	2524171	2524202	(8010326)	+	(GATGAA)n	Simple_repeat	1	33	(0)	1228
	1478	27.4	2.8	2.2	Pag3770_1	2524524	2525246	(8009282)	+	rnd-1_family-309	Unknown	156	882	(2017)	1229
	1341	28.8	1.6	1.8	Pag3770_1	2525925	2526542	(8007986)	+	rnd-1_family-309	Unknown	161	777	(2122)	1230
	596	22.3	0.2	0.0	Pag3770_1	2532135	2532455	(8002073)	+	rnd-1_family-82	Unknown	1	224	(3)	1231
	1894	1.6	0.0	3.7	Pag3770_1	2534640	2534894	(7999634)	+	rnd-1_family-474	LTR/Gypsy	315	560	(0)	1232
	947	6.1	0.0	0.0	Pag3770_1	2543028	2543159	(7991369)	+	rnd-1_family-210	Unknown	605	736	(0)	1233
	2034	4.5	0.0	0.0	Pag3770_1	2543516	2543780	(7990748)	+	rnd-1_family-210	Unknown	355	619	(117)	1234
	2889	4.0	0.0	0.0	Pag3770_1	2552844	2553193	(7981335)	+	rnd-1_family-40	Unknown	3	352	(415)	1235	*
	4767	5.2	0.0	0.2	Pag3770_1	2553172	2553769	(7980759)	+	rnd-1_family-37	Unknown	1789	2385	(61)	1236
	1712	7.5	0.0	0.0	Pag3770_1	2553756	2553983	(7980545)	+	rnd-1_family-90	LINE/L1	618	845	(261)	1237	*
	37	0.0	0.0	0.0	Pag3770_1	2561755	2561788	(7972740)	+	(TGC)n	Simple_repeat	1	34	(0)	1238
	5200	22.0	0.1	0.1	Pag3770_1	2565178	2566252	(7968276)	+	rnd-1_family-421	Unknown	32	1106	(8)	1239
	6388	14.2	0.5	1.4	Pag3770_1	2566450	2567563	(7966965)	+	rnd-1_family-109	DNA/TcMar-Tc1	1	1104	(423)	1240
	15012	3.0	0.1	0.0	Pag3770_1	2567567	2569361	(7965167)	+	rnd-1_family-225	Unknown	1	1797	(0)	1241
	272	31.5	3.0	1.8	Pag3770_1	2569366	2569533	(7964995)	+	rnd-1_family-109	DNA/TcMar-Tc1	1107	1276	(251)	1242
	2113	1.6	0.0	0.0	Pag3770_1	2569536	2569781	(7964747)	C	rnd-1_family-109	DNA/TcMar-Tc1	(1281)	246	1	1243
	16264	3.7	0.3	0.1	Pag3770_1	2570224	2572172	(7962356)	+	rnd-1_family-244	Unknown	1	1954	(0)	1244
	5051	21.5	0.9	0.6	Pag3770_1	2572513	2573612	(7960916)	C	rnd-1_family-421	Unknown	(5)	1109	7	1245
	504	1.5	1.5	0.0	Pag3770_1	2574437	2574501	(7960027)	+	rnd-1_family-93	Unknown	1622	1687	(0)	1246
	5848	5.3	0.0	0.1	Pag3770_1	2575328	2576063	(7958465)	C	rnd-1_family-139	Unknown	(620)	736	2	1247
	17	0.0	0.0	0.0	Pag3770_1	2583916	2583934	(7950594)	+	(C)n	Simple_repeat	1	19	(0)	1248
	14952	3.1	0.2	0.0	Pag3770_1	2586237	2588030	(7946498)	C	rnd-1_family-225	Unknown	(0)	1797	1	1249
	14233	2.4	0.0	0.0	Pag3770_1	2588936	2590589	(7943939)	C	rnd-1_family-23	LTR/Copia	(663)	3164	1511	1250
	2155	0.8	0.0	0.0	Pag3770_1	2590745	2590990	(7943538)	C	rnd-1_family-474	LTR/Gypsy	(0)	560	315	1251
	7487	4.0	0.0	0.1	Pag3770_1	2592098	2592998	(7941530)	C	rnd-1_family-1	LTR/Gypsy	(3342)	1673	774	1252
	1187	1.3	5.3	0.0	Pag3770_1	2593750	2593899	(7940629)	+	rnd-1_family-165	LINE/L1	3	160	(5068)	1253
	14	19.7	4.2	2.0	Pag3770_1	2596453	2596500	(7938028)	+	(GGCAGC)n	Simple_repeat	1	49	(0)	1254
	1246	27.4	4.1	3.2	Pag3770_1	2596676	2597230	(7937298)	C	rnd-1_family-309	Unknown	(2016)	883	324	1255
	425	8.5	0.0	0.0	Pag3770_1	2597488	2597546	(7936982)	C	rnd-1_family-344	Unknown	(383)	634	576	1256
	1224	31.2	1.7	3.2	Pag3770_1	2597966	2598625	(7935903)	C	rnd-1_family-309	Unknown	(2098)	801	152	1257
	44286	3.5	0.3	0.5	Pag3770_1	2598963	2604335	(7930193)	C	rnd-1_family-286	LTR/Ngaro	(0)	5366	1	1258
	31	0.0	0.0	0.0	Pag3770_1	2604687	2604715	(7929813)	+	(C)n	Simple_repeat	1	29	(0)	1259
	721	1.2	0.0	0.0	Pag3770_1	2604988	2604998	(7929530)	C	rnd-1_family-113	Unknown	(0)	84	74	1260
	18828	4.8	0.0	0.1	Pag3770_1	2605002	2607466	(7927062)	C	rnd-1_family-57	DNA/PIF-Harbinger	(0)	2463	1	1261
	1796	7.5	0.0	0.8	Pag3770_1	2607467	2607523	(7927005)	+	rnd-1_family-69	Unknown	199	253	(517)	1262	*
	7328	6.0	0.0	0.8	Pag3770_1	2607522	2608526	(7926002)	C	rnd-1_family-110	Unknown	(1446)	1479	483	1263
	354	37.1	1.5	1.7	Pag3770_1	2610324	2610711	(7923817)	+	rnd-3_family-129	LTR/Copia	6384	6656	(2585)	1264
	4433	2.2	0.5	0.2	Pag3770_1	2611380	2611934	(7922594)	+	rnd-4_family-2031	Unknown	2	558	(0)	1265
	1119	14.2	0.5	1.4	Pag3770_1	2614054	2614267	(7920261)	C	rnd-1_family-110	Unknown	(2438)	487	276	1266
	11783	6.3	0.7	0.5	Pag3770_1	2615507	2617172	(7917356)	+	rnd-1_family-37	Unknown	1	2446	(0)	1267
	15	19.9	0.0	0.0	Pag3770_1	2618654	2618688	(7915840)	+	(GCTGCG)n	Simple_repeat	1	35	(0)	1268
	733	19.8	1.9	1.9	Pag3770_1	2622255	2622557	(7911971)	C	rnd-1_family-82	Unknown	(0)	227	1	1269
	253	19.9	3.5	3.5	Pag3770_1	2622597	2622737	(7911791)	C	rnd-1_family-82	Unknown	(5)	222	82	1270
	4185	2.7	0.0	0.2	Pag3770_1	2623191	2623717	(7910811)	+	rnd-1_family-89	Unknown	1690	2215	(1050)	1271
	19	22.4	3.9	3.9	Pag3770_1	2638496	2638573	(7895955)	+	(CAAGGC)n	Simple_repeat	1	78	(0)	1272
	12	13.7	0.0	0.0	Pag3770_1	2649497	2649520	(7885008)	+	(CCA)n	Simple_repeat	1	24	(0)	1273
	300	32.9	1.4	2.8	Pag3770_1	2651113	2651259	(7883269)	C	rnd-1_family-89	Unknown	(1816)	1449	1305	1274
	1252	31.7	3.5	1.1	Pag3770_1	2651547	2652095	(7882433)	C	rnd-1_family-89	Unknown	(2284)	981	420	1274
	604	4.3	0.0	9.7	Pag3770_1	2652785	2652886	(7881642)	+	rnd-1_family-390	Unknown	8	100	(0)	1275	*
	12857	3.0	0.0	1.0	Pag3770_1	2652802	2654460	(7880068)	C	rnd-1_family-155	Unknown	(0)	1643	2	1276
	6661	1.9	0.0	0.1	Pag3770_1	2653874	2654695	(7879833)	+	rnd-1_family-182	Unknown	1	821	(366)	1277	*
	12157	4.0	0.3	0.2	Pag3770_1	2654677	2657044	(7877484)	+	rnd-1_family-110	Unknown	1370	2877	(48)	1278
	13	24.8	0.0	0.0	Pag3770_1	2659784	2659821	(7874707)	+	(GAAGAC)n	Simple_repeat	1	38	(0)	1279
	344	0.0	0.0	0.0	Pag3770_1	2663844	2663886	(7870642)	+	rnd-1_family-252	Unknown	4	46	(179)	1280
	16	19.9	4.8	4.8	Pag3770_1	2671105	2671167	(7863361)	+	(GCG)n	Simple_repeat	1	63	(0)	1281
	1955	12.6	1.8	4.5	Pag3770_1	2681326	2681709	(7852819)	+	rnd-1_family-364	Unknown	1	374	(0)	1282
	1762	14.4	1.9	4.7	Pag3770_1	2682239	2682609	(7851919)	C	rnd-1_family-364	Unknown	(0)	374	14	1283
	16	0.0	0.0	0.0	Pag3770_1	2683120	2683140	(7851388)	+	(CAAC)n	Simple_repeat	1	21	(0)	1284
	25	25.7	4.5	0.0	Pag3770_1	2692929	2693029	(7841499)	+	GA-rich	Low_complexity	1	105	(0)	1285
	18514	4.7	0.0	0.0	Pag3770_1	2697252	2699675	(7834853)	+	rnd-1_family-15	Unknown	1	2425	(332)	1286
	422	17.0	1.1	1.1	Pag3770_1	2699650	2699738	(7834790)	+	rnd-1_family-11	DNA/Maverick	1698	1786	(381)	1287	*
	367	6.5	8.1	0.0	Pag3770_1	2699694	2699755	(7834773)	+	rnd-1_family-34	Unknown	54	120	(747)	1288	*
	13	0.0	0.0	0.0	Pag3770_1	2699998	2700014	(7834514)	+	(GTG)n	Simple_repeat	1	17	(0)	1289
	12	13.0	5.6	2.7	Pag3770_1	2715939	2715974	(7818554)	+	(GCTGTT)n	Simple_repeat	1	37	(0)	1290
	13	5.2	0.0	0.0	Pag3770_1	2716118	2716137	(7818391)	+	(GGA)n	Simple_repeat	1	20	(0)	1291
	14	20.2	0.0	0.0	Pag3770_1	2718473	2718506	(7816022)	+	(CGGCGC)n	Simple_repeat	1	34	(0)	1292
	14	14.9	2.4	5.0	Pag3770_1	2719158	2719198	(7815330)	+	(TGTGT)n	Simple_repeat	1	40	(0)	1293
	12	9.3	0.0	0.0	Pag3770_1	2719367	2719381	(7815147)	+	(TGT)n	Simple_repeat	1	15	(0)	1294
	38	0.0	0.0	0.0	Pag3770_1	2719382	2719416	(7815112)	+	(TGC)n	Simple_repeat	1	35	(0)	1295
	38213	2.5	0.1	0.0	Pag3770_1	2722052	2726846	(7807682)	+	rnd-5_family-541	LTR/Copia	1	4799	(253)	1296
	15704	1.5	0.1	0.0	Pag3770_1	2727237	2729157	(7805371)	C	rnd-1_family-395	DNA/TcMar-Pogo	(0)	1923	1	1297
	10175	16.9	6.6	1.2	Pag3770_1	2729418	2731833	(7802695)	+	rnd-1_family-217	DNA/MULE-MuDR	1	2546	(45)	1298
	17	5.0	0.0	0.0	Pag3770_1	2734143	2734163	(7800365)	+	(G)n	Simple_repeat	1	21	(0)	1299
	17	5.0	0.0	0.0	Pag3770_1	2734823	2734843	(7799685)	+	(C)n	Simple_repeat	1	21	(0)	1300
	13	18.9	4.5	2.2	Pag3770_1	2737385	2737428	(7797100)	+	(CGCCGCT)n	Simple_repeat	1	45	(0)	1301
	12	14.3	3.0	3.0	Pag3770_1	2737949	2737981	(7796547)	+	(CAGCAA)n	Simple_repeat	1	33	(0)	1302
	13	0.0	5.0	0.0	Pag3770_1	2739417	2739436	(7795092)	+	(TTC)n	Simple_repeat	1	21	(0)	1303
	12	24.9	0.0	0.0	Pag3770_1	2739641	2739674	(7794854)	+	(CTC)n	Simple_repeat	1	34	(0)	1304
	12	25.1	1.6	6.6	Pag3770_1	2740711	2740774	(7793754)	+	(GATGGA)n	Simple_repeat	1	61	(0)	1305
	18	8.0	0.0	0.0	Pag3770_1	2754484	2754510	(7780018)	+	(CAA)n	Simple_repeat	1	27	(0)	1306
	338	36.7	0.0	0.0	Pag3770_1	2758896	2759034	(7775494)	+	rnd-1_family-387	Unknown	3	141	(3)	1307
	11	30.4	0.0	0.0	Pag3770_1	2761665	2761708	(7772820)	+	(GCGTTC)n	Simple_repeat	1	44	(0)	1308
	1941	13.1	1.8	4.5	Pag3770_1	2761863	2762246	(7772282)	+	rnd-1_family-364	Unknown	1	374	(0)	1309
	1941	13.1	1.8	4.5	Pag3770_1	2762776	2763159	(7771369)	C	rnd-1_family-364	Unknown	(0)	374	1	1310
	11	27.7	0.0	0.0	Pag3770_1	2763319	2763357	(7771171)	+	(CGCCAA)n	Simple_repeat	1	39	(0)	1311
	17	23.9	4.0	4.0	Pag3770_1	2768143	2768216	(7766312)	+	(CGG)n	Simple_repeat	1	74	(0)	1312
	31	34.7	0.0	0.0	Pag3770_1	2768346	2768464	(7766064)	+	(GCC)n	Simple_repeat	1	119	(0)	1313
	4064	21.0	1.5	0.9	Pag3770_1	2769052	2770107	(7764421)	C	rnd-1_family-378	Unknown	(6)	1062	1	1314
	4191	20.9	1.5	0.9	Pag3770_1	2770739	2771800	(7762728)	C	rnd-1_family-378	Unknown	(0)	1068	1	1315
	4180	19.8	2.5	1.7	Pag3770_1	2772438	2773495	(7761033)	+	rnd-1_family-378	Unknown	1	1067	(1)	1316
	1602	24.2	3.1	2.6	Pag3770_1	2773586	2774226	(7760302)	C	rnd-1_family-350	Unknown	(0)	644	1	1317
	2046	25.2	0.2	0.9	Pag3770_1	2775530	2776106	(7758422)	+	rnd-1_family-420	Unknown	296	868	(19)	1318
	1602	24.2	3.1	2.6	Pag3770_1	2777641	2778281	(7756247)	C	rnd-1_family-350	Unknown	(0)	644	1	1319
	6620	4.7	0.0	0.1	Pag3770_1	2779290	2780177	(7754351)	+	rnd-1_family-420	Unknown	1	887	(0)	1320
	16	0.0	0.0	0.0	Pag3770_1	2781456	2781473	(7753055)	+	(G)n	Simple_repeat	1	18	(0)	1321
	889	20.2	2.0	2.0	Pag3770_1	2781917	2782169	(7752359)	C	rnd-1_family-378	Unknown	(0)	1068	816	1322	*
	1019	22.5	0.7	7.1	Pag3770_1	2782169	2782469	(7752059)	C	rnd-1_family-378	Unknown	(785)	283	1	1322
	15	10.8	3.3	0.0	Pag3770_1	2782484	2782513	(7752015)	+	(TTGG)n	Simple_repeat	1	31	(0)	1323
	1721	18.6	3.5	2.4	Pag3770_1	2783010	2783465	(7751063)	+	rnd-1_family-378	Unknown	567	1027	(41)	1324
	3641	22.6	1.9	1.3	Pag3770_1	2783594	2784640	(7749888)	C	rnd-1_family-378	Unknown	(2)	1066	14	1325
	6987	3.6	0.0	0.5	Pag3770_1	2785654	2786553	(7747975)	C	rnd-1_family-114	LTR/Gypsy	(6542)	896	1	1326
	8257	6.7	0.0	0.0	Pag3770_1	2787360	2788504	(7746024)	+	rnd-1_family-447	Unknown	1	1145	(0)	1327
	1031	27.4	1.7	2.4	Pag3770_1	2788734	2789220	(7745308)	+	rnd-1_family-246	Unknown	1	439	(247)	1328
	578	15.6	0.8	2.3	Pag3770_1	2789375	2789505	(7745023)	+	rnd-1_family-246	Unknown	558	686	(0)	1329
	6620	4.7	0.0	0.1	Pag3770_1	2790927	2791814	(7742714)	C	rnd-1_family-420	Unknown	(0)	887	1	1330
	1570	24.5	3.1	2.6	Pag3770_1	2792823	2793463	(7741065)	+	rnd-1_family-350	Unknown	1	644	(0)	1331
	1549	24.7	3.1	2.6	Pag3770_1	2801108	2801748	(7732780)	C	rnd-1_family-350	Unknown	(0)	644	1	1332
	6620	4.7	0.0	0.1	Pag3770_1	2802745	2803632	(7730896)	+	rnd-1_family-420	Unknown	1	887	(0)	1333
	14	9.3	0.0	0.0	Pag3770_1	2807889	2807911	(7726617)	+	(TCT)n	Simple_repeat	1	23	(0)	1334
	4054	2.9	0.0	0.2	Pag3770_1	2808710	2809232	(7725296)	+	rnd-1_family-151	Unknown	1736	2257	(1)	1335
	5194	20.1	1.4	1.4	Pag3770_1	2811198	2813149	(7721379)	+	rnd-1_family-258	Unknown	1	1427	(54)	1336
	5859	20.7	1.1	1.1	Pag3770_1	2813342	2814966	(7719562)	+	rnd-1_family-221	Unknown	1	1625	(211)	1337
	1268	21.6	1.2	1.2	Pag3770_1	2814887	2815214	(7719314)	C	rnd-1_family-272	Unknown	(0)	329	2	1338	*
	2794	17.5	0.2	0.9	Pag3770_1	2816206	2816736	(7717792)	+	rnd-1_family-335	Unknown	1	527	(0)	1339
	358	4.1	0.0	0.0	Pag3770_1	2817176	2817224	(7717304)	+	rnd-1_family-93	Unknown	1638	1686	(1)	1340
	40973	4.2	0.3	0.4	Pag3770_1	2817885	2823254	(7711274)	+	rnd-1_family-286	LTR/Ngaro	1	5366	(0)	1341
	3620	3.9	0.4	0.0	Pag3770_1	2824461	2825169	(7709359)	C	rnd-1_family-223	Unknown	(0)	479	1	1342	*
	4337	6.8	1.5	3.2	Pag3770_1	2824910	2825577	(7708951)	+	rnd-1_family-98	LTR/Pao	352	1008	(1304)	1343
	2051	7.2	0.6	6.5	Pag3770_1	2825366	2825708	(7708820)	+	rnd-1_family-196	Unknown	1	324	(531)	1344	*
	1365	20.4	0.7	1.4	Pag3770_1	2825692	2825982	(7708546)	C	rnd-1_family-335	Unknown	(44)	483	195	1345	*
	21176	10.1	2.8	0.5	Pag3770_1	2825983	2829482	(7705046)	+	rnd-1_family-168	DNA/MULE-MuDR	1	3579	(0)	1346
	1254	11.8	0.0	0.5	Pag3770_1	2829483	2829686	(7704842)	C	rnd-1_family-335	Unknown	(324)	203	1	1345
	1268	21.6	1.2	1.2	Pag3770_1	2830678	2831005	(7703523)	+	rnd-1_family-272	Unknown	2	329	(0)	1347	*
	5859	20.7	1.1	1.1	Pag3770_1	2830926	2832550	(7701978)	C	rnd-1_family-221	Unknown	(211)	1625	1	1348
	5194	20.1	1.4	1.4	Pag3770_1	2832743	2834694	(7699834)	C	rnd-1_family-258	Unknown	(54)	1427	1	1349
	12	11.5	3.3	3.3	Pag3770_1	2834802	2834831	(7699697)	+	(CTCT)n	Simple_repeat	1	30	(0)	1350
	4291	2.9	0.0	0.2	Pag3770_1	2836660	2837182	(7697346)	C	rnd-1_family-151	Unknown	(1)	2257	1736	1351
	14	9.3	0.0	0.0	Pag3770_1	2837981	2838003	(7696525)	+	(GAA)n	Simple_repeat	1	23	(0)	1352
	6321	22.4	1.7	4.0	Pag3770_1	2841498	2843295	(7691233)	+	rnd-1_family-429	Unknown	1	1759	(0)	1353
	5377	26.1	1.6	3.6	Pag3770_1	2844128	2845922	(7688606)	+	rnd-1_family-429	Unknown	1	1759	(0)	1354
	5188	26.2	1.6	3.9	Pag3770_1	2846780	2848575	(7685953)	+	rnd-1_family-429	Unknown	3	1759	(0)	1355
	14	10.3	3.0	3.0	Pag3770_1	2850718	2850750	(7683778)	+	(CCAGCT)n	Simple_repeat	1	33	(0)	1356
	816	31.0	5.3	2.7	Pag3770_1	2853354	2853784	(7680744)	C	rnd-1_family-329	LTR/Copia	(680)	834	393	1357
	263	30.5	0.0	0.0	Pag3770_1	2853837	2853941	(7680587)	C	rnd-1_family-405	Unknown	(76)	157	53	1358
	4821	26.5	1.7	3.7	Pag3770_1	2859081	2860767	(7673761)	+	rnd-1_family-429	Unknown	1	1654	(105)	1359
	35481	9.0	1.2	0.3	Pag3770_1	2860768	2865858	(7668670)	+	rnd-1_family-191	LTR/Gypsy	1	5137	(0)	1360
	355	27.1	2.8	0.0	Pag3770_1	2865859	2865965	(7668563)	+	rnd-1_family-429	Unknown	1650	1759	(0)	1359
	5540	24.7	2.1	4.2	Pag3770_1	2866767	2868561	(7665967)	C	rnd-1_family-429	Unknown	(0)	1759	1	1361
	5087	25.9	1.5	3.6	Pag3770_1	2870415	2872209	(7662319)	C	rnd-1_family-429	Unknown	(0)	1759	1	1362
	13	16.0	5.7	0.0	Pag3770_1	2873005	2873039	(7661489)	+	(TACTG)n	Simple_repeat	1	37	(0)	1363
	13901	2.1	0.0	0.0	Pag3770_1	2873826	2875452	(7659076)	+	rnd-1_family-165	LINE/L1	1	1627	(3601)	1364
	5341	26.4	0.8	2.8	Pag3770_1	2876535	2878329	(7656199)	+	rnd-1_family-429	Unknown	1	1759	(0)	1365
	1189	28.2	3.1	4.7	Pag3770_1	2878974	2879554	(7654974)	C	rnd-1_family-465	Unknown	(18)	572	1	1366
	2050	26.5	1.3	5.0	Pag3770_1	2880009	2880768	(7653760)	+	rnd-1_family-429	Unknown	1027	1759	(0)	1367
	4779	28.6	1.4	3.5	Pag3770_1	2881506	2883299	(7651229)	+	rnd-1_family-429	Unknown	2	1759	(0)	1368
	5309	26.1	1.6	3.5	Pag3770_1	2883901	2885692	(7648836)	+	rnd-1_family-429	Unknown	1	1759	(0)	1369
	11924	8.5	0.0	0.0	Pag3770_1	2894233	2895988	(7638540)	C	rnd-1_family-429	Unknown	(3)	1756	1	1370
	11931	8.5	0.0	0.0	Pag3770_1	2897068	2898826	(7635702)	C	rnd-1_family-429	Unknown	(0)	1759	1	1371
	11990	8.2	0.0	0.0	Pag3770_1	2899906	2901664	(7632864)	C	rnd-1_family-429	Unknown	(0)	1759	1	1372
	8230	17.8	0.5	0.5	Pag3770_1	2902753	2904510	(7630018)	C	rnd-1_family-429	Unknown	(0)	1759	2	1373
	10781	11.7	0.0	0.0	Pag3770_1	2905784	2907542	(7626986)	+	rnd-1_family-429	Unknown	1	1759	(0)	1374
	15	0.0	0.0	0.0	Pag3770_1	2908530	2908546	(7625982)	+	(GT)n	Simple_repeat	1	17	(0)	1375
	8770	16.9	0.5	0.5	Pag3770_1	2908894	2910645	(7623883)	+	rnd-1_family-429	Unknown	8	1759	(0)	1376
	633	16.8	0.0	0.0	Pag3770_1	2912795	2912913	(7621615)	C	rnd-1_family-439	Unknown	(1)	134	16	1377
	267	23.9	0.0	0.0	Pag3770_1	2913026	2913096	(7621432)	C	rnd-1_family-439	Unknown	(55)	80	10	1378
	593	17.4	0.0	0.0	Pag3770_1	2915168	2915288	(7619240)	C	rnd-1_family-439	Unknown	(0)	135	15	1379
	14	16.1	0.0	0.0	Pag3770_1	2915643	2915670	(7618858)	+	(CAG)n	Simple_repeat	1	28	(0)	1380
	14	29.7	0.0	0.0	Pag3770_1	2919230	2919278	(7615250)	+	(CTGCCC)n	Simple_repeat	1	49	(0)	1381
	597	16.5	0.0	0.0	Pag3770_1	2919333	2919465	(7615063)	C	rnd-1_family-439	Unknown	(0)	135	3	1382
	249	25.2	1.0	1.0	Pag3770_1	2919538	2919641	(7614887)	C	rnd-1_family-439	Unknown	(28)	107	4	1383
	12	16.7	7.5	0.0	Pag3770_1	2922498	2922537	(7611991)	+	(ACATGG)n	Simple_repeat	1	43	(0)	1384
	21	9.7	0.0	0.0	Pag3770_1	2922933	2922966	(7611562)	+	(CATGCT)n	Simple_repeat	1	34	(0)	1385
	13	16.5	2.8	2.8	Pag3770_1	2922966	2923001	(7611527)	+	(GTC)n	Simple_repeat	1	36	(0)	1386	*
	16132	5.4	1.7	0.4	Pag3770_1	2925406	2927613	(7606915)	+	rnd-1_family-48	DNA/PIF-Harbinger	1	2238	(327)	1387
	1835	3.5	0.0	0.9	Pag3770_1	2927610	2927857	(7606671)	+	rnd-1_family-69	Unknown	1	241	(529)	1388	*
	26	0.0	0.0	0.0	Pag3770_1	2927858	2927882	(7606646)	+	(G)n	Simple_repeat	1	25	(0)	1389
	566	28.0	7.7	0.9	Pag3770_1	2929116	2929414	(7605114)	C	rnd-4_family-1129	Unknown	(3)	335	17	1390
	1236	21.7	0.3	0.3	Pag3770_1	2929443	2929752	(7604776)	+	rnd-1_family-195	Unknown	7	316	(0)	1391
	516	29.6	0.0	2.5	Pag3770_1	2929756	2929956	(7604572)	+	rnd-4_family-249	Unknown	9	204	(18)	1392
	4859	1.3	0.2	0.0	Pag3770_1	2930770	2931365	(7603163)	C	rnd-1_family-220	DNA/TcMar-Tc2	(0)	597	1	1393
	7489	11.6	2.1	2.3	Pag3770_1	2933289	2934547	(7599981)	+	rnd-1_family-23	LTR/Copia	1906	3162	(665)	1394
	13	8.5	4.0	0.0	Pag3770_1	2938753	2938777	(7595751)	+	(CTCCG)n	Simple_repeat	1	26	(0)	1395
	12	9.7	0.0	0.0	Pag3770_1	2939009	2939030	(7595498)	+	(GCAG)n	Simple_repeat	1	22	(0)	1396
	12	15.7	2.6	5.3	Pag3770_1	2939100	2939138	(7595390)	+	(CAAGG)n	Simple_repeat	1	38	(0)	1397
	12	14.4	0.0	0.0	Pag3770_1	2942892	2942915	(7591613)	+	(GTC)n	Simple_repeat	1	24	(0)	1398
	724	22.1	2.5	3.0	Pag3770_1	2946097	2946288	(7588240)	+	rnd-1_family-6	DNA/Maverick	7998	8188	(374)	1399
	36742	3.4	0.3	0.0	Pag3770_1	2946289	2950945	(7583583)	+	rnd-1_family-12	DNA/Crypton-S	1	4669	(958)	1400
	4034	0.4	0.0	0.0	Pag3770_1	2950946	2951424	(7583104)	C	rnd-1_family-1	LTR/Gypsy	(2)	5013	4535	1401	*
	7980	1.2	0.0	0.0	Pag3770_1	2951422	2952384	(7582144)	+	rnd-1_family-12	DNA/Crypton-S	4665	5627	(0)	1402
	1976	17.4	4.0	2.3	Pag3770_1	2952385	2952798	(7581730)	+	rnd-1_family-4	DNA	9874	10294	(150)	1403
	118770	1.0	0.6	0.2	Pag3770_1	2952914	2994121	(7540407)	+	rnd-1_family-2	LTR/Gypsy	1	13674	(539)	1404
	1646	12.6	3.7	0.4	Pag3770_1	2994122	2994392	(7540136)	C	rnd-1_family-129	DNA/Maverick	(0)	446	167	1405
	1288	3.6	0.6	0.0	Pag3770_1	2994372	2994502	(7540026)	+	rnd-1_family-178	Unknown	1	132	(177)	1406	*
	4816	27.8	3.0	1.8	Pag3770_1	2994503	2996067	(7538461)	+	rnd-1_family-61	DNA/Maverick	1	1583 (	12920)	1407
	1353	22.7	2.4	0.6	Pag3770_1	2996209	2996248	(7538280)	+	rnd-1_family-61	DNA/Maverick	2246	2291 (	12212)	1408
	1924	19.5	3.1	0.2	Pag3770_1	2996249	2996695	(7537833)	+	rnd-4_family-179	LTR/Gypsy	2	461	(8448)	1409	*
	25696	19.8	1.0	0.4	Pag3770_1	2996577	3001787	(7532741)	+	rnd-1_family-61	DNA/Maverick	3200	8437	(6066)	1410
	1031	29.9	1.0	1.0	Pag3770_1	3002177	3002578	(7531950)	+	rnd-1_family-61	DNA/Maverick	8860	9261	(5242)	1411
	1440	24.3	1.6	0.8	Pag3770_1	3003175	3003543	(7530985)	+	rnd-1_family-61	DNA/Maverick	9795	10166	(4337)	1412
	1125	31.7	1.4	6.1	Pag3770_1	3003940	3004628	(7529900)	C	rnd-1_family-219	Unknown	(40)	1338	680	1413
	1213	30.3	4.0	6.3	Pag3770_1	3004772	3005668	(7528860)	+	rnd-1_family-126	DNA/Maverick	738	1615	(3751)	1414
	412	33.1	1.8	4.2	Pag3770_1	3005726	3006063	(7528465)	+	rnd-1_family-126	DNA/Maverick	2198	2527	(2839)	1415
	1209	25.6	1.9	1.9	Pag3770_1	3007202	3007664	(7526864)	+	rnd-1_family-61	DNA/Maverick	13772	14157	(346)	1416
	4715	24.6	4.3	2.0	Pag3770_1	3007754	3009345	(7525183)	+	rnd-1_family-126	DNA/Maverick	3739	5366	(0)	1417
	8140	29.7	2.5	3.0	Pag3770_1	3009346	3012489	(7522039)	C	rnd-1_family-79	DNA/Maverick	(22)	4535	1	1418
	522	33.0	2.3	3.5	Pag3770_1	3012795	3013142	(7521386)	+	rnd-1_family-79	DNA/Maverick	1312	1655	(2902)	1419
	327	33.2	6.5	2.8	Pag3770_1	3012928	3013172	(7521356)	C	rnd-1_family-0	LTR/Gypsy	(5112)	14914	14661	1420	*
	715	25.8	0.5	0.5	Pag3770_1	3013216	3013406	(7521122)	+	rnd-1_family-45	DNA	365	555	(3417)	1421
	2219	16.4	1.7	0.5	Pag3770_1	3015620	3016024	(7518504)	C	rnd-1_family-393	Unknown	(9)	513	104	1422
	302	0.0	0.0	0.0	Pag3770_1	3016123	3016159	(7518369)	C	rnd-1_family-75	RC/Helitron	(0)	7185	7149	1423	*
	3467	1.0	2.0	0.0	Pag3770_1	3016155	3016560	(7517968)	+	rnd-1_family-78	Unknown	1	414	(10)	1424	*
	43697	3.4	0.0	0.0	Pag3770_1	3016559	3021747	(7512781)	C	rnd-1_family-75	RC/Helitron	(25)	7160	1972	1423
	21574	2.9	0.2	0.1	Pag3770_1	3021324	3023886	(7510642)	+	rnd-1_family-94	RC/Helitron	1151	3716	(0)	1425	*
	21574	2.9	0.2	0.1	Pag3770_1	3028423	3030985	(7503543)	C	rnd-1_family-94	RC/Helitron	(0)	3716	1151	1426	*
	42353	4.1	0.3	0.0	Pag3770_1	3030562	3035707	(7498821)	+	rnd-1_family-75	RC/Helitron	1972	7131	(54)	1427
	275	12.2	0.0	2.0	Pag3770_1	3035946	3035995	(7498533)	C	rnd-1_family-156	tRNA	(552)	2898	2850	1428
	12	27.8	3.5	1.7	Pag3770_1	3042484	3042541	(7491987)	+	(CAACTT)n	Simple_repeat	1	59	(0)	1429
	21024	1.9	0.1	0.0	Pag3770_1	3044803	3047233	(7487295)	+	rnd-1_family-206	DNA/TcMar-Cweed	1	2433	(0)	1430
	5925	0.9	0.0	0.0	Pag3770_1	3049523	3050195	(7484333)	+	rnd-1_family-187	Unknown	1	673	(0)	1431
	13	22.8	0.0	0.0	Pag3770_1	3053620	3053655	(7480873)	+	(TTCTTC)n	Simple_repeat	1	36	(0)	1432
	14	21.3	0.0	0.0	Pag3770_1	3057880	3057912	(7476616)	+	(CTG)n	Simple_repeat	1	33	(0)	1433
	302	33.4	5.7	6.7	Pag3770_1	3061799	3062251	(7472277)	+	rnd-2_family-28	DNA/Crypton-S	2785	3233	(2144)	1434	*
	3489	1.0	2.0	0.0	Pag3770_1	3062243	3062649	(7471879)	C	rnd-1_family-78	Unknown	(9)	415	1	1435
	2290	4.3	0.0	0.0	Pag3770_1	3062654	3062931	(7471597)	C	rnd-1_family-71	Unknown	(0)	318	41	1436
	4193	2.4	0.0	0.0	Pag3770_1	3062932	3063422	(7471106)	C	rnd-1_family-1	LTR/Gypsy	(1)	5014	4524	1437	*
	6220	5.6	0.5	0.2	Pag3770_1	3063409	3064210	(7470318)	C	rnd-1_family-60	Unknown	(158)	1560	757	1438
	22567	9.9	2.9	0.7	Pag3770_1	3064211	3067712	(7466816)	C	rnd-1_family-168	DNA/MULE-MuDR	(0)	3579	1	1439
	24571	2.0	0.4	0.2	Pag3770_1	3067713	3069158	(7465370)	C	rnd-1_family-45	DNA	(2520)	1452	1	1440	*
1.40789	119556	0.8	0.3	0.0	Pag3770_1	3067164	3123850	(7410678)	+	rnd-1_family-2	LTR/Gypsy	1	13913	(300)	1441
1.40789	18971	1.5	0.1	0.1	Pag3770_1	3123097	3125277	(7409251)	C	rnd-1_family-68	Unknown	(20)	2179	1	1442	*
	17357	4.8	0.5	0.2	Pag3770_1	3124943	3127387	(7407141)	+	rnd-1_family-37	Unknown	1	2446	(0)	1443	*
	265	36.4	0.7	0.7	Pag3770_1	3127872	3128023	(7406505)	C	rnd-1_family-350	Unknown	(61)	583	432	1444
	338	28.1	1.6	8.2	Pag3770_1	3128361	3128554	(7405974)	C	rnd-1_family-340	Unknown	(450)	283	102	1445
	14	9.6	0.0	0.0	Pag3770_1	3131903	3131925	(7402603)	+	(TGC)n	Simple_repeat	1	23	(0)	1446
	4768	11.2	0.9	0.0	Pag3770_1	3132068	3132827	(7401701)	C	rnd-1_family-135	Unknown	(166)	1216	450	1447
	14	22.6	0.0	0.0	Pag3770_1	3136554	3136586	(7397942)	+	(CAC)n	Simple_repeat	1	33	(0)	1448
	11	10.5	8.5	6.2	Pag3770_1	3137402	3137448	(7397080)	+	(AGAGTA)n	Simple_repeat	1	48	(0)	1449
	1333	23.7	0.0	0.0	Pag3770_1	3138103	3138435	(7396093)	+	rnd-1_family-464	Unknown	8	340	(0)	1450
	946	23.7	0.4	0.4	Pag3770_1	3138508	3138778	(7395750)	+	rnd-1_family-468	Unknown	14	284	(0)	1451
	13	16.5	2.8	2.8	Pag3770_1	3139030	3139065	(7395463)	+	(CTG)n	Simple_repeat	1	36	(0)	1452
	4045	5.2	2.5	0.0	Pag3770_1	3140945	3141498	(7393030)	C	rnd-1_family-402	DNA/TcMar-Pogo	(177)	577	10	1453
	946	23.7	0.4	0.4	Pag3770_1	3143667	3143937	(7390591)	C	rnd-1_family-468	Unknown	(0)	284	14	1454
	1322	23.6	0.0	0.0	Pag3770_1	3144010	3144339	(7390189)	C	rnd-1_family-464	Unknown	(0)	340	11	1455
	16	16.7	0.0	0.0	Pag3770_1	3152196	3152229	(7382299)	+	(TGGTGT)n	Simple_repeat	1	34	(0)	1456
	285	22.2	0.0	0.0	Pag3770_1	3152450	3152512	(7382016)	+	rnd-1_family-439	Unknown	36	98	(37)	1457	*
	342	24.5	0.0	0.0	Pag3770_1	3152505	3152602	(7381926)	+	rnd-1_family-439	Unknown	1	98	(37)	1458
	13	24.4	1.7	5.3	Pag3770_1	3158252	3158310	(7376218)	+	(TACAA)n	Simple_repeat	1	57	(0)	1459
	238	19.6	0.0	0.0	Pag3770_1	3163620	3163665	(7370863)	+	rnd-1_family-228	DNA/TcMar-Tc2	1891	1936	(0)	1460
	3972	0.8	0.0	0.0	Pag3770_1	3165506	3165980	(7368548)	+	rnd-5_family-1619	Unknown	1	475	(0)	1461
	42477	1.8	0.0	0.0	Pag3770_1	3165981	3171263	(7363265)	C	rnd-5_family-1094	Unknown	(284)	7419	2135	1462
	15334	1.5	1.2	0.1	Pag3770_1	3171241	3173179	(7361349)	C	rnd-5_family-1094	Unknown	(5742)	1961	1	1462	*
	3998	0.4	0.0	0.0	Pag3770_1	3173182	3173656	(7360872)	+	rnd-5_family-1619	Unknown	1	475	(0)	1463
	663	11.4	0.0	0.0	Pag3770_1	3175878	3175982	(7358546)	C	rnd-1_family-171	Unknown	(172)	6269	6165	1464
	1031	37.5	3.2	0.2	Pag3770_1	3178226	3178824	(7355704)	C	rnd-3_family-119	Unknown	(0)	621	5	1465
	14	7.9	9.1	4.3	Pag3770_1	3184057	3184100	(7350428)	+	(GCTGGA)n	Simple_repeat	1	46	(0)	1466
	2460	27.5	1.1	0.2	Pag3770_1	3184925	3185535	(7348993)	C	rnd-3_family-119	Unknown	(1)	620	4	1467
	18287	5.5	1.4	0.1	Pag3770_1	3185997	3188337	(7346191)	C	rnd-1_family-4	DNA	(3506)	6938	4568	1468
	1060	9.9	1.2	5.5	Pag3770_1	3188224	3188342	(7346186)	C	rnd-3_family-139	Unknown	(2632)	164	53	1469	*
	13770	1.6	0.0	0.0	Pag3770_1	3188343	3189924	(7344604)	+	rnd-1_family-58	DNA/Crypton-S	1	1582	(1500)	1470
	22910	2.2	2.5	0.0	Pag3770_1	3189925	3192652	(7341876)	+	rnd-3_family-533	LTR/Gypsy	1	2796	(1797)	1471
	4277	1.6	0.0	0.0	Pag3770_1	3192653	3193140	(7341388)	+	rnd-1_family-50	LTR/Gypsy	1	488	(1649)	1472	*
	41423	0.9	1.0	0.0	Pag3770_1	3193131	3197854	(7336674)	+	rnd-1_family-0	LTR/Gypsy	5536	10305	(9721)	1473
	4251	0.8	0.0	0.0	Pag3770_1	3198682	3199161	(7335367)	C	rnd-1_family-50	LTR/Gypsy	(1657)	480	1	1474
	5876	7.1	1.0	1.0	Pag3770_1	3201790	3202587	(7331941)	+	rnd-1_family-23	LTR/Copia	2363	3160	(667)	1475
	1288	17.0	2.1	0.4	Pag3770_1	3202882	3203117	(7331411)	+	rnd-1_family-37	Unknown	23	262	(2184)	1476
	5508	0.8	0.0	0.0	Pag3770_1	3203683	3204303	(7330225)	+	rnd-3_family-119	Unknown	1	621	(0)	1477
	5508	0.8	0.0	0.0	Pag3770_1	3206780	3207400	(7327128)	+	rnd-3_family-119	Unknown	1	621	(0)	1478
	5508	0.8	0.0	0.0	Pag3770_1	3209877	3210497	(7324031)	+	rnd-3_family-119	Unknown	1	621	(0)	1479
	5508	0.8	0.0	0.0	Pag3770_1	3212974	3213594	(7320934)	+	rnd-3_family-119	Unknown	1	621	(0)	1480
	5508	0.8	0.0	0.0	Pag3770_1	3216071	3216691	(7317837)	+	rnd-3_family-119	Unknown	1	621	(0)	1481
	5508	0.8	0.0	0.0	Pag3770_1	3219168	3219788	(7314740)	+	rnd-3_family-119	Unknown	1	621	(0)	1482
	5508	0.8	0.0	0.0	Pag3770_1	3222265	3222885	(7311643)	+	rnd-3_family-119	Unknown	1	621	(0)	1483
	5508	0.8	0.0	0.0	Pag3770_1	3225362	3225982	(7308546)	+	rnd-3_family-119	Unknown	1	621	(0)	1484
	5508	0.8	0.0	0.0	Pag3770_1	3228459	3229079	(7305449)	+	rnd-3_family-119	Unknown	1	621	(0)	1485
	5508	0.8	0.0	0.0	Pag3770_1	3231556	3232176	(7302352)	+	rnd-3_family-119	Unknown	1	621	(0)	1486
	12704	4.7	0.1	0.0	Pag3770_1	3232991	3234552	(7299976)	+	rnd-1_family-22	Unknown	1	1563	(2814)	1487
	10225	4.6	0.1	0.4	Pag3770_1	3234525	3235796	(7298732)	C	rnd-1_family-22	Unknown	(3109)	1268	1	1488	*
	5508	0.8	0.0	0.0	Pag3770_1	3236611	3237231	(7297297)	C	rnd-3_family-119	Unknown	(0)	621	1	1489
	14	0.0	0.0	0.0	Pag3770_1	3237574	3237591	(7296937)	+	(AAG)n	Simple_repeat	1	18	(0)	1490
	12	14.4	0.0	0.0	Pag3770_1	3241440	3241463	(7293065)	+	(AGG)n	Simple_repeat	1	24	(0)	1491
	14	24.9	4.6	3.0	Pag3770_1	3241635	3241699	(7292829)	+	(TTG)n	Simple_repeat	1	66	(0)	1492
	15	8.8	4.2	0.0	Pag3770_1	3246214	3246237	(7288291)	+	(TA)n	Simple_repeat	1	25	(0)	1493
	15	15.3	0.0	0.0	Pag3770_1	3246919	3246947	(7287581)	+	GA-rich	Low_complexity	1	29	(0)	1494
	20253	4.3	0.0	0.2	Pag3770_1	3253275	3255741	(7278787)	+	rnd-1_family-57	DNA/PIF-Harbinger	1	2463	(0)	1495
	14804	2.7	1.0	0.0	Pag3770_1	3258354	3260133	(7274395)	+	rnd-1_family-225	Unknown	1	1797	(0)	1496
	358	26.6	3.1	5.0	Pag3770_1	3263789	3263950	(7270578)	+	rnd-1_family-172	Unknown	299	457	(86)	1497
	37	0.0	0.0	0.0	Pag3770_1	3264217	3264250	(7270278)	+	(C)n	Simple_repeat	1	34	(0)	1498
	239	32.6	0.0	0.0	Pag3770_1	3265733	3265824	(7268704)	C	rnd-1_family-165	LINE/L1	(1905)	3323	3232	1499
	257	24.6	0.0	2.9	Pag3770_1	3266144	3266214	(7268314)	C	rnd-1_family-165	LINE/L1	(2325)	2903	2835	1499
	290	16.9	20.2	2.3	Pag3770_1	3266788	3266819	(7267709)	C	rnd-1_family-206	DNA/TcMar-Cweed	(0)	2433	2383	1500
	21016	1.8	0.2	0.0	Pag3770_1	3266820	3269248	(7265280)	+	rnd-1_family-206	DNA/TcMar-Cweed	1	2433	(0)	1501
	384	31.3	4.9	5.7	Pag3770_1	3270986	3271392	(7263136)	+	rnd-1_family-436	LINE/L1	762	1165	(0)	1502
	1691	11.2	0.4	0.0	Pag3770_1	3272838	3273087	(7261441)	+	rnd-1_family-399	Unknown	1	251	(0)	1503
	4247	14.7	0.0	0.4	Pag3770_1	3275438	3276134	(7258394)	+	rnd-1_family-267	Unknown	1	694	(0)	1504
	796	1.1	0.0	0.0	Pag3770_1	3276589	3276678	(7257850)	C	rnd-1_family-90	LINE/L1	(585)	521	432	1505
	2371	1.8	0.0	0.0	Pag3770_1	3276685	3276960	(7257568)	+	rnd-3_family-16	Unknown	1	276	(0)	1506
	364	0.0	22.6	0.0	Pag3770_1	3276962	3277014	(7257514)	+	rnd-1_family-183	DNA/PIF-Harbinger	1	65	(674)	1507
	402	5.3	0.0	0.0	Pag3770_1	3277439	3277495	(7257033)	+	rnd-4_family-179	LTR/Gypsy	3174	3230	(5679)	1508
	234	10.8	0.0	0.0	Pag3770_1	3278078	3278114	(7256414)	+	rnd-5_family-1094	Unknown	1102	1138	(6565)	1509
	360	35.2	8.4	1.8	Pag3770_1	3278257	3278519	(7256009)	+	rnd-4_family-179	LTR/Gypsy	4017	4296	(4613)	1510
	4234	0.4	0.0	0.0	Pag3770_1	3278541	3279015	(7255513)	C	rnd-5_family-1619	Unknown	(0)	475	1	1511	*
	9093	2.0	2.7	0.0	Pag3770_1	3279014	3280098	(7254430)	+	rnd-4_family-971	LTR/Gypsy	13	1126	(0)	1512
	3869	29.0	2.2	2.3	Pag3770_1	3280100	3281480	(7253048)	+	rnd-5_family-1094	Unknown	2577	3955	(3748)	1513
	1504	32.8	1.9	2.8	Pag3770_1	3281587	3282463	(7252065)	+	rnd-5_family-1094	Unknown	4092	4961	(2742)	1513
	359	33.3	3.3	3.3	Pag3770_1	3282572	3282847	(7251681)	+	rnd-1_family-0	LTR/Gypsy	8329	8604 (	11422)	1514
	19922	1.6	0.0	0.0	Pag3770_1	3282902	3285233	(7249295)	C	rnd-4_family-253	LTR/Gypsy	(0)	2371	39	1515	*
	41221	1.6	0.3	0.0	Pag3770_1	3285227	3290016	(7244512)	+	rnd-3_family-375	LTR/Copia	11	4817	(102)	1516
	449	6.2	0.0	3.1	Pag3770_1	3289997	3290063	(7244465)	C	rnd-4_family-253	LTR/Gypsy	(2306)	65	1	1515	*
	2358	1.8	0.0	0.0	Pag3770_1	3290064	3290339	(7244189)	+	rnd-3_family-16	Unknown	1	276	(0)	1517
	511	0.0	0.0	0.0	Pag3770_1	3290341	3290398	(7244130)	+	rnd-1_family-183	DNA/PIF-Harbinger	1	58	(681)	1518
	16	19.5	1.7	7.0	Pag3770_1	3294893	3294919	(7239609)	+	(GAAGAT)n	Simple_repeat	1	56	(0)	1519
	19	10.1	0.0	0.0	Pag3770_1	3294920	3294951	(7239577)	+	(GAGGAT)n	Simple_repeat	1	32	(0)	1520
	3646	18.6	0.0	0.4	Pag3770_1	3303153	3303849	(7230679)	C	rnd-1_family-267	Unknown	(0)	694	1	1521
	16	17.5	0.0	0.0	Pag3770_1	3303944	3303976	(7230552)	+	(TTG)n	Simple_repeat	1	33	(0)	1522
	3623	18.2	0.1	0.7	Pag3770_1	3305664	3306359	(7228169)	C	rnd-1_family-267	Unknown	(1)	693	2	1523
	3186	20.9	1.0	1.0	Pag3770_1	3307706	3308397	(7226131)	C	rnd-1_family-267	Unknown	(0)	694	3	1524
	5096	1.7	0.2	0.0	Pag3770_1	3309547	3310139	(7224389)	+	rnd-1_family-220	DNA/TcMar-Tc2	1	594	(3)	1525
	263	0.0	0.0	0.0	Pag3770_1	3310144	3310173	(7224355)	C	rnd-1_family-220	DNA/TcMar-Tc2	(567)	30	1	1526
	18319	4.6	0.0	0.0	Pag3770_1	3310177	3312410	(7222118)	C	rnd-3_family-139	Unknown	(0)	2796	563	1527
	833	7.4	0.0	0.0	Pag3770_1	3312405	3312512	(7222016)	+	rnd-1_family-34	Unknown	1	108	(759)	1528	*
	14240	9.3	1.2	0.3	Pag3770_1	3312545	3314617	(7219911)	C	rnd-1_family-283	DNA/TcMar-Tc2	(0)	1810	1	1529
	1303	4.2	0.0	0.6	Pag3770_1	3314618	3314781	(7219747)	C	rnd-1_family-324	Unknown	(415)	163	1	1530
	452	17.1	0.0	0.0	Pag3770_1	3325377	3325458	(7209070)	C	rnd-1_family-448	Unknown	(95)	82	1	1531
	13	24.2	0.0	6.4	Pag3770_1	3335971	3336020	(7198508)	+	(GTT)n	Simple_repeat	1	47	(0)	1532
	4059	29.4	3.3	1.6	Pag3770_1	3339917	3341390	(7193138)	C	rnd-1_family-228	DNA/TcMar-Tc2	(145)	1791	293	1533
	4059	29.4	3.3	1.6	Pag3770_1	3350739	3352212	(7182316)	+	rnd-1_family-228	DNA/TcMar-Tc2	293	1791	(145)	1534
	1054	21.2	1.6	4.7	Pag3770_1	3352784	3353025	(7181503)	+	rnd-1_family-474	LTR/Gypsy	314	548	(12)	1535
	859	29.8	0.9	0.6	Pag3770_1	3353597	3353923	(7180605)	C	rnd-1_family-289	LTR/Gypsy	(187)	509	182	1536
	783	29.0	5.1	4.1	Pag3770_1	3354266	3354679	(7179849)	C	rnd-1_family-253	LTR/Gypsy	(1394)	487	70	1537
	1842	29.4	4.6	2.2	Pag3770_1	3355236	3356377	(7178151)	C	rnd-1_family-191	LTR/Gypsy	(2210)	2925	1603	1538
	13948	2.5	1.0	0.0	Pag3770_1	3357825	3359604	(7174924)	C	rnd-1_family-225	Unknown	(0)	1797	1	1539
	927	24.9	5.6	2.4	Pag3770_1	3360059	3360342	(7174186)	C	rnd-1_family-375	LTR/Gypsy	(686)	877	585	1540
	749	0.0	0.0	0.0	Pag3770_1	3360746	3360835	(7173693)	+	rnd-1_family-156	tRNA	2236	2325	(1125)	1541
	749	0.0	0.0	0.0	Pag3770_1	3361501	3361590	(7172938)	+	rnd-1_family-156	tRNA	2236	2325	(1125)	1542
	749	0.0	0.0	0.0	Pag3770_1	3362256	3362345	(7172183)	+	rnd-1_family-156	tRNA	2236	2325	(1125)	1543
	749	0.0	0.0	0.0	Pag3770_1	3363011	3363100	(7171428)	+	rnd-1_family-156	tRNA	2236	2325	(1125)	1544
	749	0.0	0.0	0.0	Pag3770_1	3363766	3363855	(7170673)	+	rnd-1_family-156	tRNA	2236	2325	(1125)	1545
	749	0.0	0.0	0.0	Pag3770_1	3364521	3364610	(7169918)	+	rnd-1_family-156	tRNA	2236	2325	(1125)	1546
	749	0.0	0.0	0.0	Pag3770_1	3365276	3365365	(7169163)	+	rnd-1_family-156	tRNA	2236	2325	(1125)	1547
	749	0.0	0.0	0.0	Pag3770_1	3366031	3366120	(7168408)	+	rnd-1_family-156	tRNA	2236	2325	(1125)	1548
	749	0.0	0.0	0.0	Pag3770_1	3366786	3366875	(7167653)	+	rnd-1_family-156	tRNA	2236	2325	(1125)	1549
	749	0.0	0.0	0.0	Pag3770_1	3367541	3367630	(7166898)	+	rnd-1_family-156	tRNA	2236	2325	(1125)	1550
	749	0.0	0.0	0.0	Pag3770_1	3368296	3368385	(7166143)	+	rnd-1_family-156	tRNA	2236	2325	(1125)	1551
	749	0.0	0.0	0.0	Pag3770_1	3369051	3369140	(7165388)	+	rnd-1_family-156	tRNA	2236	2325	(1125)	1552
	749	0.0	0.0	0.0	Pag3770_1	3369806	3369895	(7164633)	+	rnd-1_family-156	tRNA	2236	2325	(1125)	1553
	749	0.0	0.0	0.0	Pag3770_1	3370561	3370650	(7163878)	+	rnd-1_family-156	tRNA	2236	2325	(1125)	1554
	749	0.0	0.0	0.0	Pag3770_1	3371316	3371405	(7163123)	+	rnd-1_family-156	tRNA	2236	2325	(1125)	1555
	749	0.0	0.0	0.0	Pag3770_1	3372071	3372160	(7162368)	+	rnd-1_family-156	tRNA	2236	2325	(1125)	1556
	749	0.0	0.0	0.0	Pag3770_1	3372826	3372915	(7161613)	+	rnd-1_family-156	tRNA	2236	2325	(1125)	1557
	749	0.0	0.0	0.0	Pag3770_1	3373581	3373670	(7160858)	+	rnd-1_family-156	tRNA	2236	2325	(1125)	1558
	749	0.0	0.0	0.0	Pag3770_1	3374336	3374425	(7160103)	+	rnd-1_family-156	tRNA	2236	2325	(1125)	1559
	749	0.0	0.0	0.0	Pag3770_1	3375091	3375180	(7159348)	+	rnd-1_family-156	tRNA	2236	2325	(1125)	1560
	749	0.0	0.0	0.0	Pag3770_1	3375534	3375623	(7158905)	C	rnd-1_family-156	tRNA	(1125)	2325	2236	1561
	749	0.0	0.0	0.0	Pag3770_1	3376289	3376378	(7158150)	C	rnd-1_family-156	tRNA	(1125)	2325	2236	1562
	749	0.0	0.0	0.0	Pag3770_1	3377044	3377133	(7157395)	C	rnd-1_family-156	tRNA	(1125)	2325	2236	1563
	13	12.4	0	17.0	Pag3770_1	3379926	3379987	(7154541)	+	(TTGAG)n	Simple_repeat	1	53	(0)	1564
	321	29.2	7.4	8.7	Pag3770_1	3381535	3381860	(7152668)	+	rnd-1_family-318	DNA/TcMar-Ant1	430	751	(565)	1565
	653	29.9	0.0	0.0	Pag3770_1	3382003	3382223	(7152305)	+	rnd-1_family-318	DNA/TcMar-Ant1	1051	1271	(45)	1566
	14	18.0	6.8	0.0	Pag3770_1	3384391	3384434	(7150094)	+	(AAGCAG)n	Simple_repeat	1	47	(0)	1567
	18653	4.6	0.2	0.0	Pag3770_1	3389623	3392077	(7142451)	+	rnd-1_family-18	Unknown	1	2458	(102)	1568
	12	21.1	2.5	2.5	Pag3770_1	3398236	3398275	(7136253)	+	(CAG)n	Simple_repeat	1	40	(0)	1569
	824	7.4	0.0	0.8	Pag3770_1	3399363	3399461	(7135067)	+	rnd-1_family-228	DNA/TcMar-Tc2	1	98	(1838)	1570
	3317	1.5	0.0	0.0	Pag3770_1	3399462	3399869	(7134659)	+	rnd-1_family-32	LTR/Gypsy	1	408	(6169)	1571	*
	15037	1.9	0.0	0.0	Pag3770_1	3399861	3401702	(7132826)	+	rnd-1_family-228	DNA/TcMar-Tc2	95	1936	(0)	1572
	1820	3.7	0.6	0.2	Pag3770_1	3401703	3402041	(7132487)	C	rnd-1_family-121	Unknown	(2)	238	1	1573
	1130	5.0	0.6	0.0	Pag3770_1	3401929	3402087	(7132441)	+	rnd-1_family-130	Unknown	1	160	(0)	1574	*
	1695	5.2	1.7	0.0	Pag3770_1	3402036	3402265	(7132263)	C	rnd-2_family-28	DNA/Crypton-S	(2750)	2627	2394	1575	*
	8927	2.5	0.2	1.1	Pag3770_1	3402239	3403387	(7131141)	C	rnd-1_family-118	Unknown	(1124)	1709	572	1576	*
	20250	2.2	1.5	0.0	Pag3770_1	3403216	3405152	(7129376)	+	rnd-1_family-142	Unknown	1	1976	(617)	1577
	8597	2.5	0.3	0.1	Pag3770_1	3405153	3406257	(7128271)	+	rnd-1_family-98	LTR/Pao	1	1107	(1205)	1578
	4622	4.4	0.7	0.7	Pag3770_1	3406154	3406825	(7127703)	+	rnd-1_family-194	Unknown	1	695	(0)	1579	*
	7821	3.0	0.2	0.0	Pag3770_1	3406812	3407802	(7126726)	+	rnd-1_family-211	Unknown	178	1170	(0)	1580
	1274	0.7	0.0	0.0	Pag3770_1	3408234	3408388	(7126140)	+	rnd-1_family-475	Unknown	1	155	(58)	1581
	358	6.0	0.0	0.0	Pag3770_1	3408387	3408436	(7126092)	+	rnd-1_family-456	Unknown	24	73	(0)	1582	*
	449	0.0	0.0	0.0	Pag3770_1	3408437	3408490	(7126038)	C	rnd-1_family-34	Unknown	(813)	54	1	1583	*
	17183	4.4	0.0	0.0	Pag3770_1	3408485	3410717	(7123811)	+	rnd-3_family-139	Unknown	563	2796	(0)	1584
	13	9.8	0.0	0.0	Pag3770_1	3410840	3410861	(7123667)	+	(TCC)n	Simple_repeat	1	22	(0)	1585
	12	20.1	2.9	0.0	Pag3770_1	3415066	3415099	(7119429)	+	(ACAGC)n	Simple_repeat	1	35	(0)	1586
	13	13.7	6.2	0.0	Pag3770_1	3424527	3424558	(7109970)	+	(CTG)n	Simple_repeat	1	34	(0)	1587
	3512	3.1	0.0	0.2	Pag3770_1	3431478	3431901	(7102627)	+	rnd-1_family-32	LTR/Gypsy	6155	6577	(0)	1588
	2708	1.3	0.0	0.0	Pag3770_1	3431989	3432298	(7102230)	+	rnd-1_family-391	Unknown	1	310	(56)	1589
	367	26.6	3.1	5.0	Pag3770_1	3432662	3432823	(7101705)	+	rnd-1_family-172	Unknown	299	457	(86)	1590
	30	0.0	0.0	0.0	Pag3770_1	3433090	3433117	(7101411)	+	(C)n	Simple_repeat	1	28	(0)	1591
	16	19.2	0.0	0.0	Pag3770_1	3434103	3434138	(7100390)	+	(CGAAC)n	Simple_repeat	1	36	(0)	1592
	3171	1.9	0.0	0.0	Pag3770_1	3434811	3435176	(7099352)	C	rnd-1_family-391	Unknown	(0)	366	1	1593
	14	18.5	2.6	2.6	Pag3770_1	3441407	3441445	(7093083)	+	(GTC)n	Simple_repeat	1	39	(0)	1594
	38243	2.4	0.1	0.5	Pag3770_1	3447335	3451862	(7082666)	C	rnd-1_family-179	DNA/Crypton-F	(0)	4511	1	1595
	12	25.5	0.0	0.0	Pag3770_1	3456234	3456270	(7078258)	+	(GAACAG)n	Simple_repeat	1	37	(0)	1596
	752	31.9	2.8	5.3	Pag3770_1	3457306	3457981	(7076547)	C	rnd-4_family-115	Unknown	(174)	841	182	1597
	15	27.1	1.8	1.8	Pag3770_1	3458996	3459050	(7075478)	+	(CTT)n	Simple_repeat	1	55	(0)	1598
	3321	22.6	1.0	1.1	Pag3770_1	3465095	3465886	(7068642)	C	rnd-5_family-135	Unknown	(160)	1389	599	1599
	332	34.4	0.0	0.0	Pag3770_1	3465968	3466092	(7068436)	C	rnd-5_family-135	Unknown	(960)	589	465	1600
	664	22.9	1.6	3.9	Pag3770_1	3466973	3467154	(7067374)	+	rnd-1_family-208	LINE/L1	191	368	(248)	1601
	276	33.6	0.8	0.8	Pag3770_1	3468024	3468149	(7066379)	+	rnd-5_family-135	Unknown	464	589	(960)	1602
	3230	23.9	1.0	1.1	Pag3770_1	3468230	3469027	(7065501)	+	rnd-5_family-135	Unknown	593	1389	(160)	1602
	8929	13.6	1.5	1.9	Pag3770_1	3472724	3474574	(7059954)	C	rnd-1_family-222	DNA/TcMar-Tc2	(0)	1904	1	1603
	15	0.0	0.0	0.0	Pag3770_1	3476706	3476722	(7057806)	+	(TC)n	Simple_repeat	1	17	(0)	1604
	24	24.4	0.0	2.9	Pag3770_1	3480394	3480464	(7054064)	+	(ACG)n	Simple_repeat	1	69	(0)	1605
	12	24.1	0.0	0.0	Pag3770_1	3480818	3480851	(7053677)	+	GA-rich	Low_complexity	1	34	(0)	1606
	12	13.7	0.0	0.0	Pag3770_1	3482444	3482467	(7052061)	+	(GAA)n	Simple_repeat	1	24	(0)	1607
	13	21.0	2.9	0.0	Pag3770_1	3484075	3484109	(7050419)	+	GA-rich	Low_complexity	1	36	(0)	1608
	13	11.3	10.5	0.0	Pag3770_1	3486340	3486377	(7048151)	+	(TTGTTTGG)n	Simple_repeat	1	42	(0)	1609
	12	9.7	2.4	10.5	Pag3770_1	3488113	3488153	(7046375)	+	(GCTCGC)n	Simple_repeat	1	38	(0)	1610
	15	9.1	0.0	0.0	Pag3770_1	3489345	3489368	(7045160)	+	(GTC)n	Simple_repeat	1	24	(0)	1611
	382	26.3	6.0	4.9	Pag3770_1	3490357	3490640	(7043888)	+	rnd-1_family-282	Unknown	268	554	(38)	1612
	18143	4.5	0.0	0.0	Pag3770_1	3491220	3493589	(7040939)	C	rnd-1_family-6	DNA/Maverick	(3614)	4948	2579	1613
	16158	4.6	1.1	0.1	Pag3770_1	3493487	3496437	(7038091)	+	rnd-1_family-37	Unknown	1	2446	(0)	1614	*
	17008	5.5	1.2	0.0	Pag3770_1	3505987	3508284	(7026244)	+	rnd-1_family-48	DNA/PIF-Harbinger	2	2325	(240)	1615
	581	29.7	1.1	4.9	Pag3770_1	3508905	3509180	(7025348)	C	rnd-1_family-222	DNA/TcMar-Tc2	(414)	1490	1225	1616
	574	28.1	5.8	3.3	Pag3770_1	3509302	3509628	(7024900)	C	rnd-1_family-440	DNA/TcMar-Tc2	(44)	540	206	1617
	18	10.0	9.3	0.0	Pag3770_1	3510745	3510787	(7023741)	+	(ATCCT)n	Simple_repeat	1	47	(0)	1618
	642	12.8	0.9	0.0	Pag3770_1	3512781	3512889	(7021639)	C	rnd-4_family-180	Unknown	(3882)	632	523	1619
	13	19.1	2.6	2.6	Pag3770_1	3514783	3514820	(7019708)	+	(CCG)n	Simple_repeat	1	38	(0)	1620
	15	15.3	0.0	0.0	Pag3770_1	3517997	3518025	(7016503)	+	(CCT)n	Simple_repeat	1	29	(0)	1621
	26	19.2	1.7	0.0	Pag3770_1	3526999	3527057	(7007471)	+	(CTT)n	Simple_repeat	1	60	(0)	1622
	1950	3.2	0.0	0.0	Pag3770_1	3537055	3537300	(6997228)	+	rnd-1_family-109	DNA/TcMar-Tc1	1	246	(1281)	1623
	5966	17.0	0.9	1.6	Pag3770_1	3537303	3538587	(6995941)	C	rnd-1_family-109	DNA/TcMar-Tc1	(251)	1276	1	1624
	22616	1.7	0.0	0.0	Pag3770_1	3538627	3541380	(6993148)	+	rnd-1_family-368	DNA/Crypton-F	1	2754	(0)	1625
	25315	1.8	0.1	0.6	Pag3770_1	3541381	3544528	(6990000)	+	rnd-1_family-184	DNA/Crypton-F	1305	4438	(2)	1626
	12	24.0	2.6	0.0	Pag3770_1	3546512	3546550	(6987978)	+	(CAG)n	Simple_repeat	1	40	(0)	1627
	2096	23.2	0.3	1.0	Pag3770_1	3547000	3547621	(6986907)	C	rnd-4_family-115	Unknown	(392)	623	6	1628
	17	4.3	0.0	0.0	Pag3770_1	3547727	3547750	(6986778)	+	(CTGT)n	Simple_repeat	1	24	(0)	1629
	15	26.5	0.0	0.0	Pag3770_1	3550265	3550306	(6984222)	+	GA-rich	Low_complexity	1	42	(0)	1630
	18	18.3	0.0	0.0	Pag3770_1	3551247	3551283	(6983245)	+	GA-rich	Low_complexity	1	37	(0)	1631
	12	9.7	0.0	0.0	Pag3770_1	3553156	3553177	(6981351)	+	(GCGA)n	Simple_repeat	1	22	(0)	1632
	13	17.0	3.0	0.0	Pag3770_1	3555988	3556020	(6978508)	+	(CTGCGT)n	Simple_repeat	1	34	(0)	1633
	15	5.5	0.0	0.0	Pag3770_1	3556442	3556460	(6978068)	+	(AT)n	Simple_repeat	1	19	(0)	1634
	17532	5.5	0.5	0.2	Pag3770_1	3560527	3562913	(6971615)	C	rnd-1_family-37	Unknown	(51)	2395	1	1635
	412	17.2	2.3	1.1	Pag3770_1	3562836	3562923	(6971605)	+	rnd-4_family-180	Unknown	2197	2285	(2229)	1636	*
	14	10.1	8.7	4.2	Pag3770_1	3571361	3571406	(6963122)	+	(AGCGA)n	Simple_repeat	1	48	(0)	1637
	15	15.3	0.0	0.0	Pag3770_1	3579277	3579305	(6955223)	+	(TGC)n	Simple_repeat	1	29	(0)	1638
	13	13.2	0.0	0.0	Pag3770_1	3591325	3591349	(6943179)	+	(AGA)n	Simple_repeat	1	25	(0)	1639
	13	13.2	0.0	0.0	Pag3770_1	3593231	3593255	(6941273)	+	(TTC)n	Simple_repeat	1	25	(0)	1640
	1069	14.4	0.0	1.5	Pag3770_1	3594869	3595066	(6939462)	+	rnd-1_family-158	LINE/L1	547	741	(226)	1641
	487	21.6	1.9	3.9	Pag3770_1	3596119	3596277	(6938251)	+	rnd-1_family-172	Unknown	297	452	(91)	1642
	304	30.9	0.0	0.0	Pag3770_1	3596658	3596767	(6937761)	C	rnd-1_family-190	Unknown	(24)	110	1	1643
	1964	4.5	0.0	1.5	Pag3770_1	3597063	3597332	(6937196)	+	rnd-1_family-43	Unknown	74	339	(1705)	1644
	13	13.7	0.0	0.0	Pag3770_1	3601596	3601620	(6932908)	+	(GCT)n	Simple_repeat	1	25	(0)	1645
	4897	7.6	1.6	0.1	Pag3770_1	3601741	3602437	(6932091)	+	rnd-1_family-155	Unknown	937	1643	(0)	1646
	2981	7.9	2.1	7.3	Pag3770_1	3602002	3602518	(6932010)	C	rnd-1_family-298	Unknown	(0)	554	63	1647	*
	378	15.5	0.0	1.4	Pag3770_1	3602604	3602675	(6931853)	+	rnd-1_family-299	Unknown	8	78	(31)	1648
	18144	4.6	0.0	0.0	Pag3770_1	3606589	3608958	(6925570)	+	rnd-1_family-15	Unknown	1	2370	(387)	1649
	710	5.8	10.1	6.8	Pag3770_1	3608958	3609086	(6925442)	+	rnd-1_family-15	Unknown	2625	2757	(0)	1649	*
	816	5.1	2.6	0.0	Pag3770_1	3608988	3609104	(6925424)	C	rnd-3_family-139	Unknown	(2637)	159	40	1650
	22544	2.9	0.9	0.2	Pag3770_1	3609150	3612030	(6922498)	C	rnd-5_family-351	Unknown	(335)	2909	8	1651
	19	23.8	0.0	0.0	Pag3770_1	3612866	3612914	(6921614)	+	GA-rich	Low_complexity	1	49	(0)	1652
	14	21.3	0.0	2.6	Pag3770_1	3613188	3613227	(6921301)	+	(CTCCTT)n	Simple_repeat	1	39	(0)	1653
	11	14.4	7.5	2.4	Pag3770_1	3622765	3622804	(6911724)	+	(GCAGCAG)n	Simple_repeat	1	42	(0)	1654
	45	2.3	0.0	0.0	Pag3770_1	3631088	3631132	(6903396)	+	(TCT)n	Simple_repeat	1	45	(0)	1655
	38	0.0	0.0	0.0	Pag3770_1	3631946	3631980	(6902548)	+	(TTC)n	Simple_repeat	1	35	(0)	1656
	16	15.5	0.0	0.0	Pag3770_1	3637214	3637243	(6897285)	+	GA-rich	Low_complexity	1	30	(0)	1657
	12	13.3	9.3	2.2	Pag3770_1	3637455	3637497	(6897031)	+	(GCGGCGCT)n	Simple_repeat	1	46	(0)	1658
	16133	4.5	0.1	0.0	Pag3770_1	3637700	3639799	(6894729)	+	rnd-1_family-15	Unknown	1	2101	(656)	1659
	1286	1.9	0.0	0.0	Pag3770_1	3639809	3639968	(6894560)	+	rnd-1_family-42	Unknown	83	242	(1055)	1660
	2880	3.0	0.0	0.6	Pag3770_1	3640444	3640810	(6893718)	C	rnd-1_family-259	Unknown	(150)	365	1	1661	*
	5597	3.9	1.0	4.5	Pag3770_1	3640499	3641299	(6893229)	+	rnd-1_family-155	Unknown	81	854	(789)	1662
	19	22.7	1.7	1.7	Pag3770_1	3641612	3641669	(6892859)	+	(GCTGGC)n	Simple_repeat	1	58	(0)	1663
	4760	2.8	0.5	1.9	Pag3770_1	3654279	3654864	(6879664)	+	rnd-3_family-533	LTR/Gypsy	1	578	(4015)	1664
	248	17.0	3.8	0.0	Pag3770_1	3656593	3656645	(6877883)	C	rnd-1_family-174	LTR/Gypsy	(4799)	336	282	1665
	18	8.7	0.0	0.0	Pag3770_1	3668364	3668388	(6866140)	+	(T)n	Simple_repeat	1	25	(0)	1666
	4536	1.9	0.6	0.0	Pag3770_1	3670332	3670858	(6863670)	C	rnd-1_family-25	DNA/Maverick	(1815)	5314	4785	1667
	229	24.4	0.0	8.1	Pag3770_1	3671157	3671223	(6863305)	C	rnd-1_family-228	DNA/TcMar-Tc2	(973)	963	902	1668
	48852	3.9	0.2	0.0	Pag3770_1	3675477	3681391	(6853137)	C	rnd-1_family-198	DNA/Sola-3	(0)	5925	1	1669
	1140	18.5	0.8	3.6	Pag3770_1	3681704	3681961	(6852567)	+	rnd-1_family-399	Unknown	1	251	(0)	1670
	291	29.4	0.0	0.0	Pag3770_1	3690551	3690642	(6843886)	+	rnd-1_family-81	tRNA	285	376	(1967)	1671
	9963	7.3	0.1	0.3	Pag3770_1	3691106	3692424	(6842104)	+	rnd-1_family-318	DNA/TcMar-Ant1	1	1316	(0)	1672
	14325	2.1	0.0	0.0	Pag3770_1	3694242	3695894	(6838634)	C	rnd-1_family-23	LTR/Copia	(664)	3163	1511	1673
	11890	5.4	0.3	0.6	Pag3770_1	3695895	3697408	(6837120)	C	rnd-1_family-98	LTR/Pao	(451)	1861	352	1674
	2278	7.6	0.7	0.0	Pag3770_1	3697149	3697450	(6837078)	+	rnd-1_family-223	Unknown	1	304	(175)	1675	*
	31	5.5	0.0	0.0	Pag3770_1	3698110	3698147	(6836381)	+	(CTT)n	Simple_repeat	1	38	(0)	1676
	27	8.3	0.0	0.0	Pag3770_1	3699221	3699259	(6835269)	+	(TCGAGCA)n	Simple_repeat	1	39	(0)	1677
	12	18.4	5.4	0.0	Pag3770_1	3711970	3712006	(6822522)	+	(CAGCGTG)n	Simple_repeat	1	39	(0)	1678
	1066	32.7	0.3	0.3	Pag3770_1	3713005	3713381	(6821147)	C	rnd-5_family-351	Unknown	(2373)	871	495	1679
	277	31.4	6.7	0.0	Pag3770_1	3716016	3716120	(6818408)	+	rnd-1_family-56	LINE/L1	488	599	(9111)	1680
	18	4.3	0.0	4.0	Pag3770_1	3745936	3745961	(6788567)	+	(CT)n	Simple_repeat	1	25	(0)	1681
	17	29.4	0.0	0.0	Pag3770_1	3746182	3746235	(6788293)	+	(CGA)n	Simple_repeat	1	54	(0)	1682
	38860	2.1	0.0	0.2	Pag3770_1	3758372	3762939	(6771589)	+	rnd-1_family-179	DNA/Crypton-F	1	4511	(0)	1683
	17	24.0	3.0	3.0	Pag3770_1	3764147	3764213	(6770315)	+	(GGACCA)n	Simple_repeat	1	67	(0)	1684
	571	32.6	4.5	3.8	Pag3770_1	3768820	3769257	(6765271)	+	rnd-1_family-318	DNA/TcMar-Ant1	243	683	(633)	1685
	4829	1.7	0.0	0.5	Pag3770_1	3769258	3769857	(6764671)	+	rnd-1_family-220	DNA/TcMar-Tc2	1	597	(0)	1686
	247	0.0	0.0	0.0	Pag3770_1	3769833	3769862	(6764666)	C	rnd-1_family-220	DNA/TcMar-Tc2	(567)	30	1	1687	*
	307	30.3	0.0	0.0	Pag3770_1	3769863	3769958	(6764570)	+	rnd-1_family-318	DNA/TcMar-Ant1	688	783	(533)	1688
	609	30.5	0.0	0.0	Pag3770_1	3770111	3770323	(6764205)	+	rnd-1_family-318	DNA/TcMar-Ant1	1055	1267	(49)	1689
	11502	5.7	0.1	0.1	Pag3770_1	3771253	3772841	(6761687)	C	rnd-1_family-144	DNA/TcMar-Tc1	(0)	1589	1	1690
	4118	2.9	1.7	0.2	Pag3770_1	3772842	3773368	(6761160)	+	rnd-4_family-2031	Unknown	24	558	(0)	1691
	2248	22.4	0.0	0.0	Pag3770_1	3773371	3773874	(6760654)	+	rnd-1_family-148	LINE/L1	112	615	(0)	1692
	1824	28.8	1.9	1.6	Pag3770_1	3773875	3774055	(6760473)	C	rnd-1_family-139	Unknown	(665)	688	2	1693
	13505	2.2	0.0	0.0	Pag3770_1	3774218	3775872	(6758656)	+	rnd-1_family-23	LTR/Copia	1511	3165	(662)	1694
	14291	12.5	0.0	0.0	Pag3770_1	3793530	3795881	(6738647)	C	rnd-1_family-330	Unknown	(0)	2352	1	1695
	14	0.0	0.0	4.8	Pag3770_1	3798308	3798329	(6736199)	+	(GAA)n	Simple_repeat	1	21	(0)	1696
	16631	7.2	0.0	0.0	Pag3770_1	3798685	3801035	(6733493)	C	rnd-1_family-330	Unknown	(0)	2352	2	1697
	31078	1.0	0.2	0.0	Pag3770_1	3805256	3809012	(6725516)	+	rnd-1_family-412	DNA/MULE-MuDR	547	4309	(40)	1698
	1656	3.3	0.0	0.0	Pag3770_1	3808938	3809147	(6725381)	C	rnd-1_family-367	Unknown	(0)	262	53	1699	*
	16728	7.0	0.0	0.0	Pag3770_1	3811928	3814279	(6720249)	+	rnd-1_family-330	Unknown	1	2352	(0)	1700
	16624	7.2	0.0	0.0	Pag3770_1	3815450	3817801	(6716727)	+	rnd-1_family-330	Unknown	1	2352	(0)	1701
	14	0.0	0.0	4.8	Pag3770_1	3818157	3818178	(6716350)	+	(TTC)n	Simple_repeat	1	21	(0)	1702
	16711	7.0	0.0	0.0	Pag3770_1	3820605	3822956	(6711572)	+	rnd-1_family-330	Unknown	1	2352	(0)	1703
	13572	13.8	0.4	0.1	Pag3770_1	3824127	3826472	(6708056)	+	rnd-1_family-330	Unknown	1	2352	(0)	1704
	16	8.7	0.0	0.0	Pag3770_1	3832369	3832393	(6702135)	+	(GCA)n	Simple_repeat	1	25	(0)	1705
	16	12.4	2.7	2.7	Pag3770_1	3832394	3832402	(6702126)	+	(GGCAGC)n	Simple_repeat	4	37	(0)	1706
	23	31.4	0.0	0.0	Pag3770_1	3840960	3841037	(6693491)	+	GA-rich	Low_complexity	1	78	(0)	1707
	12	10.0	0.0	0.0	Pag3770_1	3841915	3841936	(6692592)	+	(CATA)n	Simple_repeat	1	22	(0)	1708
	15122	4.7	0.1	0.7	Pag3770_1	3857852	3861510	(6673018)	C	rnd-1_family-37	Unknown	(4)	2206	153	1709
	13148	1.9	0.1	0.0	Pag3770_1	3861487	3863090	(6671438)	+	rnd-1_family-153	Unknown	656	2261	(0)	1710	*
	24	12.3	5.7	0.0	Pag3770_1	3863366	3863418	(6671110)	+	(ACAGCC)n	Simple_repeat	1	56	(0)	1711
	14	23.1	0.0	0.0	Pag3770_1	3866504	3866539	(6667989)	+	(TGG)n	Simple_repeat	1	36	(0)	1712
	14	12.1	0.0	3.6	Pag3770_1	3870357	3870385	(6664143)	+	GA-rich	Low_complexity	1	28	(0)	1713
	1894	17.6	0.2	0.0	Pag3770_1	3870976	3871372	(6663156)	C	rnd-1_family-442	Unknown	(13)	399	2	1714
	19	15.1	4.5	0.0	Pag3770_1	3876860	3876903	(6657625)	+	(TGC)n	Simple_repeat	1	46	(0)	1715
	4823	1.8	0.0	0.2	Pag3770_1	3885293	3885720	(6648808)	C	rnd-4_family-2031	Unknown	(0)	558	132	1716
	1171	5.5	0.0	0.0	Pag3770_1	3885721	3885866	(6648662)	C	rnd-1_family-2	LTR/Gypsy	(0)	13544	13399	1717
	7481	3.8	0.2	0.0	Pag3770_1	3887960	3888861	(6645667)	C	rnd-1_family-1	LTR/Gypsy	(3342)	1673	770	1718
	45462	1.1	0.1	0.2	Pag3770_1	3889530	3894765	(6639763)	C	rnd-1_family-165	LINE/L1	(0)	5228	1	1719
	16	26.1	2.0	0.0	Pag3770_1	3896133	3896182	(6638346)	+	(CAA)n	Simple_repeat	1	51	(0)	1720
	12	15.6	3.5	0.0	Pag3770_1	3899281	3899309	(6635219)	+	(CTG)n	Simple_repeat	1	30	(0)	1721
	21107	4.0	0.1	0.0	Pag3770_1	3903914	3906475	(6628053)	+	rnd-1_family-48	DNA/PIF-Harbinger	1	2565	(0)	1722
	1941	3.9	0.0	0.0	Pag3770_1	3906476	3906510	(6628018)	+	rnd-4_family-144	Unknown	2471	2505	(1590)	1723	*
	11329	4.8	0.0	0.4	Pag3770_1	3906497	3907907	(6626621)	+	rnd-1_family-152	Unknown	137	1541	(3)	1724
	640	1.4	0.0	0.0	Pag3770_1	3907898	3907970	(6626558)	C	rnd-1_family-43	Unknown	(1937)	107	35	1725	*
	4433	4.4	7.5	1.1	Pag3770_1	3907963	3908559	(6625969)	+	rnd-1_family-54	Unknown	151	785	(0)	1726
	540	7.2	0.0	0.0	Pag3770_1	3908528	3908596	(6625932)	+	rnd-1_family-97	Unknown	1	69	(548)	1727	*
	242	32.9	0.8	7.3	Pag3770_1	3909117	3909247	(6625281)	C	rnd-1_family-348	Unknown	(142)	2355	2233	1728
RXLR11	10516	3.7	0.0	0.0	Pag3770_1	3911102	3912349	(6622179)	+	rnd-1_family-105	RXLR11	1	1248	(472)	1729
	4822	2.0	0.0	0.0	Pag3770_1	3912350	3912906	(6621622)	+	rnd-4_family-2031	Unknown	2	558	(0)	1730
	13842	5.0	0.1	0.0	Pag3770_1	3913658	3915374	(6619154)	C	rnd-1_family-216	LINE/L1-Tx1	(0)	5318	3600	1731
	38670	1.8	0.6	0.1	Pag3770_1	3929252	3933743	(6600785)	C	rnd-1_family-179	DNA/Crypton-F	(0)	4511	1	1732
	21080	1.8	0.2	0.0	Pag3770_1	3943526	3945955	(6588573)	+	rnd-1_family-206	DNA/TcMar-Cweed	1	2433	(0)	1733
	13	5.3	0.0	0.0	Pag3770_1	3950994	3951013	(6583515)	+	(ACG)n	Simple_repeat	1	20	(0)	1734
	23805	1.5	0.5	0.2	Pag3770_1	3951731	3954496	(6580032)	+	rnd-1_family-89	Unknown	92	2863	(402)	1735
	9675	5.5	1.8	0.0	Pag3770_1	3954185	3955444	(6579084)	C	rnd-4_family-144	Unknown	(0)	4095	2814	1736	*
	507	4.8	0.0	0.0	Pag3770_1	3955396	3955457	(6579071)	+	rnd-1_family-426	Unknown	1	62	(293)	1737	*
	7657	3.2	0.0	3.4	Pag3770_1	3955502	3956462	(6578066)	+	rnd-1_family-122	Unknown	576	1504	(571)	1738	*
	11054	5.2	0.0	0.6	Pag3770_1	3956458	3957862	(6576666)	C	rnd-1_family-152	Unknown	(12)	1532	137	1739
	1941	3.9	0.0	0.0	Pag3770_1	3957849	3957883	(6576645)	C	rnd-4_family-144	Unknown	(1590)	2505	2471	1736	*
	21033	4.0	0.4	0.0	Pag3770_1	3957884	3960438	(6574090)	C	rnd-1_family-48	DNA/PIF-Harbinger	(0)	2565	1	1740
	769	22.6	0.5	2.3	Pag3770_1	3964530	3964841	(6569687)	C	rnd-1_family-82	Unknown	(10)	217	1	1741
	21	23.4	0.0	4.8	Pag3770_1	3966218	3966283	(6568245)	+	(TCT)n	Simple_repeat	1	63	(0)	1742
	291	22.0	0.0	0.0	Pag3770_1	3968159	3968217	(6566311)	+	rnd-1_family-156	tRNA	2236	2294	(1156)	1743
	18	33.5	0.0	0.0	Pag3770_1	3970606	3970612	(6563916)	+	(CAT)n	Simple_repeat	1	61	(0)	1744
	19	27.1	0.0	0.0	Pag3770_1	3970613	3970666	(6563862)	+	(GTC)n	Simple_repeat	1	54	(0)	1745
	40805	5.3	1.6	0.6	Pag3770_1	3979495	3984821	(6549707)	+	rnd-2_family-28	DNA/Crypton-S	1	5377	(0)	1746
	5048	1.4	0.0	0.0	Pag3770_1	3984822	3985267	(6549261)	C	rnd-1_family-324	Unknown	(132)	446	1	1747
	984	19.9	0.5	0.5	Pag3770_1	3985466	3985652	(6548876)	+	rnd-1_family-6	DNA/Maverick	8004	8190	(372)	1748
	2878	23.9	4.4	3.4	Pag3770_1	3985797	3986803	(6547725)	C	rnd-1_family-327	DNA/TcMar-Stowaway	(87)	1500	485	1749
	4969	1.7	0.0	0.2	Pag3770_1	3986815	3987390	(6547138)	C	rnd-3_family-533	LTR/Gypsy	(4018)	575	1	1750
	55317	1.6	0.0	0.1	Pag3770_1	3987391	3993747	(6540781)	+	rnd-1_family-0	LTR/Gypsy	3962	10317	(9709)	1751
	16	13.4	3.0	0.0	Pag3770_1	4004856	4004888	(6529640)	+	(CGA)n	Simple_repeat	1	34	(0)	1752
	3895	4.6	3.2	0.2	Pag3770_1	4008446	4008944	(6525584)	+	rnd-4_family-268	DNA/TcMar-Tc2	2	515	(1303)	1753
	1134	4.9	0.7	0.0	Pag3770_1	4008852	4008993	(6525535)	C	rnd-1_family-385	Unknown	(0)	143	1	1754	*
	819	8.4	8.1	3.2	Pag3770_1	4008948	4009095	(6525433)	+	rnd-4_family-268	DNA/TcMar-Tc2	1517	1671	(147)	1755	*
	16	8.5	0.0	0.0	Pag3770_1	4010907	4010931	(6523597)	+	(CGA)n	Simple_repeat	1	25	(0)	1756
	20	23.0	1.8	0.0	Pag3770_1	4013137	4013192	(6521336)	+	(AACCGT)n	Simple_repeat	1	57	(0)	1757
	2186	2.7	0.0	0.0	Pag3770_1	4016551	4016810	(6517718)	+	rnd-3_family-16	Unknown	17	276	(0)	1758
	468	6.7	0.0	0.0	Pag3770_1	4016812	4016871	(6517657)	+	rnd-1_family-183	DNA/PIF-Harbinger	1	60	(679)	1759	*
RXLR11	2076	0.0	0.0	0.0	Pag3770_1	4016870	4017101	(6517427)	C	rnd-1_family-105	DNA/TcMar-Tc1	(1488)	232	1	1760
	242	32.9	0.8	7.3	Pag3770_1	4018955	4019085	(6515443)	+	rnd-1_family-348	Unknown	2233	2355	(142)	1761
	540	7.2	0.0	0.0	Pag3770_1	4019606	4019674	(6514854)	C	rnd-1_family-97	Unknown	(548)	69	1	1762	*
	4422	4.4	7.5	1.1	Pag3770_1	4019643	4020239	(6514289)	C	rnd-1_family-54	Unknown	(0)	785	151	1763
	640	1.4	0.0	0.0	Pag3770_1	4020232	4020304	(6514224)	+	rnd-1_family-43	Unknown	35	107	(1937)	1764	*
	15336	4.1	0.0	1.1	Pag3770_1	4020382	4022289	(6512239)	+	rnd-1_family-110	Unknown	2	1888	(1037)	1765
	5573	2.1	0.0	0.0	Pag3770_1	4021899	4022550	(6511978)	C	rnd-1_family-207	Unknown	(0)	652	1	1766	*
	301	9.8	0.0	0.0	Pag3770_1	4022769	4022809	(6511719)	C	rnd-1_family-34	Unknown	(97)	770	730	1767
	775	28.4	3.2	2.9	Pag3770_1	4023025	4023303	(6511225)	+	rnd-1_family-7	DNA/TcMar-Tc2	5904	6183	(6199)	1768
	52	30.3	0.0	0.0	Pag3770_1	4027164	4027315	(6507213)	+	(GCC)n	Simple_repeat	1	152	(0)	1769
	2154	3.2	0.0	0.0	Pag3770_1	4036019	4036075	(6498453)	C	rnd-1_family-69	Unknown	(517)	253	197	1770
	8753	4.4	0.0	0.0	Pag3770_1	4036076	4037135	(6497393)	C	rnd-1_family-48	DNA/PIF-Harbinger	(2)	2563	1504	1771
	13	11.2	0.0	6.5	Pag3770_1	4038602	4038634	(6495894)	+	GA-rich	Low_complexity	1	31	(0)	1772
	4574	3.2	0.0	0.0	Pag3770_1	4039026	4039580	(6494948)	+	rnd-1_family-165	LINE/L1	1	555	(4673)	1773
	356	21.6	1.1	1.1	Pag3770_1	4041258	4041346	(6493182)	+	rnd-1_family-436	LINE/L1	1077	1165	(0)	1774
	8547	5.0	0.0	0.1	Pag3770_1	4041482	4042544	(6491984)	+	rnd-1_family-139	Unknown	1	1062	(294)	1775
	436	3.6	0.0	0.0	Pag3770_1	4042653	4042708	(6491820)	+	rnd-1_family-93	Unknown	131	186	(1501)	1776
	409	21.0	0.0	3.0	Pag3770_1	4043505	4043528	(6491000)	+	rnd-1_family-56	LINE/L1	2896	2995	(6715)	1777
	475	15.2	0.0	0.0	Pag3770_1	4043529	4043607	(6490921)	C	rnd-1_family-134	Unknown	(817)	80	2	1778
	928	4.9	0.0	0.8	Pag3770_1	4046911	4047033	(6487495)	C	rnd-1_family-139	Unknown	(1231)	125	4	1779
	18	22.9	0.0	3.8	Pag3770_1	4056460	4056514	(6478014)	+	(GTT)n	Simple_repeat	1	53	(0)	1780
	13	15.7	2.6	5.3	Pag3770_1	4057715	4057753	(6476775)	+	(CAA)n	Simple_repeat	1	38	(0)	1781
	4225	0.4	0.0	0.0	Pag3770_1	4059964	4060438	(6474090)	+	rnd-5_family-1619	Unknown	1	475	(0)	1782
	9659	3.8	0.1	0.0	Pag3770_1	4063685	4064848	(6469680)	+	rnd-1_family-436	LINE/L1	1	1165	(0)	1783
	1992	11.8	0.7	0.7	Pag3770_1	4064844	4065141	(6469387)	+	rnd-1_family-346	Unknown	1	298	(1)	1784	*
	598	27.1	0.0	0.0	Pag3770_1	4065286	4065488	(6469040)	C	rnd-1_family-82	Unknown	(24)	203	1	1785	*
	5034	1.6	0.0	0.0	Pag3770_1	4065484	4065929	(6468599)	+	rnd-1_family-324	Unknown	1	446	(132)	1786
	40645	5.2	1.7	0.6	Pag3770_1	4065930	4071248	(6463280)	C	rnd-2_family-28	DNA/Crypton-S	(0)	5377	1	1787
	408	27.5	0.0	0.0	Pag3770_1	4071253	4071460	(6463068)	C	rnd-1_family-82	Unknown	(12)	215	56	1788
	22	17.6	6.1	1.4	Pag3770_1	4083545	4083610	(6450918)	+	(CCACGG)n	Simple_repeat	1	69	(0)	1789
	11	7.2	10.3	0.0	Pag3770_1	4083638	4083666	(6450862)	+	(TCCTCA)n	Simple_repeat	1	32	(0)	1790
	929	12.3	0.3	1.0	Pag3770_1	4085487	4085695	(6448833)	+	rnd-1_family-372	Unknown	1	211	(22)	1791
	1414	37.2	2.4	2.4	Pag3770_1	4086692	4087835	(6446693)	C	rnd-1_family-452	DNA/hAT-Charlie	(625)	1945	802	1792
	8807	13.6	1.6	2.0	Pag3770_1	4088206	4090056	(6444472)	C	rnd-1_family-222	DNA/TcMar-Tc2	(0)	1904	1	1793
	304	33.7	2.2	4.4	Pag3770_1	4090070	4090299	(6444229)	C	rnd-1_family-452	DNA/hAT-Charlie	(2166)	404	180	1792
	3646	0.5	0.0	0.0	Pag3770_1	4102688	4103103	(6431425)	+	rnd-1_family-78	Unknown	1	416	(8)	1794
	522	30.6	6.4	6.9	Pag3770_1	4103569	4104365	(6430163)	+	rnd-1_family-410	LTR/Copia	378	1170	(8)	1795
	792	34.0	4.6	4.2	Pag3770_1	4104935	4105634	(6428894)	+	rnd-1_family-23	LTR/Copia	1027	1514	(2313)	1796
	498	32.3	6.1	4.3	Pag3770_1	4106330	4106785	(6427743)	+	rnd-1_family-21	LTR/Copia	30	493	(950)	1797
	364	35.6	5.4	2.5	Pag3770_1	4107478	4107866	(6426662)	+	rnd-3_family-129	LTR/Copia	4068	4467	(4774)	1798
	268	5.4	0.0	0.0	Pag3770_1	4109807	4109843	(6424685)	C	rnd-1_family-432	Unknown	(3)	147	111	1799
	12	18.6	0.0	7.7	Pag3770_1	4110297	4110338	(6424190)	+	(TCA)n	Simple_repeat	1	39	(0)	1800
	29	0.0	0.0	0.0	Pag3770_1	4110339	4110365	(6424163)	+	(TCG)n	Simple_repeat	1	27	(0)	1801
	19600	7.2	0.1	0.1	Pag3770_1	4112528	4115091	(6419437)	+	rnd-1_family-48	DNA/PIF-Harbinger	1	2563	(2)	1802
	2154	3.2	0.0	0.0	Pag3770_1	4115092	4115148	(6419380)	+	rnd-1_family-69	Unknown	197	253	(517)	1803
	14	20.1	2.4	2.4	Pag3770_1	4126950	4126991	(6407537)	+	(GCT)n	Simple_repeat	1	42	(0)	1804
	13	9.7	9.1	0.0	Pag3770_1	4127090	4127122	(6407406)	+	(CGTCCT)n	Simple_repeat	1	36	(0)	1805
	258	18.9	0.0	0.0	Pag3770_1	4128601	4128653	(6405875)	C	rnd-1_family-56	LINE/L1	(3056)	6654	6602	1806
	421	29.1	4.7	4.7	Pag3770_1	4130464	4130697	(6403831)	C	rnd-1_family-56	LINE/L1	(4967)	4743	4510	1806
	313	28.8	4.1	4.1	Pag3770_1	4131829	4131951	(6402577)	C	rnd-1_family-56	LINE/L1	(5879)	3831	3709	1806
	644	33.9	2.5	1.6	Pag3770_1	4132186	4132500	(6402028)	C	rnd-1_family-56	LINE/L1	(6229)	3481	3164	1806
	12	28.7	0.0	0.0	Pag3770_1	4133032	4133073	(6401455)	+	(ATGATG)n	Simple_repeat	1	42	(0)	1807
	14335	4.7	0.6	0.1	Pag3770_1	4135236	4137037	(6397491)	C	rnd-1_family-283	DNA/TcMar-Tc2	(0)	1810	1	1808
	1855	5.1	2.5	0.0	Pag3770_1	4144058	4144294	(6390234)	+	rnd-1_family-40	Unknown	2	244	(523)	1809
	1930	33.2	5.3	3.9	Pag3770_1	4144685	4146032	(6388496)	+	rnd-1_family-313	LTR/Gypsy	238	1604	(352)	1810
	312	29.7	2.0	2.0	Pag3770_1	4146126	4146276	(6388252)	+	rnd-1_family-313	LTR/Gypsy	1806	1956	(0)	1810
	344	36.4	0.0	0.0	Pag3770_1	4146995	4147156	(6387372)	+	rnd-3_family-533	LTR/Gypsy	3633	3794	(799)	1811
	14	20.8	0.0	4.9	Pag3770_1	4148500	4148542	(6385986)	+	(GCT)n	Simple_repeat	1	41	(0)	1812
	13	26.4	1.6	4.8	Pag3770_1	4148543	4148563	(6385965)	+	(GCTCCT)n	Simple_repeat	1	62	(0)	1813
	35	4.9	0.0	0.0	Pag3770_1	4148825	4148866	(6385662)	+	(CAGGACCAA)n	Simple_repeat	1	42	(0)	1814
	13	5.2	0.0	0.0	Pag3770_1	4151950	4151969	(6382559)	+	(GCT)n	Simple_repeat	1	20	(0)	1815
	12	18.1	0.0	3.1	Pag3770_1	4151970	4151982	(6382546)	+	(GCGGCT)n	Simple_repeat	1	32	(0)	1816
	18	27.5	1.5	1.5	Pag3770_1	4157292	4157358	(6377170)	+	(CTTCGT)n	Simple_repeat	1	67	(0)	1817
	19	20.9	0.0	0.0	Pag3770_1	4168913	4168956	(6365572)	+	GA-rich	Low_complexity	1	44	(0)	1818
	16	20.7	3.3	5.0	Pag3770_1	4174396	4174456	(6360072)	+	(GCA)n	Simple_repeat	1	60	(0)	1819
	17	24.1	4.6	1.5	Pag3770_1	4174643	4174707	(6359821)	+	(TTA)n	Simple_repeat	1	67	(0)	1820
	13	18.4	0.0	0.0	Pag3770_1	4179098	4179128	(6355400)	+	(CGACTG)n	Simple_repeat	1	31	(0)	1821
	13519	2.4	0.0	0.1	Pag3770_1	4198129	4199807	(6334721)	C	rnd-1_family-12	DNA/Crypton-S	(0)	5627	3950	1822
	1398	18.1	7.4	4.8	Pag3770_1	4199805	4200292	(6334236)	+	rnd-1_family-218	Unknown	1	500	(0)	1823	*
	14222	6.7	0.9	0.2	Pag3770_1	4200681	4202678	(6331850)	C	rnd-2_family-28	DNA/Crypton-S	(1368)	4009	1997	1824	*
	14621	5.2	0.1	0.0	Pag3770_1	4202671	4204607	(6329921)	C	rnd-1_family-17	Unknown	(807)	1940	3	1825
	15	0.0	0.0	0.0	Pag3770_1	4204994	4205010	(6329518)	+	(AG)n	Simple_repeat	1	17	(0)	1826
	15	27.1	0.0	0.0	Pag3770_1	4205279	4205322	(6329206)	+	GA-rich	Low_complexity	1	44	(0)	1827
	13	27.7	0.0	0.0	Pag3770_1	4213917	4213956	(6320572)	+	(TGC)n	Simple_repeat	1	40	(0)	1828
	13	15.8	2.7	2.7	Pag3770_1	4219816	4219852	(6314676)	+	(GAGGTG)n	Simple_repeat	1	37	(0)	1829
	15275	6.7	1.5	2.5	Pag3770_1	4221106	4223407	(6311121)	C	rnd-1_family-44	Unknown	(0)	2281	1	1830
	1673	3.3	0.0	0.0	Pag3770_1	4223774	4223986	(6310542)	+	rnd-1_family-475	Unknown	1	213	(0)	1831
	467	3.3	0.0	0.0	Pag3770_1	4224045	4224104	(6310424)	+	rnd-1_family-456	Unknown	14	73	(0)	1832
	16359	6.7	1.5	2.5	Pag3770_1	4224695	4226996	(6307532)	+	rnd-1_family-44	Unknown	1	2281	(0)	1833
	13	15.8	2.7	2.7	Pag3770_1	4228250	4228286	(6306242)	+	(CCACCT)n	Simple_repeat	1	37	(0)	1834
	15843	4.5	0.1	0.0	Pag3770_1	4229645	4231579	(6302949)	C	rnd-5_family-912	Unknown	(0)	2725	790	1835
	3406	2.2	0.0	0.0	Pag3770_1	4231572	4231974	(6302554)	+	rnd-2_family-28	DNA/Crypton-S	1997	2399	(2978)	1836	*
	407	8.8	3.5	0.0	Pag3770_1	4231980	4232036	(6302492)	+	rnd-1_family-12	DNA/Crypton-S	2682	2740	(2887)	1837
	11	17.6	7.7	0.0	Pag3770_1	4250970	4251008	(6283520)	+	(CATCTT)n	Simple_repeat	1	42	(0)	1838
	12	12.4	8.6	0.0	Pag3770_1	4252425	4252459	(6282069)	+	(CATCGT)n	Simple_repeat	1	38	(0)	1839
	16	8.1	0.0	0.0	Pag3770_1	4263238	4263263	(6271265)	+	(ACACA)n	Simple_repeat	1	26	(0)	1840
	238	16.6	13.0	4.0	Pag3770_1	4267866	4267934	(6266594)	+	rnd-1_family-217	DNA/MULE-MuDR	153	227	(2364)	1841
	18	14.0	0.0	0.0	Pag3770_1	4268338	4268369	(6266159)	+	(GAA)n	Simple_repeat	1	32	(0)	1842
	16	17.7	0.0	2.6	Pag3770_1	4275233	4275308	(6259220)	+	(AATAGA)n	Simple_repeat	1	74	(0)	1843
	29	0.0	0.0	0.0	Pag3770_1	4278451	4278475	(6256053)	+	(GT)n	Simple_repeat	1	25	(0)	1844
	21895	3.7	0.0	0.0	Pag3770_1	4283214	4285848	(6248680)	+	rnd-1_family-15	Unknown	1	2636	(121)	1845
	13	9.0	0	14.6	Pag3770_1	4288085	4288131	(6246397)	+	(TTTGTGA)n	Simple_repeat	1	41	(0)	1846
	1022	27.6	4.1	9.1	Pag3770_1	4293731	4294540	(6239988)	+	rnd-4_family-115	Unknown	29	801	(214)	1847
	18378	4.1	0.0	0.0	Pag3770_1	4297643	4299872	(6234656)	+	rnd-1_family-15	Unknown	1	2229	(528)	1848
	737	8.7	0.8	1.7	Pag3770_1	4299874	4299990	(6234538)	+	rnd-1_family-34	Unknown	2	117	(750)	1849
	359	31.4	3.3	2.5	Pag3770_1	4303425	4303666	(6230862)	+	rnd-1_family-222	DNA/TcMar-Tc2	868	1111	(793)	1850
	708	28.5	0.6	0.6	Pag3770_1	4303719	4304011	(6230517)	+	rnd-1_family-222	DNA/TcMar-Tc2	1225	1467	(437)	1851
	12	13.1	0	10.8	Pag3770_1	4312329	4312369	(6222159)	+	(CAGAAG)n	Simple_repeat	1	37	(0)	1852
	14	21.1	5.2	3.4	Pag3770_1	4313731	4313788	(6220740)	+	(TGC)n	Simple_repeat	1	59	(0)	1853
	16	7.7	3.6	0.0	Pag3770_1	4315945	4315972	(6218556)	+	(CCTC)n	Simple_repeat	1	29	(0)	1854
	13	0.0	0.0	0.0	Pag3770_1	4319149	4319165	(6215363)	+	(GCA)n	Simple_repeat	1	17	(0)	1855
	17	31.7	1.4	1.4	Pag3770_1	4323194	4323265	(6211263)	+	(CCT)n	Simple_repeat	1	72	(0)	1856
	29	24.1	0.0	1.4	Pag3770_1	4324606	4324680	(6209848)	+	(TCT)n	Simple_repeat	1	74	(0)	1857
	15	24.5	2.0	2.0	Pag3770_1	4324727	4324776	(6209752)	+	(CCT)n	Simple_repeat	1	50	(0)	1858
	14	4.9	0.0	0.0	Pag3770_1	4333411	4333431	(6201097)	+	(TTG)n	Simple_repeat	1	21	(0)	1859
	10453	3.2	0.1	0.0	Pag3770_1	4344242	4345574	(6188954)	C	rnd-1_family-4	DNA	(3546)	6898	5564	1860
	3553	10.6	0.2	0.2	Pag3770_1	4345492	4346037	(6188491)	+	rnd-1_family-42	Unknown	1	546	(751)	1861	*
	17245	2.7	0.0	0.0	Pag3770_1	4346039	4348180	(6186348)	+	rnd-1_family-32	LTR/Gypsy	1	2142	(4435)	1862
	3293	2.7	7.0	0.2	Pag3770_1	4348181	4348626	(6185902)	+	rnd-1_family-51	Unknown	1	476	(0)	1863	*
	11837	2.2	0.0	0.1	Pag3770_1	4348624	4350082	(6184446)	C	rnd-1_family-23	LTR/Copia	(859)	2968	1511	1864
	1150	9.0	0.6	2.2	Pag3770_1	4350067	4350248	(6184280)	+	rnd-1_family-142	Unknown	2415	2593	(0)	1865	*
	910	7.4	0.0	2.0	Pag3770_1	4350210	4350360	(6184168)	C	rnd-1_family-234	RC/Helitron	(97)	175	28	1866	*
	1435	3.6	0.0	0.0	Pag3770_1	4350256	4350447	(6184081)	+	rnd-1_family-196	Unknown	1	192	(663)	1867	*
	11573	5.1	0.3	0.4	Pag3770_1	4350334	4351910	(6182618)	C	rnd-1_family-115	Unknown	(0)	1579	5	1868
	8002	6.6	1.1	1.9	Pag3770_1	4350839	4352067	(6182461)	+	rnd-4_family-381	Unknown	1422	2640	(2956)	1869	*
	16	4.7	0.0	4.3	Pag3770_1	4352376	4352399	(6182129)	+	(GA)n	Simple_repeat	1	23	(0)	1870
	3148	27.4	2.2	1.3	Pag3770_1	4357120	4358257	(6176271)	C	rnd-1_family-418	Unknown	(7)	1214	67	1871
	11	7.2	10.3	0.0	Pag3770_1	4360173	4360201	(6174327)	+	(GCTGCG)n	Simple_repeat	1	32	(0)	1872
	20	25.8	1.6	1.6	Pag3770_1	4372023	4372085	(6162443)	+	(CTC)n	Simple_repeat	1	63	(0)	1873
	13	16.8	0.0	0.0	Pag3770_1	4372400	4372426	(6162102)	+	(TAA)n	Simple_repeat	1	27	(0)	1874
	11022	3.3	3.6	0.2	Pag3770_1	4372782	4374265	(6160263)	C	rnd-1_family-225	Unknown	(0)	1797	263	1875
	3985	0.6	0.0	0.0	Pag3770_1	4374266	4374740	(6159788)	C	rnd-5_family-1619	Unknown	(0)	475	1	1876
	2054	3.4	0.4	0.0	Pag3770_1	4374739	4375007	(6159521)	C	rnd-1_family-225	Unknown	(1527)	270	1	1875	*
	40581	1.8	0.2	0.0	Pag3770_1	4375008	4380536	(6153992)	C	rnd-1_family-2	LTR/Gypsy	(1553)	11991	7007	1877
	560	26.9	4.6	6.0	Pag3770_1	4380894	4381178	(6153350)	C	rnd-1_family-317	DNA	(655)	1102	822	1878
	658	3.9	0.9	0.9	Pag3770_1	4382151	4382255	(6152273)	C	rnd-1_family-93	Unknown	(20)	1667	1563	1879
	643	9.1	0.8	8.9	Pag3770_1	4382239	4382359	(6152169)	C	rnd-1_family-186	Unknown	(0)	112	1	1880	*
	24593	0.0	0.0	0.0	Pag3770_1	4382363	4385278	(6149250)	+	rnd-1_family-56	LINE/L1	6795	9710	(0)	1881
1.29	18497	0.8	0.1	0.0	Pag3770_1	4384476	4386711	(6147817)	C	rnd-1_family-332	Unknown	(0)	2238	1	1882	*
1.29	80660	0.8	0.1	0.0	Pag3770_1	4386392	4396090	(6138438)	+	rnd-1_family-56	LINE/L1	1	9710	(0)	1883
1.29	18519	0.8	0.1	0.0	Pag3770_1	4395288	4397523	(6137005)	C	rnd-1_family-332	Unknown	(0)	2238	1	1884	*
1.29	15469	0.0	0.0	0.0	Pag3770_1	4397204	4399037	(6135491)	+	rnd-1_family-263	Unknown	149	1982	(0)	1885	*
1.29	85584	0.8	0.1	0.0	Pag3770_1	4398719	4408416	(6126112)	+	rnd-1_family-56	LINE/L1	1	9710	(0)	1886
1.29	19617	0.8	0.1	0.0	Pag3770_1	4407614	4409849	(6124679)	C	rnd-1_family-332	Unknown	(0)	2238	1	1887	*
1.29	16411	0.1	0.0	0.0	Pag3770_1	4409530	4411363	(6123165)	+	rnd-1_family-263	Unknown	149	1982	(0)	1888	*
1.29	85584	0.8	0.1	0.0	Pag3770_1	4411045	4420742	(6113786)	+	rnd-1_family-56	LINE/L1	1	9710	(0)	1889
1.29	19617	0.8	0.1	0.0	Pag3770_1	4419940	4422175	(6112353)	C	rnd-1_family-332	Unknown	(0)	2238	1	1890	*
1.29	17693	0.1	0.0	0.0	Pag3770_1	4421856	4425203	(6109325)	+	rnd-1_family-263	Unknown	1	1982	(0)	1891	*
1.29	85584	0.8	0.1	0.0	Pag3770_1	4424885	4434582	(6099946)	+	rnd-1_family-56	LINE/L1	1	9710	(0)	1892
1.29	19617	0.8	0.1	0.0	Pag3770_1	4433780	4436015	(6098513)	C	rnd-1_family-332	Unknown	(0)	2238	1	1893	*
1.29	16411	0.1	0.0	0.0	Pag3770_1	4435696	4437529	(6096999)	+	rnd-1_family-263	Unknown	149	1982	(0)	1894	*
1.29	85584	0.8	0.1	0.0	Pag3770_1	4437211	4446908	(6087620)	+	rnd-1_family-56	LINE/L1	1	9710	(0)	1895
1.29	19580	0.8	0.2	0.0	Pag3770_1	4446106	4448340	(6086188)	C	rnd-1_family-332	Unknown	(0)	2238	1	1896	*
1.29	17693	0.1	0.0	0.0	Pag3770_1	4448021	4451368	(6083160)	+	rnd-1_family-263	Unknown	1	1982	(0)	1897	*
1.29	61572	0.6	0.1	0.0	Pag3770_1	4451050	4460747	(6073781)	+	rnd-1_family-56	LINE/L1	1	9710	(0)	1898
1.29	19688	0.8	0.1	0.0	Pag3770_1	4459945	4462180	(6072348)	C	rnd-1_family-332	Unknown	(0)	2238	1	1899	*
1.29	17629	0.1	0.0	0.0	Pag3770_1	4461861	4466722	(6067806)	+	rnd-1_family-263	Unknown	1	1982	(0)	1900	*
1.29	85513	0.9	0.1	0.0	Pag3770_1	4466404	4476101	(6058427)	+	rnd-1_family-56	LINE/L1	1	9710	(0)	1901
	11	24.7	3.6	3.6	Pag3770_1	4476311	4476366	(6058162)	+	(GACGCA)n	Simple_repeat	1	56	(0)	1902
	6926	0.8	0.0	0.0	Pag3770_1	4483803	4484582	(6049946)	C	rnd-1_family-212	DNA/MULE-MuDR	(0)	2899	2120	1903
	4185	1.1	0.0	0.0	Pag3770_1	4484583	4485057	(6049471)	C	rnd-5_family-1619	Unknown	(0)	475	1	1904
	14974	0.6	0.0	0.0	Pag3770_1	4485059	4486742	(6047786)	C	rnd-1_family-212	DNA/MULE-MuDR	(775)	2124	441	1903
	4164	1.3	0.0	0.0	Pag3770_1	4486744	4487218	(6047310)	+	rnd-5_family-1619	Unknown	1	475	(0)	1905
	3754	1.1	0.5	0.2	Pag3770_1	4487219	4487661	(6046867)	C	rnd-1_family-212	DNA/MULE-MuDR	(2454)	445	2	1903
	12	24.1	0.0	0.0	Pag3770_1	4496421	4496454	(6038074)	+	(GTC)n	Simple_repeat	1	34	(0)	1906
	12	16.0	2.6	5.3	Pag3770_1	4497550	4497588	(6036940)	+	(CACCAAG)n	Simple_repeat	1	38	(0)	1907
	11	7.4	5.4	13.5	Pag3770_1	4501551	4501606	(6032922)	+	(CGAGCGT)n	Simple_repeat	1	52	(0)	1908
	1389	5.8	0.0	0.0	Pag3770_1	4513832	4514019	(6020509)	+	rnd-1_family-54	Unknown	469	656	(129)	1909
	965	5.0	0.0	0.0	Pag3770_1	4514008	4514127	(6020401)	C	rnd-5_family-574	Unknown	(3357)	120	1	1910	*
	2366	9.9	0.0	0.8	Pag3770_1	4518497	4518882	(6015646)	C	rnd-1_family-362	Unknown	(0)	733	351	1911
	18	26.4	0.0	0.0	Pag3770_1	4522864	4522913	(6011615)	+	GA-rich	Low_complexity	1	50	(0)	1912
	38	28.9	0.0	2.3	Pag3770_1	4522975	4523105	(6011423)	+	GA-rich	Low_complexity	1	128	(0)	1912
	14	18.8	4.5	2.2	Pag3770_1	4523269	4523312	(6011216)	+	(GAC)n	Simple_repeat	1	45	(0)	1913
	27	14.9	1.9	0.0	Pag3770_1	4523376	4523427	(6011101)	+	GA-rich	Low_complexity	1	53	(0)	1914
	301	14.0	0.0	0.0	Pag3770_1	4529985	4530039	(6004489)	+	rnd-1_family-372	Unknown	1	55	(92)	1915
	11164	6.9	0.2	0.1	Pag3770_1	4530040	4531627	(6002901)	+	rnd-1_family-144	DNA/TcMar-Tc1	1	1589	(0)	1916
	524	11.8	0.0	0.0	Pag3770_1	4531628	4531718	(6002810)	C	rnd-1_family-400	Unknown	(2)	91	1	1917
	433	13.6	7.2	0.8	Pag3770_1	4531627	4531737	(6002791)	+	rnd-1_family-405	Unknown	90	207	(26)	1918	*
	2122	27.4	3.3	5.5	Pag3770_1	4531749	4532992	(6001536)	+	rnd-1_family-329	LTR/Copia	95	1312	(202)	1919
	4510	2.8	0.7	0.2	Pag3770_1	4533072	4533644	(6000884)	C	rnd-3_family-533	LTR/Gypsy	(4017)	576	1	1920
	1745	15.6	2.6	0.0	Pag3770_1	4533646	4533984	(6000544)	C	rnd-1_family-329	LTR/Copia	(1070)	444	97	1921
	515	4.3	0.0	0.0	Pag3770_1	4539560	4539629	(5994899)	C	rnd-5_family-574	Unknown	(3407)	70	1	1922
	734	34.0	4.2	2.8	Pag3770_1	4541371	4541970	(5992558)	+	rnd-1_family-333	Unknown	15	622	(75)	1923
	13	25.3	2.4	0.0	Pag3770_1	4550989	4551030	(5983498)	+	(CTT)n	Simple_repeat	1	43	(0)	1924
	12	27.2	2.0	2.0	Pag3770_1	4554476	4554525	(5980003)	+	(TCA)n	Simple_repeat	1	50	(0)	1925
	13	16.9	0.0	0.0	Pag3770_1	4555287	4555313	(5979215)	+	(CAA)n	Simple_repeat	1	27	(0)	1926
	12	20.3	6.7	0.0	Pag3770_1	4568346	4568390	(5966138)	+	(GCTACAC)n	Simple_repeat	1	48	(0)	1927
	1911	25.4	2.4	2.8	Pag3770_1	4577029	4577741	(5956787)	+	rnd-1_family-355	Unknown	1	710	(2)	1928
	15	22.9	1.8	3.7	Pag3770_1	4579308	4579362	(5955166)	+	(GCAAGA)n	Simple_repeat	1	54	(0)	1929
	15	15.5	0.0	0.0	Pag3770_1	4591648	4591676	(5942852)	+	(GCA)n	Simple_repeat	1	29	(0)	1930
	14	14.5	3.2	0.0	Pag3770_1	4591760	4591790	(5942738)	+	(TCT)n	Simple_repeat	1	32	(0)	1931
	434	27.5	2.6	2.0	Pag3770_1	4593278	4593429	(5941099)	C	rnd-1_family-330	Unknown	(330)	2022	1870	1932
	2770	28.8	2.6	1.5	Pag3770_1	4593440	4594437	(5940091)	C	rnd-1_family-330	Unknown	(796)	1556	548	1932
	1434	24.9	5.0	0.5	Pag3770_1	4594425	4594847	(5939681)	C	rnd-1_family-396	Unknown	(688)	460	19	1933	*
	14	9.3	0.0	0.0	Pag3770_1	4597852	4597874	(5936654)	+	(GGT)n	Simple_repeat	1	23	(0)	1934
	1718	22.5	11.9	3.9	Pag3770_1	4620293	4621031	(5913497)	C	rnd-1_family-374	DNA/TcMar-ISRm11	(18)	804	9	1935
[truncated: 21,884 more rows]

## Sheet: Table S2 all genes
Table S2. Gene models in the P. agathidicida 3770 genome (T1 and T2 are alternative transcripts)												MAX FPKM	MAX FPMK
Protein ID	Gene type	Gene name	length (nt)	length(aa)	chromosome	start cds	end cds	orientation	Signal peptide?	SP Prob.	pfam domains	Pa in kauri Root	Up-reg in root/in vitro	nt	aa
KNV87_017210-T1			4485	1494	Pag3770_1	11902	16386	+	N	0	PF17917, PF00078, PF00385, PF13650, PF00665	20.097	37.8263	ATGCCGTCGTATCAACTGGACGCGGATGGAGATGTGGAAATGACCGTGAGTCATCCCATGTTTGAAGTCACCCGATCCCCAGGTATCGCTTCCTGGGATCAATCGGCTCTGGTGAAATGGCGTCGTGACCGTGAGCAGTATGAACGTTCGATGCGTGAACGCTGTGCTGTCACCAATGAGGTGAATGAGTCCGTCGTCAAGAGTGTGGTCAACTCGGTGGAACCACGGATTCTGAGTGATCTGGCCCGCTATACTTTCGAGAAGAAGGTTAATGAGGTGACCGACTCGGACATCATGACTGAGGTAAATAAGAAGTGCAGCACCATGTTGAATGCCCATGCTCCTGACATCGAGGAAGTGTTCAAGAAGAACCTGAAGATGAATCTCCGAGAGCAGGAC…	MPSYQLDADGDVEMTVSHPMFEVTRSPGIASWDQSALVKWRRDREQYERSMRERCAVTNEVNESVVKSVVNSVEPRILSDLARYTFEKKVNEVTDSDIMTEVNKKCSTMLNAHAPDIEEVFKKNLKMNLREQDIENRVMAYFVGFDRLVEEHGLTGVLGPEKLDKAEDDKHRCKDRCKILMDNLAPAVLKTDIKRLVSIQHRQAKTNDVQLRRRIVDRAKEQQHFHQLSSEKGDNAKKQETKKSDGGKKAAATVPKDSKEVPKSKQTSDAGAKKVSCWVCKGPHRMNDCPTATPEQRAAALERVRSSGSKETTQAKTVREEGKIGGQSALINGKVEVDLCPDSGAERNIISQRVMARLLDADDSVEVHALDPPLALTLADGRDVFCVDECVVDLRITTA…
KNV87_017210-T2			2442	813	Pag3770_1	13835	16386	+	N	0.005	PF17917, PF00665, PF00385	20.097	37.8263	ATGCGGTGTATACGCCGACGCGCGCACCGCAGGGTGCAATGGATTCTGCACTCCACTTTCAGACACAGATGCAAGGTCCTTCGTGAATACAACTTGAAGCTGAATGCCAAGAAGTGTGTGCTGTTTTGCAGAACAATTCACTGGTGTGGAAAGATTGTGGACGGAAATGGTGTGCAGCATGATCCGTCTAGACTCGAGGCACTGCGCTCGCTTCCACTCCCGTCTACGGCTGCGGAGCTTCAGCACTTGTTGTGTGCTTCTAACTGGATCCGCGATTCCTTAGTGGACTACGCACGTGTGGTGCTGCCATTGCAGCACCTACTGACAGAAGCGCTACAAGGGAAGAGCAGAAAGAAACGCCTAGCGGAAGGAGTCCAACTTCAATGGGAGCCCGAAACT…	MRCIRRRAHRRVQWILHSTFRHRCKVLREYNLKLNAKKCVLFCRTIHWCGKIVDGNGVQHDPSRLEALRSLPLPSTAAELQHLLCASNWIRDSLVDYARVVLPLQHLLTEALQGKSRKKRLAEGVQLQWEPETEAAFAALIELLTCSAKLAFPDQEATLVLCTDASHFGWAVVLTQVMNWQVDIPVHEQVHELLVCKGGTFKGAQLNWSVIEKEAYPIIRACTDLEYLLQRKNGFRLYCDHANLIKVFCPDQEMKQHIRGKLQRWAMRLTGYNYEIEHIVGSDNVWTDLVSRWGPYYSSGVTTAVNRARTRSEQAISTLRPLEDEKFVWPSRGEVIEQQQRWCDGNLELVVADDGALCADGKLWIPSQAKQLVQRLLVIAHCGIQSHRGEQVMMTHLRE…
KNV87_000001-T1			756	251	Pag3770_1	17859	18614	-	N	0		0.535097	53.5097	ATGCTGTTGCTGGATAAAAAGCACTACCGCCAGCGTAGCCGAGAAGGCCAACAGAAATACCGGAAGAAGCTGCAGAATAGCGCTGTTTCACTCGAAGACAATGTCGAGCAGCTTCGGGATGAAATCCGTCGACTCGAGCAGAAGCGAAACCACACTGCCAGCCCAAATCAATTGAGCAAGACAACTCCGTTGACCATCGTCGCTCGGTATTTCCACCATTTCCGACACGGCTTCAGACCGACAACGTCAGTATCGGAACTTTGCAGTTCCAGCGCTAATTTGTCTCCGGACAAAGCTTACATGCAGGCAAAATTTGTTCAAGCTGTTATGTCGCAAGACGTGACGTTCAACAGAGGATTCGGAGTCGAGGCGTTACTGGAAGATTGGAGCTTGATTTCG…	MLLLDKKHYRQRSREGQQKYRKKLQNSAVSLEDNVEQLRDEIRRLEQKRNHTASPNQLSKTTPLTIVARYFHHFRHGFRPTTSVSELCSSSANLSPDKAYMQAKFVQAVMSQDVTFNRGFGVEALLEDWSLISRHHEDFELQVVRLESSEHGAAVAYLNGVTNITANMLRRALFDTVGDSDEEKLMCLAEKLLHQQLVIPTIVRFEWDNASERIVRVHYEADMLTPLLKLLGNLEETSSVLSSRLNIHHWS
KNV87_000002-T1	NLP		1437	478	Pag3770_1	25320	26756	+	Y	1	PF05630	6.35741	12.0617	ATGAAATTGTCTGTCATCTTGTGCGCTGTCGTAGCTGCCGTTGCTGCGGTGCAAGCTAAAGAAGCTCTTGAACCAGCTACAAAAGATGTGTACACCTTCGACGAGTTGGAACAAACTCAACAAAACTCAACGACTCAGCAGACTCTGCCAAGCGAAAGTGGCTCGGGCTCTGATGGCGAAGCAGGTGCGTTGGGATCGCTAGGCTCGGCAAGTGGGTCAAGATCGCAGAATCTGCCAGGTGTAGGCGACTTGGACTCTGAAGATGCCTCGGGATCGGAGACATCTTCAAGTGAGTTGGAGTCTGGTGATCTAGCAAGCGAGTCGGGGTCTGAGAATGAGTCAATGCCGAGTGGAAGTGGGTCGAGCTCTGCTCTTGAAGATATATCTGGATCGGAGACC…	MKLSVILCAVVAAVAAVQAKEALEPATKDVYTFDELEQTQQNSTTQQTLPSESGSGSDGEAGALGSLGSASGSRSQNLPGVGDLDSEDASGSETSSSELESGDLASESGSENESMPSGSGSSSALEDISGSETQSGESGSEVQATNAEDQTSQSGSGTLPSGSSSEDQASQSGSKKYIDYSDLLKFAKAPRTDQNQGSLSSTSGSQDGEVQFPTKAPGTMRPDPRATEAPTPAPTPSPTPAPTPAPTPAPIPDPGPWVPKWIGHDQVQPFKQPEPVTISEKAAVKFKPQIHITNGCHPYPAVSWFGETAGGLKPTGAPSSNCKGSGWGSQVYGRSTWYEGRWAIMYSWYFPKDSPSSGLGHRHDWEHVIVWIDNPETETPTILAVTPSAHSGYSAQVPP…
KNV87_017211-T1			4485	1494	Pag3770_1	27795	32279	-	N	0	PF00665, PF13650, PF00385, PF17917, PF00078	23.7906	33.248	ATGCCGTCGTATCAACTGGACGCGGATGGAGATGTGGAAATGACCGTGAGTCATCCCATGTTTGAAGTCACCCGATCCCCAGGTATCGCTTCCTGGGATCAATCGGCTCTGGTGAAATGGCGTCGTGACCGTGAGCAGTATGAACGTTCGATGCGTGAACGCTGTGCTGTCACCAATGAGGTGAATGAGTCCGTCGTCAAGAGTGTGGTCAACTCGGTGGAACCACGGATTCTGAGTGATCTGGCCCGCTATACTTTCGAGAAGAAGGTTAATGAGGTGACCGACTCGGACATCATGACTGAGGTAAATAAGAAGTGCAGCACCATGTTGAATGCCCATGCTCCTGACATCGAGGAAGTGTTCAAGAAGAACCTGAAGATGAATCTCCGAGAGCAGGAC…	MPSYQLDADGDVEMTVSHPMFEVTRSPGIASWDQSALVKWRRDREQYERSMRERCAVTNEVNESVVKSVVNSVEPRILSDLARYTFEKKVNEVTDSDIMTEVNKKCSTMLNAHAPDIEEVFKKNLKMNLREQDIENRVMAYFVGFDRLVEEHGLTGVLGPEKLDKAEDDKHRCKDRCKILMDNLAPAVLKTDIKRLVSIQHRQAKTNDVQLRRRIVDRAKEQQHFHQLSSEKGDNAKKQETKKSDGGKKAAATVPKDSKEVPKSKQTSDAGAKKVSCWVCKGPHRMNDCPTATPEQRAAALERVRSSGSKETTQAKTVREEGKIGGQSALINGKVEVDLCPDSGAERNIISQRVMARLLDADDSVEVHALDPPLALTLADGRDVFCVDECVVDLRITTA…
KNV87_017212-T1			2358	785	Pag3770_1	32881	35238	+	N	0	PF00098, PF00098	2.44554	62.8628	ATGGTGGTCATACAGGGGCTTACTGCTGATAATACGCACGAACTCATGGCAATGACGACGAGAACACGAGCTTCGAAGCCTAGTACGCGAATGCTGGCGAAGACGCCAACACGAGGACGAGGTAATCCGGGAAAGGGGAAGCTTATCCGGACGAAACCCTCCGATGATTCGGAAACGCCAGATGACGATGATGACAGCGAGCAGGAACCGACAGTGACCAAGGTGGTTGTCCAGAAACAGAAGACGGAAGGCGCTTCCCCGACGGCGGCATCCTCAGGACGAACCTCGCCCGGAATGCAGCAACAGTCATCTGAAAACACGACACGACGGGCGTCCTCGAACACGCAACAGCAGTCGTCCCCGATGTTTGAGGAGCTAGCTACAGGTGACAGCAACATC…	MVVIQGLTADNTHELMAMTTRTRASKPSTRMLAKTPTRGRGNPGKGKLIRTKPSDDSETPDDDDDSEQEPTVTKVVVQKQKTEGASPTAASSGRTSPGMQQQSSENTTRRASSNTQQQSSPMFEELATGDSNITQATTVATTGSNPNLTMMAAAIQKLTTVVAGLQANAMTSDSGGQHDGHGVTSTRGRGNGGHFRQHGGPSRDNGRHDDSAQQPATIPQRDTTTTPAVMGSATRTRAASTRRSRGRHASRRSRSTVTMATPVATSPDLTAMTTAIQQLTAVVATMQQPGVTSGSQHQRSSESRRAVRAQPPPEPSDESSSGSSSSNSDDDGSGNDGGSGDNDGSLDESSSSSASDDRPRRRRRHERRPRRRSLKDLEILTFTPSPQESVSTWIDRVEL…
KNV87_017212-T2			2313	770	Pag3770_1	32926	35238	+	N	0	PF00098, PF00098	2.44554	62.8628	ATGGCAATGACGACGAGAACACGAGCTTCGAAGCCTAGTACGCGAATGCTGGCGAAGACGCCAACACGAGGACGAGGTAATCCGGGAAAGGGGAAGCTTATCCGGACGAAACCCTCCGATGATTCGGAAACGCCAGATGACGATGATGACAGCGAGCAGGAACCGACAGTGACCAAGGTGGTTGTCCAGAAACAGAAGACGGAAGGCGCTTCCCCGACGGCGGCATCCTCAGGACGAACCTCGCCCGGAATGCAGCAACAGTCATCTGAAAACACGACACGACGGGCGTCCTCGAACACGCAACAGCAGTCGTCCCCGATGTTTGAGGAGCTAGCTACAGGTGACAGCAACATCACGCAAGCAACGACGGTCGCGACGACAGGGAGCAACCCAAATTTG…	MAMTTRTRASKPSTRMLAKTPTRGRGNPGKGKLIRTKPSDDSETPDDDDDSEQEPTVTKVVVQKQKTEGASPTAASSGRTSPGMQQQSSENTTRRASSNTQQQSSPMFEELATGDSNITQATTVATTGSNPNLTMMAAAIQKLTTVVAGLQANAMTSDSGGQHDGHGVTSTRGRGNGGHFRQHGGPSRDNGRHDDSAQQPATIPQRDTTTTPAVMGSATRTRAASTRRSRGRHASRRSRSTVTMATPVATSPDLTAMTTAIQQLTAVVATMQQPGVTSGSQHQRSSESRRAVRAQPPPEPSDESSSGSSSSNSDDDGSGNDGGSGDNDGSLDESSSSSASDDRPRRRRRHERRPRRRSLKDLEILTFTPSPQESVSTWIDRVELIFKGAAESGRGRWTD…
KNV87_017213-T1			2064	687	Pag3770_1	33175	35238	+	N	0	PF00098, PF00098	0	0	ATGCAGCAACAGTCATCTGAAAACACGACACGACGGGCGTCCTCGAACACGCAACAGCAGTCGTCCCCGATGTTTGAGGAGCTAGCTACAGGTGACAGCAACATCACGCAAGCAACGACGGTCGCGACGACAGGGAGCAACCCAAATTTGACGATGATGGCGGCGGCCATTCAAAAGTTGACAACGGTGGTGGCGGGGCTTCAAGCCAATGCCATGACAAGCGATTCTGGCGGACAGCATGACGGACACGGCGTGACCTCGACACGCGGACGTGGTAATGGCGGACATTTCAGACAACATGGTGGGCCGTCACGAGATAACGGACGGCACGATGACAGCGCACAGCAACCGGCGACGATCCCTCAGCGGGATACGACGACGACACCGGCAGTGATGGGA…	MQQQSSENTTRRASSNTQQQSSPMFEELATGDSNITQATTVATTGSNPNLTMMAAAIQKLTTVVAGLQANAMTSDSGGQHDGHGVTSTRGRGNGGHFRQHGGPSRDNGRHDDSAQQPATIPQRDTTTTPAVMGSATRTRAASTRRSRGRHASRRSRSTVTMATPVATSPDLTAMTTAIQQLTAVVATMQQPGVTSGSQHQRSSESRRAVRAQPPPEPSDESSSGSSSSNSDDDGSGNDGGSGDNDGSLDESSSSSASDDRPRRRRRHERRPRRRSLKDLEILTFTPSPQESVSTWIDRVELIFKGAAESGRGRWTDRELYFTLGNKLRDTAAQWWVDMNRRQRDSQRTWTELKTALLSRYGEKLDKSAAEWRVGRRMMMPGETPADFAAGLRSVVGRNK…
KNV87_000003-T1			504	167	Pag3770_1	43404	43907	-	Y	0.981		366.187	9.05782	ATGCGTCTGCCCTACATCCTAATGGCCGCTGTTTCGACTCTCTCCGTTCACCAAGTTCCTGTCACTGCGTCTGTTGGTAGTGACGTTGCGCTAACTGGTGTAATGTCGCTGGGATTTTTGCACCTTGTCGGCGCCGACCAAAGTGTTAGCGACCAGTCTCGATTTCTGAAAGACAACAATATCGCCGAAGGTGACGAGGAAGAAAGAGGGGTCAATGAAGCTGTTCAGCCATTTATGGCTGAAGACCTTGTCAAAAAGATGATGAGGACGAACTCGTTTTCGGCTCTCAAGGAAGTGGATGATCTGTCGACGCTCAACAAAATTTCGGCTGCAGCAGACGACCACGTGGCATCGGTGTTCAAGTTTGCAGACAACACGAAAATGCGTCCTAGTGATCTG…	MRLPYILMAAVSTLSVHQVPVTASVGSDVALTGVMSLGFLHLVGADQSVSDQSRFLKDNNIAEGDEEERGVNEAVQPFMAEDLVKKMMRTNSFSALKEVDDLSTLNKISAAADDHVASVFKFADNTKMRPSDLAIELKSIPGADDAFIEKVVKVYTKYLESGKVDLR
KNV87_000004-T1			1008	335	Pag3770_1	50159	51166	+	N	0		74.4628	6.13635	ATGAGTGTCGCGACTGACGGAGACTACTTTGCTGAAGTCACGGCTGCAGCCACAGTACAACGCAACGTCACCATGGCAGTGCGGACGATCAACGCTGCTATCAGGCGTCTCGACTGGGCGGAGGTGGAAAATTCGCTGCAACCTCATGGTGGAGGTGAAGGGGTCCCCTATGAGTTATGCGCTGCGACTTTGGACGAATGGCTTCGATACGCCGAGTCGGAGTATGGAGCGCTGCCGCGATCAATGCTGATCTGGAGTATCGGGACGATTTTTATCGTCGAGCTGCAGGGGACCATCCATGACGATACTGTGTTCGGCATTGTTGCAGCGCTTCTCAATGCAACAGGCACGGGGCAAGACCACCTGTGCGGCCACTTAGGAGCCGGAATTCACCACGTT…	MSVATDGDYFAEVTAAATVQRNVTMAVRTINAAIRRLDWAEVENSLQPHGGGEGVPYELCAATLDEWLRYAESEYGALPRSMLIWSIGTIFIVELQGTIHDDTVFGIVAALLNATGTGQDHLCGHLGAGIHHVDALGNNAAALAGLRPDASYGPSEQLIQEAIIPQGFDLDEFHTLKVEVGVSQGWGGRRGLNYKADMWRQYPGIQYALCVRLRQDLTVRQYRLDSIVGGQFELPRMGITAIDAGAILHFGAHRLLGLPPMAALPAGFHDPVILNLIDVVDRIRRRAEAIRNQRGGAGGNGGGGGGVAGGVAGHGMRLRPRDQHGHIQRRVRQRV
KNV87_000005-T1			4356	1451	Pag3770_1	52863	57289	-	N	0.004	PF00005, PF06422, PF19055, PF01061, PF01061, PF00005	26.0603	1.37557	ATGGCAGAGCTCGAGGGTCACCCACCAGCGCTACCCGCTGAGTTAGCGGTGACCGCGAATCACAGCGACGATGCCACCGACAACCAGAGCGTCGGCGATGTCGCCCCGGAAAAACTCTTGGCGCCTGAAGTGTCGACGTATCGCCTTCCTCGCTTCAGTTCGCGTCGGTTGAGCTCCAACAGCTCGTTCGGCGACCACGATGTGCTACCGCGCACCAAGAGCATGTTCCCGGAGCCCCGGGAGCTCACGAAAGACGATCTCACCAGTGCCGACGCGCTGATGGCCGACGACGTTTTCACCATGAATGCGACACTGTCGACTGTGATAGAAAACGCTTTGGGCCACCCCATCCCGGGTCTTGAAGTGCGCTTCCGCAACCTCGAACTGTCAGCGGAAGTA…	MAELEGHPPALPAELAVTANHSDDATDNQSVGDVAPEKLLAPEVSTYRLPRFSSRRLSSNSSFGDHDVLPRTKSMFPEPRELTKDDLTSADALMADDVFTMNATLSTVIENALGHPIPGLEVRFRNLELSAEVPQIKSGELEVPTLWTQVQQGVGSIFGSKQFTVEKKILRGVTGAFKPGRITLVLGQPGSGKSSLMKVLANRFHMDKNITLNGDIEYNGKERSLMLDMLPRDVAYVNQIDEHYPRMTVQETFEFAHRCCSGTDLEPWAVEALKNCTPEQHEHALKVVTAHHKFAPDLMVKKLGLDNCKDTVVGNAMLRGVSGGERKRVTTGEMLVGRKRLQLLDEISTGLDSAATYDICKSLKSAARNFNATVVISLLQPSPEVFELFDDVLLMNEGS…
KNV87_000006-T1			786	261	Pag3770_1	59914	60699	-	N	0		39.4455	14.7331	ATGGCCCCCGAAACCGAATGGGAAGCCCCCATCCCCGTGTGGATCGAATCTATCAACATCGACATGGACGACGAGATGCCAGCCTCCGACTTAACGGTCACGATCCCCACCCCCGTCATTTTACCCAGTATTTGCACCCCCGTTTCGACCAAGATGCACAGCTTCATCACCATTTCGACCTCACCCACCGAGCACCACTCCTTGTTCAGCCGCGACAGCATCAACCTCCTGTTCGAGGACGTCAAAGTCGTTGCTGAATCCCCAGTCAAAATCACGACACCAGCCACACCAAGCATCAGCCCCGTCAAACGTGCTAAACCCGCTCAACTGAAGTCTAAACCAACACGTCGACCCGGTCGTAGGGTCAATGTGGACCCGTCCGGGAGAACCCAGCGACGC…	MAPETEWEAPIPVWIESINIDMDDEMPASDLTVTIPTPVILPSICTPVSTKMHSFITISTSPTEHHSLFSRDSINLLFEDVKVVAESPVKITTPATPSISPVKRAKPAQLKSKPTRRPGRRVNVDPSGRTQRRKDKQRGYEKDYRTRMKSRAVTDKAEWIQLEAQVRQMLAKRTSVVVMGALDDSWWATSQLSTVSMRQRYLELLQEERALRESEALDSSVLAGYQAMEFWGGTNATSRGIREKWNALPGLRSCHTFEFSW
KNV87_000007-T1			1272	423	Pag3770_1	61748	63019	+	Y	0.999		2.23618	74.3628	ATGCGTCTCTACGGCTCTCGCATTCGCGCACTCCTGGTGCTGGTCTTCGCTATCGGTGCTCACGGCACCGCTGAAGCCTCATCGTGCCAAACGCTTCGCGATTCGAGCAGCATGTTGGCCAAGTCCCTGTCCTCTTGGACCGACACCGATCTCTCGACAATCGACTTCTCGTCCATCTTCGAGGAGATTGATACGGCGCTGCCGTGGCTATCCAAGTGCGCTGCCGCCGTCGACCCCAAGGCGATCTACACGTCACTCGCAGGGTCTTCCACAATCAATAGTTGCCTCACGAAGTTGGAGGACTATAATGGGGACCTCGCCACCACAGACGGATGGTCGAGTATGTGCTCCCTGGTCGGAGACACCATGCCGTGCATTAAGACTGCCATGACAAGCATC…	MRLYGSRIRALLVLVFAIGAHGTAEASSCQTLRDSSSMLAKSLSSWTDTDLSTIDFSSIFEEIDTALPWLSKCAAAVDPKAIYTSLAGSSTINSCLTKLEDYNGDLATTDGWSSMCSLVGDTMPCIKTAMTSIIMDALESTGGCCDDFLNEIKTLFGDSLDDLVIKLAELTANVECAERSFTNLAGTSTKELCGYSLVHALSFINSDDDASSLIKLAEIPNDQMCNAFAGKAFTNTNGESTTIGFGTNGVDTIGICLEPIDTLFQYMRSWDIFSGTLNANGTSVSLSNLFTSGKSIKESVFLSYATTSTNLPMMGIRATDKILTALGAGDNESDTFIEDWWVATLNNVTSDDSSLALHIPNNGNCSYPGQSITLLYDDDATSSSGSGSNASTSKKSVAA…
KNV87_000008-T1			399	132	Pag3770_1	63305	63703	-	N	0.02		5.16983	0.531318	ATGCAAGTCAGACTCGCAGCGAGTCCCTCTCTTCACAGATACGGTGGCAGTTGGCCATCCACAGTGCGGCGTGGCATTTGCTGGAGCAGTCCGTATACAGTGATCAAATGGAAGTCTGTTATCCGCTGCGCCGGAGCCACACCATGCTGCGGGCCCCTCTTCTTCGGTGATGTTTTGGATACGGACGTGACGCCACGGGGATCGAAAAATCTAGAGCGGAGACCGGCAACGACAGCCGCCGCCACCACCCGAGCCTCGTTCTACCATCTCCGTGCAGTGTGTGGTCGAGAAAATGGCGCTGTGGAGGAGAAGGGTAGCTACAACACTGCTTCGCGCTTCAACATGGTTGTTAAATCGTTCGGACTCCAACTTCCCACACGGAGTGGCACCAGCGGTTGA	MQVRLAASPSLHRYGGSWPSTVRRGICWSSPYTVIKWKSVIRCAGATPCCGPLFFGDVLDTDVTPRGSKNLERRPATTAAATTRASFYHLRAVCGRENGAVEEKGSYNTASRFNMVVKSFGLQLPTRSGTSG
KNV87_000009-T1			744	247	Pag3770_1	63924	64667	-	N	0	PF00076	111.543	1.35577	ATGGCGGAGCTGTACGCGGAGGTGGCGGACGAGGAGCAGCGCCTGGCGCGCGGGCCTTCCCAGCGTCAGTACTGGGACCGCAAGACGTTCTCTTCGTTCGCCGAGCAGCAGCGTGCCATGGCTCGCTCGAGGACTCTGTACGTGGGCAATCTGTCGTTCTTCACGTCCGAAGCGCAGATCTACGAGCTGTTCAGCCGCGTGGGGCACGTCAAGCGCGTCATCATGGGCCTAGACCGCTTCAAGAAGACCCCGTGCGGCTTCTGCTTTGTGGAGTACAGTACTCACTCGGAGGCGGAGGCCTGCGCGCAGTTCCTGAGCGAAACCAAGCTGGACAACCGCGTGGTGCGCTGCGAGATGGACGGAGGCTTCCGTGAGGGCCGTCAGTTCGGTCGTGGACTG…	MAELYAEVADEEQRLARGPSQRQYWDRKTFSSFAEQQRAMARSRTLYVGNLSFFTSEAQIYELFSRVGHVKRVIMGLDRFKKTPCGFCFVEYSTHSEAEACAQFLSETKLDNRVVRCEMDGGFREGRQFGRGLSGGQVRDDRRSKDDYDAGRGGYGRGDDATADGHHFRRSAHVKRPRDDSMTANEPPASRQRRPESPRDDNKEEENPRFRRREDDGDRGDDEATEDQQQQAEEQPAQENQEETTEQ
KNV87_000010-T1			315	104	Pag3770_1	69666	69980	-	N	0.001		47.6299	10.1788	ATGGAGCACTCGAAGGTGTGGATCATTGATGGCCGCATCATCATCGAGGGATCCTTCAACCTCTCCGCTTCTGCACTGGGCGAAACGGGAAATCACATGCCGAGAAACACGGAGAGCTGCAATCCAACGACCAACCGAGAAGAAGCCAAGAAACTCGAGGGAGACTTTTGGGCAGTTTGCCAAGCTGGCAAGCTTGTTAAAACAGTGGGGCCTGTTACTCATTCGGTCGTGACCAGTACTTCGAAGCAACGCGGAGTAATCCCAGCGTTTTGTTGGCGTTGCGGCCTTGTTAGGCTTGTGCTTCCACGTACTTGA	MEHSKVWIIDGRIIIEGSFNLSASALGETGNHMPRNTESCNPTTNREEAKKLEGDFWAVCQAGKLVKTVGPVTHSVVTSTSKQRGVIPAFCWRCGLVRLVLPRT
KNV87_000011-T1			1482	493	Pag3770_1	70312	71793	-	Y	1		5.87773	2.10304	ATGAGGCCTCCATCTCTTTCTCTGCTAGCGACGTTCGTGGCACTTAATGCAGTCGACGCGTGGACGATGCGGACAGTGACGTCGTACCAGGCGCGCGTGGAGACTTACGCACCCGTGTGGGACGCAGACAACCAAGTGTTCGTGACCGGAATCCCCGATTCATTTTCATCAAGTGGGAATCTCTCATTCAACGAACGATATCAAGCCACAATGGACTCCGTCACCACCTCCAGCGTCGAAGGAGCACTCATGTACCTGCAACGCGACTGTATCGATCGAGGTGAAGACCCGACGGACGCGTCCGTAGGCTGTCAACGGAAAAACAACGTGAGTGTCATTACGTTTCTGGAGGTTCAGATCGTGCAGCCCAATGCTGCCTTGGCCGAGTATCAGACGCAG…	MRPPSLSLLATFVALNAVDAWTMRTVTSYQARVETYAPVWDADNQVFVTGIPDSFSSSGNLSFNERYQATMDSVTTSSVEGALMYLQRDCIDRGEDPTDASVGCQRKNNVSVITFLEVQIVQPNAALAEYQTQRYMYPEFCPFVVMEDGECAYANAQDNGDASSTSASNGRQHPPECKQFNGIDGQPNIGPCVGAQAFSADMVAPYYDTVWFSYPNSCVTSSWARGKSDSCRSAYPGGLCPFGKSPDGVKCTFSYSILGYLSIDELVGITAINASSSTTNSTSGSSSLAIDNVQPASTKHYKNYNAFCKAGNVEFHSYDQDTTLGLKNVTSIPFWKDPSSLEANVARTRQMIALYNELADAPTNHMQQLPTDLDALRDSNPPCYENAEACYDAQFGCRR…
KNV87_000012-T1			1440	479	Pag3770_1	72158	73683	-	N	0.117	PF00149	719.7	3.6017	ATGGCGGTCAACAAACGCCTGATCATCGTTGGCGTCGTGGTGCTGTGCGCTGTGGTGGGCGCCATCGTCGGTGTGCTCGTGGCCACCAAGTCGGACTCGTCCTCGACGTCCTCGGAATCGTCGGGCGACGCGAACGGCTCGGGCTCCACCACAAGCGGCAATGGCGGCACCAGTTCGTCGACCAGCAAGAAAACGTCGTCTGGCAGCGGTGGAGTCACAGCCACTGTGACTTCCGACCCCACATCAGTGACGTACTCGCTGGCGGCTTTCGCCGTTGGTGACTGGGGAACGACCGTGACCAAGGATTCTTGCTGCACCCGTTCGTCCACCTACAACAACTTCGACATTGTTGCGGAGGATGTCGTGTCCAGTCTCATGAACACGCAGGCGGGAAGCGCC…	MAVNKRLIIVGVVVLCAVVGAIVGVLVATKSDSSSTSSESSGDANGSGSTTSGNGGTSSSTSKKTSSGSGGVTATVTSDPTSVTYSLAAFAVGDWGTTVTKDSCCTRSSTYNNFDIVAEDVVSSLMNTQAGSADVKPKAILSHGDNFYWTGINSEDGRDSRFTTTFEGKFDGDNLAGIPFVNVLGNHDYGGASYVCSDGDNNAKCSSADDLVAALENKFKWQQEYTSPNDDRWVLKDHFYVYNIADSDSGVSIDIFNVDSGDADVHAAQQVCCQCYGYSDGDDESCNSVARGDKYCCGGDTDMYDACFAKFTEWSDDSRKQLAEKVQTSNATWKIVNSHYSPSVHYAETGMKEWFDILEGSGIHAWVYGHTHGEKHDYSESLGVHFVENGAGGGIQKES…
KNV87_000013-T1			1461	486	Pag3770_1	74702	76236	-	N	0.303	PF00149	111.613	7.04883	ATGATGACCAAGAAGGCTCAGCTCACCGGCCTGGTGGTGGTTCTCGCGATCATCGGTGTTATTGTCGGCGTTATGGTGACCCGCCATGCGAGCAGCTCGGCCAGCGAATCGTCAGGAACTACTAGCTCCGGGTCGGGTTCCACTGGCAGCACTAGCGACAGCTCGACTACAACCAGCCCAGGCAGCGGCAAGGGCACGGCGACCAAGAAGAAGAAGACCTCCACCACGAGCTCCGGCTCAGGCTCCGGCTCAATCACGTCTGACCCGACTTCCGCCAAGTTCACACTGTCGGCCTTTGCTATTGGTGACTGGGGCACGACCACTACGCAGGACTCGTGCTGCACCCGTTCGTCGACTTACAATGACTACGATGTCAACGCCGAGGATATTGTTGCCAGT…	MMTKKAQLTGLVVVLAIIGVIVGVMVTRHASSSASESSGTTSSGSGSTGSTSDSSTTTSPGSGKGTATKKKKTSTTSSGSGSGSITSDPTSAKFTLSAFAIGDWGTTTTQDSCCTRSSTYNDYDVNAEDIVASLMDQQASAASAPPKCILSHGDNFYWTGIDSEGSRDSRFTTTFEGKYDGSNIKSVPWVNVLGNHDYGGASYICSDDKGLAKCSSADELVKALENKFQWQSDYTSPNDNRWVLKDHFYVYQIEDKDSGVSIDIFNVDAGDASTHGAQQTCCQCYGYAEGSDKKCKNAARGDKLCAGGDTDMYDACVDKFTEWSDDSRKQLAKEVAASKATWKIVNSHYSPYAHYDEAGMKKWFDILQGSGVQLWMNGHTHGENHDYSSTHKIHFVDNG…
KNV87_000014-T1			1455	484	Pag3770_1	76909	78439	-	N	0.063	PF00149	109.775	3.5267	ATGGTCAGCAAGAAGGTGGTGATTACAGGCGTGGTGGTTATCCTGGCCGTCATTGGCGTCATCGTTGGCGTGCTGGTCGCGCGCAAATCGAGCGACTCGGCCAGTGAGTCCTCGGGCACGACCAGCTCCGGCTCGGGATCGGTGAGCGCCAGCACCAGCAGCGGCAGCGGGGCGTCCAAAACCACCTCCTCCGACTCGGGCACCACCTATAAGCTGAAGAACGGTACCAGCTCGGGCTCCAGTTCGGTCACGTCCGACCCGACCTCAGCCAAGTTCACCCTGTCGGCCTTCGCAATTGGCGACTGGGGCACAACCGTCACGCAGGACTCGTGCTGCACCCGTTCATCCACCTACAACGACTACGATGTCAACGCTGAGGACATCGTGGCCAACATCATG…	MVSKKVVITGVVVILAVIGVIVGVLVARKSSDSASESSGTTSSGSGSVSASTSSGSGASKTTSSDSGTTYKLKNGTSSGSSSVTSDPTSAKFTLSAFAIGDWGTTVTQDSCCTRSSTYNDYDVNAEDIVANIMNQQASAASAVPKCILSHGDNFYWTGIDSKDGRDSRFTTTFEGKYEGDNIKSIPWINVLGNHDYGGASYICSDGDNPAKCSDADAVVSALEDKFSWQSTYTSPNDDRWILKDHFYVYQIEDKDSGVSIDIFNVDSGDASTHAAQQTCCQCYGYAEGDDKTCKNVARGDKLCCGGDTDMYDACYAKFTEWSDDSRKQLAKEVAASKATWKIVNSHYSPYAHYDEAGMAKWFKILKDSGIQLWMNGHTHGENHDYSSTYKVHFVDNGAG…
KNV87_000015-T1			1470	489	Pag3770_1	79093	80562	-	N	0.048		5.12143	31.4276	ATGGCATTACCCAGGAAGGCGTGGATCATTATCGGCGTCGTGGTCGTGCTCGCTGTCGTTGGCGTGATCGTCGGAGTGGTGGTGAGCAGCGGCTCATCGAGTTCATCTAGCACTGCGGAGGGTGCAGACGCCAGCTCTTCCGGTTCTGGTAGCACAGGCTCGACGGGTGGCACCAGCGGAACCAGCAAGTCGACGAAGAAGTCGAGCAAAAACACCAGCAGCGGATCGTCCAGCATTACGTCAGACCCCACCAGTGTGACGTACTCTTTGGCAGCTTTTGCTATCGGAGACTGGGGCACCACAGTCTCTCAGGACTCGTGCTGTACCCGTTCATCAACGTACAACGACTACGATATCAATGCGGAGGATATCGTTGCCAACCTGATGGATCAGCAGGCC…	MALPRKAWIIIGVVVVLAVVGVIVGVVVSSGSSSSSSTAEGADASSSGSGSTGSTGGTSGTSKSTKKSSKNTSSGSSSITSDPTSVTYSLAAFAIGDWGTTVSQDSCCTRSSTYNDYDINAEDIVANLMDQQAGSADVAPKIIISHGDNFYWTGINSDDGRDTRFTTTFEDKYDGDNIKTIPWVNVLGNHDYGGADYICSDSNDGTAACSDSDELVTALKNKFSWQSTYTSPNDDRWILEDHFYVYSFEDSESGVSIDIFNVDSGDADTHGAQQTCCQCYGYAGDDDDACSNVARGDDSCCGGDTDMYDDCMAQFTEWSDDSRTKLAANIANSTATWKIVNSHYNPYAHYAESGMQKWFDIINGTDVHLWLNGHTHGENHDYSSSLGVHFVDNGAGGGI…
KNV87_000016-T1			1461	486	Pag3770_1	81239	82699	-	N	0.027		1.03739	0.582309	ATGGCGATCCCCAGGAAAGCGCTGATCATCATCGGTGTGGTGGTCGTATTGGCTGTCGTCGGCGTCATCGTGGGCGTGGTGGTCACCAAAGACTCGTCCAGCTCGACCAGCACAGGCGGCGGCACATCGTCCGGTTCGACGTCCACATCCAGCAGCAGTACGACGACCAGTTCAGGCGGCACCACCAAGTCTTCGTCCTCCACGAAGAAGACGAGCACGAGCAGTGCATCCACCATCACGTCGGACCCGACCAGCGTCACCTACTCGTTGGCAGCCTTTGCAATTGGGGACTGGGGCACCACCGTCACGCAGGACTCGTGCTGTCAGTCTTCAGGGTATACGGACTACGACATTAACGCTGAGAATGTCGTGGCCAACGTCATGAATCAACAGGCTGCA…	MAIPRKALIIIGVVVVLAVVGVIVGVVVTKDSSSSTSTGGGTSSGSTSTSSSSTTTSSGGTTKSSSSTKKTSTSSASTITSDPTSVTYSLAAFAIGDWGTTVTQDSCCQSSGYTDYDINAENVVANVMNQQAADAAVAPKVVIGHGDNFYWSGINSEDGRDSRFTTTFEDKFDGDNIKTIPWVNVLGNHDYGGADYICSSGDNTAKCSDSTELVTALKNKFSWQSGYTSPNDDRWILEDHFYVYTIEDSSSGVSIDIFNIDSNDADSHGAQETCCQCYGYAGDDDDTCDNIARGDDACCGGDTDMYDACVDQLTSWADDSRTQLAANIANSTATWKIVNSHYNPYAHYAESGMQKWFDIINGTDVHLWLNGHTHGENHDYSSSLGVHFVDNGAGGGIIK…
KNV87_000017-T1			1455	484	Pag3770_1	83513	84967	-	N	0.026		80.7761	0.387079	ATGGCGATTCCTCGGAAAGGTTTGATCGCTATCGGCGTCATCGTGGTGCTGGCCATCGTCGGCGTCATCGTCGGCGTCGTGGTCAGCAAAGGATCCACCAGCAAGTCCAGCACGGGCGACGGCAACTCCAGCTCAACCACTGGATCAGGCAGCTCGGCGACGACGACGAGTAGCTCCGGCGGCACGACCAAGTCCTCCTCTTCCTCGAAGAAGTCGAACTCAGCTGTCTCCACCGTCACGTCGGACCCGACGAGTGCCAAGTACTCGCTGGCAGCGTTCGCCATCGGGGACTGGGGCACGACCACCACGAAGGGTTCGTGCTGCAAGCGCTCATCCACGTACAACGACTACGATGTCAACGCCGAGGACGTTGTGGCTAGCATCATGGACCAGCAGGCC…	MAIPRKGLIAIGVIVVLAIVGVIVGVVVSKGSTSKSSTGDGNSSSTTGSGSSATTTSSSGGTTKSSSSSKKSNSAVSTVTSDPTSAKYSLAAFAIGDWGTTTTKGSCCKRSSTYNDYDVNAEDVVASIMDQQAKAAEVTPKCVIGQGDNFYWNGIDSQNGRDSRFTTTFESKFDGDNIKTLPWVNVLGNHDYGGADYICSDGDSAGKCSSTDDLLTSLKNKFSWQSTYTSPNDDRWVLEDHFYVYSIKDESSGVSIDIFNVDSNDADSHGATETCCQCYGYAGDDDSKCANVARGDDACCGGDGDMYDQCMAQFTAWSDDSRKQLEANLANSTATWKVVNSHYSPYAHYAEAGMDKWFNIINGTGVHLWLNGHTHGENHDYSSSLGVHFVDNGAGGGIQ…
KNV87_000018-T1			2742	913	Pag3770_1	87930	90671	+	N	0	PF00307, PF00307, PF00307, PF00307	82.7173	1.81885	ATGAGCTACCAGGTGTCGTCCGTGTTCCTGCAGAAATTCTCCCCCAAGGAGATCCACGAGCTCAAGCGCGTCTTCAAAGAGCACGACCGCGACTACGCGGCTGCTGTGCCCGTCTCGGAGCTGCACACGGTGCTGCAGAAGCTCGGTGAGAACGTGACGCCCAACCAGACGGCGGTCATGCTGCAGCAGTCCAAATTGGCTCGTCCCAATGAGCAGATCACGTTCCAGGAGTTCCTGGAGCTGATCCACGACTTCCGCAATGGGGTTATCGCTCTGGACCCGGCGCTGCTCATGGGCCACGCGTCGGTAGCTCCAGTCCCTCCGCCAGTTGCTGCTCCAGAGCCTAACGTTGCGGCTTCGGAGCCTCAAGTTGCTGCAGAGCCGACACCGTTCTTTGCT…	MSYQVSSVFLQKFSPKEIHELKRVFKEHDRDYAAAVPVSELHTVLQKLGENVTPNQTAVMLQQSKLARPNEQITFQEFLELIHDFRNGVIALDPALLMGHASVAPVPPPVAAPEPNVAASEPQVAAEPTPFFAGQKMASWQKQTSESVAQAPAQAPAFAQKAQWPPAGTPTTPTAAPAPVASKPQWPPAANQAASWGHTPTSAPQASAPSPAAVAPHAKPQWPPAASSTPAAPVAAHAPSSPAVAGKWPPAGAATSEKNPTKAQWPPATTSPSAPKAQWPPASPQVEAAPAPKSPVSAKHPQWPPNGGAKQQWPPSGSVSAPATPNPFAAEAPRRTQWPPAGASTPPPPPIVRTPPRSPVMQVAPVSPAKELASDAHTLNVLQRRASAAAQYNSTIHEV…
KNV87_000019-T1	Elicitin		462	153	Pag3770_1	91754	92215	+	Y	1		291.332	2.18715	ATGTCTGTCCTGCGCAACTTTTTCTCCGTGGCCTTCGTGGCGCTTGTGGTGCTTCACTCCACCGCCCACGCCGCCAACTGCACGGACGACGAGCAAACCACCGTGGACAACGTGTACGCCGACTTGGCCAACAGCACCGCGTGTGCAGACCTCATCGCCAACACGGACTCCACGTCGCTCGACTACTGCCAGAACAGTGACTGCCTCTCGCAGCTCAGCGACGCCGTGGACCAGCTGCCGGACTGCACGGGCGAGGACGAAGTGGACCGCAAGACCGGACTACAGGCCATCGTCACCTACTGCACCAGCGTGAACGAGGTGACCGACCAGTCCGCGTCGGCCTCGGGCAGCAGCGCTGGCAGTGGGTCCGTCGTCTCGGGGGCGTCGAGGGACATGGTG…	MSVLRNFFSVAFVALVVLHSTAHAANCTDDEQTTVDNVYADLANSTACADLIANTDSTSLDYCQNSDCLSQLSDAVDQLPDCTGEDEVDRKTGLQAIVTYCTSVNEVTDQSASASGSSAGSGSVVSGASRDMVAKGALVAQLSVALYFVAGLL
KNV87_000020-T1	RXLR	RXLR52	423	140	Pag3770_1	107034	107456	+	Y	1		1.67499	5.84737	ATGCGTCTCTCTCAAGTTTTCGTGGTTGCCGCGGCGTCCTTCCTCTTTGCAAGCGAGGCGATCGCTGTGACCCCGGATTCCAACCAGGCCAAGATCTCCACGGTGGCACACGGTGGCCCGAGCCAGCGACTTCTGCGGAGTTACGGCAAGCCTGTCGAGAAAGATGACGCCGACGACTCCGATGACTCCGATGACTCCGATGACTCGGAGGAACGCGGTTTCAACGTGGCGCAAGTCGACAGCCTTAAAGCCTTGGCTGCACAGTGGGGCCATAGTTACGACGACATAATTAACGGTGTCGTAAATCTCTCGCATGATAAGCAAAGACAGTGGATAGCCAAAGTCAACACGTTCGTCGATGAAAAGAAGGCTGCGAAGATTGCCGAGCATAACGCGCAG…	MRLSQVFVVAAASFLFASEAIAVTPDSNQAKISTVAHGGPSQRLLRSYGKPVEKDDADDSDDSDDSDDSEERGFNVAQVDSLKALAAQWGHSYDDIINGVVNLSHDKQRQWIAKVNTFVDEKKAAKIAEHNAQWRRDHGI
KNV87_000021-T1			3351	1116	Pag3770_1	113563	116913	-	Y	1		1.54397	0.947048	ATGAAGTGGTTCGTGCTAGTCGCAGCTGTATTATGGGGATTGCTAGGCACTTCTCGAGCGTCGACGACGTTAAACTCTCTCCAACTCTTTGCGACTCCGCTACCGGCTCATTTCAGTGTGTTTGAGCCTGTCAAGGAGCTAGAACTTCGTTTGTACTTGAACACGAGCGACCCAACGGCAGTTCGAGTGACACCGACCAGTGCTGGAATAGCCTTTCAGCCCAACTCCGTGCTGTTCAACACAAGTTTTTCTGCGGCAAGGGGAATAATTGTTCAGGCAAATAGCACCGGAGATTTAACGATCAACTACGTTGCTACACTGGACGGTAGCAGCTCTGACAGCGCCGTACTTTTATCTCAAACAGTCACAGTGCTAACAATTCCTACAGCCTATGATGTC…	MKWFVLVAAVLWGLLGTSRASTTLNSLQLFATPLPAHFSVFEPVKELELRLYLNTSDPTAVRVTPTSAGIAFQPNSVLFNTSFSAARGIIVQANSTGDLTINYVATLDGSSSDSAVLLSQTVTVLTIPTAYDVDAAGWDGVILQRDSFDNTTTSTLTSSFWSVQQHGYPSTACGASNGVNALLFTSLGDRLALTAPLAMTGFQGKMHFFHVYGFQLGQKYTAQGDNRISCEMTDIGEEVMFGYLPQNADPGNTSTWTEIMEIPLPISAARTGGFVAYSVILPSAAMHQTTQLYWMQKNHSSFPIDTAIGLTRDEVIAAENDPTGTQGHMGIKERELWNYRNLFDQWAIDDVQLEVRLDVPVFSAVASATVNSTTGIGVNGINILVASPVPGSWVAFTTG…
KNV87_000022-T1			930	309	Pag3770_1	117148	118077	-	N	0.062		16.1615	2.20788	ATGTCGGACAGATCGGAGCTGCACGTGACCATCGTCTTCGGGAAGTTGTCAACGTCGATTGCCGTCCCTACACAAGACCCTCAAGCTCTGGAGCTACTGAGAGCCGAAATATGCAATGAATTTCAGCTAGAGCCCAAGTTTCAGCGTCTGATATTGCGTGGCCGCGAAGTGACGAGCTCTTCAGTGCTCACGGATAGCTGCAAACTGCTACTACTGCGCAATCGAGCTTTCCACGAGCAATCTGCAGCTTCTAAGCAGACCAAAACTTCTGCAACCTCTTCTTCTACCTCGTCACCACTTCCTGCAAAAGCGTCCGGTTCAATCCTGATCCCTAAAGCCCCAGAAATCGACGTGAACGAGTTGGAAGATGACGTTCTGTTGATGCAAGTTTTTAGGGGC…	MSDRSELHVTIVFGKLSTSIAVPTQDPQALELLRAEICNEFQLEPKFQRLILRGREVTSSSVLTDSCKLLLLRNRAFHEQSAASKQTKTSATSSSTSSPLPAKASGSILIPKAPEIDVNELEDDVLLMQVFRGKSRYDAIFPRSSSVLEVKKKVSGVLGLSSPQALKLVVKGKTPKDDTELQTLAGSKKVVKAMALLQAQQHVVQEKEEELRELLNELASAQAALQRVQRQMARNFTSRDESLFELSRVLDDGQRIAENLELVKQQLAGAKASGPRASEQTLAAVTQAIEEANTLAEAAQGLLETHSSN
KNV87_000023-T1			1323	440	Pag3770_1	118919	120241	+	N	0.021	PF02458	42.0523	26.7809	ATGGCCACCAATACGCAGGAGAGGCTGTTCCCGTTGTCGGCTATGGACGCCGCGATGCACAGCTTCGGCTTCGTGATCATGTACATCTTCCCTCCATCGTCGTCCCCGTACGACCTCGACACGTTGCAGTCGTCCTTCATCACCCTCGTAGAACAAGACTACCCCATTCTCATTGGGGAACTCTACGTCGACCCAAACGCAGGAATCGTCAATGTGAAGCAATCGAACGAAGCAAAACAACGAGGGGCTGCTGGAATCCGCTTCGAGACGAATCCGAGCAATTCCAAGACAACGCAACAGGCGATGAAGGAGCGATCGTCGGACTTGATGCCGACTCCACGAGGCAAGACGGAGCTCTTCAGTGCAAAAGGGACGATTTTGGCGGACGGGGGGTTGGTC…	MATNTQERLFPLSAMDAAMHSFGFVIMYIFPPSSSPYDLDTLQSSFITLVEQDYPILIGELYVDPNAGIVNVKQSNEAKQRGAAGIRFETNPSNSKTTQQAMKERSSDLMPTPRGKTELFSAKGTILADGGLVIGIDATHTLFDGEGMFTFMRVWGQHYSGVTKEHRLVVNHDRHLLTGTGTPSKMPHPEFRVVEAETGASSGDKVEIPTQAPPATEHHLFHFSSAMMTKIKEVATLAGDETYVSTTDAITALFTVLISRARGHGQDVRITTGVNARRRLEPPLPENYVGNVIFNACSAYTNSELQSDGEGEEIVTSALLGKLARRIRGSILRRDDVFLRDAVDFLMEQSNIAAVQVGTNFVFGPDLMFTSHVHMGMYKAEFDGTNPWYASVPHIPCFD…
KNV87_000024-T1			1428	475	Pag3770_1	120593	122020	+	N	0	PF02458	0.344628	3.4042	ATGGTGAACGTTATCTCTCCCGTCCAACCCGAACACGATGTGCTGGTCCCCATGTCTGCCATGGATGCCGTCATGAACACGTACCGAGTCGTGATTCTCTACATTTATCCACCGTCGACTGCTTCCTACGATCTCGACAAACTGCAGAGGTCCTTCGTCTCACTGGTCAATGAAGACTACCCCGTCCTAGTCGGAGCATTACACGTTGACCAAAAGACAGGTGCTGTGAGTGTCAAGCAAACTCCAGTTGCTAGACAACAAGGTGGAGATGGGATCCGTTTTGAAACAAATTCAGCGAGCACTCAGATGGCTGAAGACGCTATTGCATCGCTTTCGTGGGAGTTCATGCCAAAACCTCGCACTCAAGGAGAAATTATCGCTGTCAAGGGGTCAATTCTA…	MVNVISPVQPEHDVLVPMSAMDAVMNTYRVVILYIYPPSTASYDLDKLQRSFVSLVNEDYPVLVGALHVDQKTGAVSVKQTPVARQQGGDGIRFETNSASTQMAEDAIASLSWEFMPKPRTQGEIIAVKGSILADGGMAIGVDCSHVLFDGEAMLTFMRAWGQHYSGVSKKDRLVINHDRHLLSGTGEVYRLPHPEFQISPIEPLIRKEDGSLAPKAIATPLRTAEHVFHLSPANMTKLKKLVEGIPETEKTHLPKPLSVFSSTHKKVVQAHPSYISTLDAITALFTILISQARGHGQEVQVSTAVNGRNRLEPPLPENYSGNAVFHAISSYTNTELQVEGGSTNAVSPSALSRVARGVRTSILERDDAFMRDTIAFISCQSDPASINDNINFFFGPDV…
KNV87_000025-T1	Elicitin		582	193	Pag3770_1	122868	123449	+	Y	1		30.8906	2458.58	ATGAAGACCTCGTTCCTGTTCCTGTCGCTCGCAATCCCGTCGCTGCTTGTGCTTGCAGACGAGTGTACGCAGGACGATCTGGTCGAAATCTCCAACATTTACAGCAAGGCAATGGCCGACGGCTCCGCGTCGTGTCCGGACTTGACGGCGGCAGCAGATGCCACCGACTACTGCAAATACACCAAGTGTCTCGGGTACATGTCCGACATCCTGGGCGACCTGCCGGACTGCACGAGTGGCGGTGTCAACATCAAGGAAGGAGTGCAAGCCGCGATCGACCTCTGTGAGAGCGGCACGGCCGACACCTCCGGCGTTTTCACGAGCACGGCGTCCAGCTCGGCCACTGCATCGGATTCGACGACCTCAAAGGGTTCCACGACTGCCACCTCCTCCTCGTCT…	MKTSFLFLSLAIPSLLVLADECTQDDLVEISNIYSKAMADGSASCPDLTAAADATDYCKYTKCLGYMSDILGDLPDCTSGGVNIKEGVQAAIDLCESGTADTSGVFTSTASSSATASDSTTSKGSTTATSSSSNSLLRTSSPSTDTTNTPNSDKITAITLPPAAGSPSGSSSASSFGLTIASAAFTLIFAAAL
KNV87_000026-T1	Elicitin		855	284	Pag3770_1	123678	124587	-	Y	1		5.00117	2.97626	ATGGCGTCGCAGATTCTCTTCGTTGTCATCGCAATTTTCTCGTCGACAGCTACGGCAGCTGGTGATACGTGCACGGTGTTCCAGATCCACACGACGATCCAAGATCTCGATGGTGTGCTGTCAAATGACGAGTGCGTAGACTACACTAACAGCAACTCCTCGCTTTTAGTGCCCTGTGACGCCTCCAGTTGCGTCTCCGTTGTGGAAGATCTGGCCTCGAAGCTGCCGGACTGCACCCTCGCTGCTAGTGACAACGGTGGCACAAGTGTCAACAAGAAAACGGAGCTGCAAAATGGACTTGACGCCTGCAAAGAAGACTCGAGCGCGTCGTTGAGTATCGAAGCTGTAGACACGTCGACCAATTCCGGAACAACCTCGACCTCCTCTAGGTCTTCAAAT…	MASQILFVVIAIFSSTATAAGDTCTVFQIHTTIQDLDGVLSNDECVDYTNSNSSLLVPCDASSCVSVVEDLASKLPDCTLAASDNGGTSVNKKTELQNGLDACKEDSSASLSIEAVDTSTNSGTTSTSSRSSNECSIVEASTTAQLYVNAASSFACEQYSSMDESTTMIYISAPCSATDCVSVMETMVEQLPDCDMDGVNLKEDVLQSLASCTGSSSAVASSRSSLASQCTDVQVTSLSNLVNSIVTGNECKAYVVSTATAWNIKVPYCEFEGLNYKDELGFEQ
KNV87_000027-T1			1563	520	Pag3770_1	127233	128795	-	N	0.275	PF02458	11.1714	10.147	ATGCGATTTGCCGTGTTTACGTCCGCGTCCTCGCAACGTGGGGCTCATGAGCCCTCGACTCCTATCCCCCACGCGCTATCATTGTGCATTCCTCGAGCAAGAACACTAGAGTCTTCACGCATGCCGCCTACGCAGACTGAAGAGTTCTCGTTGCCATTGACGCCGGAGAGCGCGACGAAATTGGTTGGGTACGCAGACGATGACAGCGACACGAAGACCGGCGAACGCTTGTTGCCTTTGTCTCCTTTGGACACCATGATGCACAACCTGGGAGTCGTGCTGCTGTACATTTTCCCACGTCCGTCGAATTCAGGCGCCTACGACCTCGACAAGCTGAAAGCCGCGTTCATCACCCTCGTGAATGAAGACTACCCCATTCTCATCGGTGAGCTGCACATG…	MRFAVFTSASSQRGAHEPSTPIPHALSLCIPRARTLESSRMPPTQTEEFSLPLTPESATKLVGYADDDSDTKTGERLLPLSPLDTMMHNLGVVLLYIFPRPSNSGAYDLDKLKAAFITLVNEDYPILIGELHMDPQTGVVSVKQTPEARQQGAHGIRFETDPSNSMTTEDAMATLSWELMPTPREPTELVCVKGTLLSDGGLAIGIDASHTLLDGEGMFTFVTAWGQHYSGANKPDRLVINHDRHLLGGTGLPSKLSHPEFRLVEAHEGGNAEAAPSGPMPPPSAQHRFHFTPSMMKRIKDVASGGDVAIKTLDPSYVSTIDAITALFTALISQARGHGQDVQVTTAVNARSRLNPPMPKNYAGNVIFSALSTYKSTELSTEGENVVSPPSLARLAQRV…
KNV87_000028-T1	Elicitin		1134	377	Pag3770_1	128949	130082	-	Y	0.983		19.917	10.6298	ATGCATAGACTGTTCTTCATCGGGCTTATAGCTTCCTTGGTCCTTTTCAAGGATGACACCAACGCTGTCGACTGCACCGACCAAGAAGCTCTAGCGATCACGGACGCGTACATGACTACAGTGTCCACCAGCGAGTGTTCGCCATACTCGAGCATCAGCGACCTGTTGATCACCGTCATGCCTCCATGCTCCGCTACCGAATGCGTCTCGATCGTCAAGCAAATGGCCGAGTCCATTCCGAACTGCACCACGGGGGCTTACACCAAAAAGGACCTGCTCCTCCAGTCGCTCGACATGTGCGTCACACCGGAACCGACCCCCGCGTCAACCGCCTCGACCACAAACTGCACGAGCGAACAAGCCGAAGCCACTTTCAACGCGTTCTACGAGGCAGCAAAC…	MHRLFFIGLIASLVLFKDDTNAVDCTDQEALAITDAYMTTVSTSECSPYSSISDLLITVMPPCSATECVSIVKQMAESIPNCTTGAYTKKDLLLQSLDMCVTPEPTPASTASTTNCTSEQAEATFNAFYEAANGSCADSTNIEAYSITIDTQCNSTCAATVQTFAQSLPNCNYELSGENTNKKQDIATQFSYCKMLDNTTNISVYADSVDNLLGSSAGTTTIEPNCTTEEIEETVAFYHAIANNESCAHDTSVCAYDIHISTACDTECGRLVRRLGLDVPRCYFGHVNYRQVLSESWYQCEWDLNPVNISTSFHYSEILNVTGNLSVGCDPKFDSTVNLDDGNSLGSNSTPVDNSAAKPYQDFILWSLVVVVLAIDL
KNV87_000029-T1	Elicitin		549	182	Pag3770_1	130266	130814	-	N	0.095		27.4262	227.023	ATGTACTTTGTCTCGGCCTCGTCGACCTCTTCATCGTTGTCGGGGTCATTCAATGCTTCAATCTCTTGGACGCCTTCGACACGGAACTGCTCTACTCAAGAGATCACGATCATGCGGAAGCTGTACGTGGGCGTCGCGGCGACCACCGCGTGTGCTAGCGGATCCACTGTCGATAAGTACGAGGTCTACGTGCACTCGGAATGCACGTCGACGTGTACGCCCGTACTGCAGAACCTGGAGGACGCATTACCGAACTGCTACTACTTCCTCGACGGCTACGAGAACAGCAACAAGAAATGGGACGCGTACAATTCACTCGCGCAGTGCGACCAATGGATCTCGCCCGCCCCTGTCTGGGTCCGATTCCATTCCAACAAGACTTTCAGCGTGCCGACACCG…	MYFVSASSTSSSLSGSFNASISWTPSTRNCSTQEITIMRKLYVGVAATTACASGSTVDKYEVYVHSECTSTCTPVLQNLEDALPNCYYFLDGYENSNKKWDAYNSLAQCDQWISPAPVWVRFHSNKTFSVPTPSSASGSAVMAEVSASTSGSEYVGSTSSASKARRAFDAAFVAVVGLLTLL
KNV87_000030-T1	Elicitin		954	317	Pag3770_1	131131	132084	-	Y	1		3.65085	4.89925	ATGCTGTCCCGGTCTGTTTTGTTGGCGATCGCTGCCTTGTCGACATTTGGAGCCAACCTCGTAGACGCTGCCGAGTGCACGGATGCCGAGTGGCAGACGAGTCAGAGCATTTGGAGCTGGGCAGCTACAACATCGGCCTGTGCGCAGTACGCGGTTGGAGACAACTTTGTCAGTGCCCCGTGCTCTGCCACGTCCTGCGTCAGCGTCATGGAGCAAGTCGGCGAGCAGCTTCCGGACTGCACCGCCAGTGGAGTGAACAACAAGGTCGAGGTGCTTAACGCCACAACTGTGTGCAACAACAACGCCCTCATTGAGACAAATGCACCAAACGTCAGTCCACCGAATGCCGCCCCATTGATCACCACGGCCCCGATCGTGACAAGTGCTCCGTTCCAGACG…	MLSRSVLLAIAALSTFGANLVDAAECTDAEWQTSQSIWSWAATTSACAQYAVGDNFVSAPCSATSCVSVMEQVGEQLPDCTASGVNNKVEVLNATTVCNNNALIETNAPNVSPPNAAPLITTAPIVTSAPFQTLTPLTSLAPRPGSSASGTVDTFTTSTTAPTSTPTDSSSSFLTSGNSSTPTPASTASNTSCTTSQVSTLESLYSEAAKTANCAPDASSTSYSIYIYTKCASSCATKLKALAEDLPNCYYNLGSQNQKASLLDQIDDCTGPYHSTYISTTMYLASSLPSSGAVSDTALQIGWALAVVLFAVVGMLL
KNV87_017214-T1			1863	620	Pag3770_1	136466	138328	-	N	0.002		7.21033	6.67978	ATGGAGACAGCCCTGCAGCTGGACCAAGCTACGTTCTACCGGTGCTGCACTGCTGTCTTTGGTGGTGAACAGATGCCCGCGCCAAAACCCTTGGCTAACGCTGCACTAGAGGAGTCCATCAACAAGTACAAAACTACGCGATCGAGGGTCATGTCGTATATACCACCTACGCTCCTCTATTCAAGCTCCGCTATCAAAGAACTGGCGAATGACATGCTCGTTGCGGCGCAGCAACACGTTCGAACGAAACTCGAGGCACGGCTTGTCAACTTCATTCGCCTGCAGCTTGCGTATCCGCGGGGAGCCGCTGAGGCCATGGTCGCTCGACTAAAGTCAAGTCCTGAAGACCTCACGGACGTCGAGAAGCAATGGCTTGCGTGGCTAGAACTGCCTCCTACA…	METALQLDQATFYRCCTAVFGGEQMPAPKPLANAALEESINKYKTTRSRVMSYIPPTLLYSSSAIKELANDMLVAAQQHVRTKLEARLVNFIRLQLAYPRGAAEAMVARLKSSPEDLTDVEKQWLAWLELPPTAANIASHEALFLGKLYDMLKEMEEMHDQDEIPKWCRLFTMLPQPASCVPAFFPVTTEVLYQVAKQVLATTGKDVFGLYKSTNSRGQRTYATSTEFQEVRERMWTTVSNLGDCVNHTADPRIGVPRRSFEYQISTNGYSAAVLTSIPAPVERPALSPKYTPHTLIGIDPGLRMMLTAYSRPMLEFVCNPPEEPCSMPGWCSTCPGHVGGRRHGKKRSRNRRRRHRRKRRSRAQCDVEGWCEICHRHHPKHRPRKHGVRRRTHFLHDN…
KNV87_017215-T1			921	306	Pag3770_1	144759	145738	+	N	0.009	PF13091	2.47469	0.757178	ATGACCACTGCTGCCCTCATGGACGACGCTCCGCGGGAATGGCAAGCGTTCGCGCGAGATGTGCGAACGCTTGCAAGAAGAGCGCTTGCCCTGCAGTTCATAGGACTCGAGGAGCTGGTTTTTCCTCATGAACTCACGCAGGCAGGTGCAGAGGCGAAACTAGGTTCGTACATCGACAAAACTAGAGCTGGTGACCATCTGTGGGCAATGTTGTACGATTTTTCAAACTTGACTATAGCTGAGAAGTTCGTAGCCGCCAGAAGGCGAGGCGTGGACGTTCGCGTGGTGCTGTGCGCTACGATGTTGGACCCCAGGGTGATTGCTATGCTACGGCGGGGCCGAGTGGAGGTGCGAGTGGCGACGATGGTGGTCGGAAATCGCTTTCATCGCAAGATCTTG…	MTTAALMDDAPREWQAFARDVRTLARRALALQFIGLEELVFPHELTQAGAEAKLGSYIDKTRAGDHLWAMLYDFSNLTIAEKFVAARRRGVDVRVVLCATMLDPRVIAMLRRGRVEVRVATMVVGNRFHRKILIAGDILVGGSANFSVNAMQRNVEDMWIISGSIVRQYKETFINLWNGNCKPFVRHHIIKQNKNRLRVCDLNSIEKDVVVSELLEPREESQEPPRHEQEPSRSSLQVPEGGICIRANCTNPQGRNIFNNRPIALCDEHRAIRNRMNGRTRQLRKKRRIDLAALPGRNALRMTTTN
KNV87_000031-T1			891	296	Pag3770_1	147687	148739	-	N	0	PF00348	51.7877	4.66879	ATGGCAAGTACAGTGCAAGAGAACGAGACGAAGCTGCTGGAGCCGTACGCGTACATCAGCGAGCTGCCGGGCAAGAATGTGCGTGGCAAAATGATCGGCGCCTTCCAGACGTGGCTGCAAGCGCCTTCCGACGCTGTCGAGAGCATCCAGAGCATCGTCGATCAGCTGCACAACGCCAGTCTCCTCATTGATGACATTGAGGATGACTCGGAGATGCGACGTGGCCAACCTGTAGCCCACCACATCTTCGGCGTCCCTGCCACGATCAACTGCGCCAACTACGTGTACTTTTTGTCTCTGCAAAAGTGCCAGTCACTGGGCAACTCCAAGGCCATGCAGGTGTACACGGACGAGATGTTGAGGCTGCATCGGGGTCAAGGACTCGACATCTTCTGGAGG…	MASTVQENETKLLEPYAYISELPGKNVRGKMIGAFQTWLQAPSDAVESIQSIVDQLHNASLLIDDIEDDSEMRRGQPVAHHIFGVPATINCANYVYFLSLQKCQSLGNSKAMQVYTDEMLRLHRGQGLDIFWRDHLQCPTVDEYLEMVQNKTGGLFRLAVGLMQAFSDCTLDFTPLVNALAVYFQIRDDYVNLLDEVYMENKSFCEDLTEGKFSFPLIVAIRENPQDTRLLSILKQRTKSTKLKQYAVQYLRETGAVEHTLAKLNAMVQKIRNEIASLGGNPGLEQIVDGLHATIK
KNV87_000032-T1			522	173	Pag3770_1	163733	164344	-	N	0.056		91.3564	1.69489	ATGTTACCGAACACGTCTGTCCCGAGTCGAGTCCAGAGAGCAGAAAAGCGGGACGTCGGGGCGATGAAGACGACGATCTCAGCCAGTTCCCCTATTGTGCCTGTGCCGCCCGTGAGCGCCGCGCCACTGGAGCTATCGAAGGAAGTCAGACAGCAACTGCGCGTCACGCGCCACCGCGCCTTTGAGCGGCACCAGGAGAACGCGCAGTGGACGCAGCAGCTGCTGGACGGCGTAACAGCGGAAGACGACGCGTTCGTGGCGCCCTGCAGCCTCCCAGCGACAACGGAGGAGCTGCAGCAGCAACTTAAGGCGAAGAAAGAGGCGGCGGACGAGCTGGAGAGGCAGTTAGCGCAACAGAAAGAGGCGCAGGAGGCAGAGCAGCACAGGTTGGAAGAGTTG…	MLPNTSVPSRVQRAEKRDVGAMKTTISASSPIVPVPPVSAAPLELSKEVRQQLRVTRHRAFERHQENAQWTQQLLDGVTAEDDAFVAPCSLPATTEELQQQLKAKKEAADELERQLAQQKEAQEAEQHRLEELLTLLKAAGDAAALKECEAKLEKEKSMLLPNKPRKMEIVRL
KNV87_000033-T1			744	247	Pag3770_1	167755	168577	+	N	0.002		59.9773	57.9094	ATGGACGACGAATTCCCGTTCGCGGCCATGCACCCCACTGCCGGGTATCTCTTCGCCGAGGAGCTGGACATCCACTTCCTAGCGCTTGACGATTTCCGTTCAACGATTCTTCTAGACGACAACAACTTCATTCAACCGTCGTCCCTCAGCTCACCCTCGTCGGTCGTCTACCTACCACCTTGTTATCCTTCGTCACCATACAAGTTTGTCACCCCCAAAGACTGTAACGTCTTCATCAAACCGGAGCCCATCGACCATCCCATGGCCAAACTGGAGCCCCTACCGATACCGGTGCGCGTCATTCGCGACGACACTGCCGAAAAGGAACGGCTTCGTTGTCGTCAACGAGGCTACGAGAAGAGGTACCGAGGCCGCAAGAGAAGAGACCTGAAGCTGCAA…	MDDEFPFAAMHPTAGYLFAEELDIHFLALDDFRSTILLDDNNFIQPSSLSSPSSVVYLPPCYPSSPYKFVTPKDCNVFIKPEPIDHPMAKLEPLPIPVRVIRDDTAEKERLRCRQRGYEKRYRGRKRRDLKLQRDTWLALEIELDATRKKYCRPYVRVEHGEGRDTLRYKLLLLKLEERALQQDHVALRSLQAWESISRIREYSDKDELRTVSEWRHSADKVIGRCSALGPQRFHPYAPLEQRHFTW
KNV87_000034-T1			657	218	Pag3770_1	169627	170363	+	N	0.002		34.0017	41.9271	ATGGCCGATTCAGAGCTCGTCGCTGTGTGCAAGTTCCTGAACGAGTTGAGCCTCGACGAGATCATTCGGTACGGACCTTCAGAGACCGCGGCCAGGTCGGACGAAAGTGTCTGCAGCAACGACCACGTCGAACCTTCCGTGACGGGCATCACCTCGGACGAGGACAGCGGCAGTGAAGACCAATCCCCCGGCAAAAAGAAGCGGAAGGCAGCTCCAAAGTCGGACCTCCAACGTCAACGCCAGCGAGCCTACGACAAGAAATGTCGAACCAAGAAGAAGACAACGCACGTGACGAACCGGGACGCGTTCATTTCTGCACTAAACGAGCTCATCAGATTGGTGCACTACAGTCTTTTGCGAACGGCAAATGAGAACAAACTGCTCTGTCTCGCCAAAAAG…	MADSELVAVCKFLNELSLDEIIRYGPSETAARSDESVCSNDHVEPSVTGITSDEDSGSEDQSPGKKKRKAAPKSDLQRQRQRAYDKKCRTKKKTTHVTNRDAFISALNELIRLVHYSLLRTANENKLLCLAKKNGAVDVPVDTLHQVKLNDGTIHCIESCVKDWEKQKNGETGKFFLRGYTKEIQGLMDKLMALEVELRAATDVLRWEGRIFGVFVQM
KNV87_000035-T1			507	168	Pag3770_1	170672	171247	+	N	0		2.96294	111.432	ATGAACGAGGTCGAGTTGGCTGCTGTGTGGGACTTTGTGAACGAGTCCGACATGAACGAGATCGTGGGGACGGCCAACGACGCTGCCAACTTTGTCAAAAGCACCTTCGATGCTTCCGTCACAGTATTCAAGGCTGAGATGAGTACTTCACCAATCACCCCGACCTCCCCACCACCACCAAAGTCCAAACGAGAGCGACAAAAAGTATATGAGAAGAAGTATCGCGAGAAGAAAGGGGTTCGAAGAGTTGAAGCAGCCAAAGCGTTCGTGGCCGGGTTAGAACTCCTCAACTTGCTGCTGGAGGACCGAATTCAACGGACTCGGAGGGTGTCAACGACCATGAGGTTGCTCCCTCTAGGCAAAGATGACAAGAAATTCCCAGAGTATGAGAGAGACCTG…	MNEVELAAVWDFVNESDMNEIVGTANDAANFVKSTFDASVTVFKAEMSTSPITPTSPPPPKSKRERQKVYEKKYREKKGVRRVEAAKAFVAGLELLNLLLEDRIQRTRRVSTTMRLLPLGKDDKKFPEYERDLQNTNQEAKTQFGLNQAAATYIELWTSTWTKQNRER
KNV87_000036-T1			1473	490	Pag3770_1	172684	174156	+	N	0.491	PF00149	99.5675	60.461	ATGCAGAAGCGAGCTGTTATTATCAGCATTCTCGTGGCACTTGCTGTCATCGTCGCTGTTATTGTGGTCGCTTTGACGGTATCGGCATCACATGCCTCCACGAAGTCAAGCGACAAAAGAGATGAACAGGAGAAGACATCCGAGCCTGGAGTAAAGCCGAAAACGAAGAATACGTTGCGCAAATTCAACGACGGGAATTCAAGCAGTGGGTCATCGGATGAAGACGAGGAGACTACGGACCCCCTGACGGAGACGTACTCGGTCTCTGCTCTTGCCATTGGAGACTGGGGTCGCACTATCGCCAAAGATGGCGGATCTTGTTGCCGCCGTCGCAAAAGTTTCACCGTGATGGACTACAATGCGATGGAGTACGTGTCAATTCTGTTGGGTCAAGCAGCT…	MQKRAVIISILVALAVIVAVIVVALTVSASHASTKSSDKRDEQEKTSEPGVKPKTKNTLRKFNDGNSSSGSSDEDEETTDPLTETYSVSALAIGDWGRTIAKDGGSCCRRRKSFTVMDYNAMEYVSILLGQAAAAAQPRPSVVIGHGDNFYWDGLHSVTDQAYRFQQTFEDKYNAPSLAGIPWVNVMGNHDYGGASFVCGDGEQAAECGSTAELLSALEQKFTLQSSYVSPQDNRWIMPDHFFVHSIANPASNVTIDIFNLDTNDADTHGAQQICCQCYGYSGKDDDACENVKRGDSLCAGGNNGMFDACMDKLQTWGDDSRKRLVEAAKASNATWKIVNTHYSPYNHYAPGPAEKWRELLDGLGIQLFLYGHTHGEKHDYTAFKTHFIENGAGGGIQN…
KNV87_000037-T1			3831	1276	Pag3770_1	174539	178434	+	N	0	PF13516, PF13516, PF13516, PF13516, PF13516	2.31884	1.5126	ATGCTCAAAACTATCCGCAAACATCGTCTTGGGGTCCACGGTTCACTCCGAGAAGGTATAGAAGACGAAGAGGAAGACCAGCTGAGCCTGCCGATAAAACCTAGACGCGTGTCGTTGATGCCCATGGCCCCAGCTAGCGTGTCGGGTGGGTCAACATCTTCGATAGCACCAAGTAATCCCACCGATACAGTGCAAGAAAAACATGCTATTGGCAAGTTTGAGACCCGCGACAGCAAGTGGAAAGCCTCAATCGACGGTGAAGTCGAGAAATTCATGTATCCAAGTTTGCGTCTTGAAACTCTGTACGCCGAGGCAGAATGGTGTCCAGACCCTGAAGATGATCCAGGTGAGAGCGAGTCGAAGCCGATGCCATCCGCGAAAACAATCGACGAGGCCTTG…	MLKTIRKHRLGVHGSLREGIEDEEEDQLSLPIKPRRVSLMPMAPASVSGGSTSSIAPSNPTDTVQEKHAIGKFETRDSKWKASIDGEVEKFMYPSLRLETLYAEAEWCPDPEDDPGESESKPMPSAKTIDEALANTSKVNWELEHVVASHVQAAPEEEIDSKRQKFDQKLQDAEVMLRKRESASLRLNTPPPALEPRAGVLPTRKSGGLDRIVTDAKAREAPVYQEAEKPQQEAIPRLPEARKFIKDIQRHTTNAGKIEYYADKQHLFTKWKKVQISHHHQQLSPLPHNTHHHDFSDDKADEWELEREFDDPANQPFGELSPRSLFYHECVKKQILPEPIFSRINEVETQVSQPPTARHSSLADVASRLITTRRGKRRHLALQLQQFGLGDSKIVALSK…
KNV87_000038-T1			1890	629	Pag3770_1	178496	180385	-	N	0	PF00400, PF00400, PF00160	36.1462	1.2541	ATGGCGGCCAAGGCCGTGCACGCGCGCGATGACGCGGCCAGCTCGGATGACGACGGGCCGATGCCCATGCCGATGCCGGCCAAGAAGAAGCACAAGAAGCTGCCGTTCGAGGCCGCGTACCTGCAGAATCTGCCGAGCGCGGCCATGTACGAGCGCAGCTTCATGCACCGGGCCGCCGTATCGCACGTGGTGGTGGCCCCGGAGACGCAGTTCGTGGTGACGGCCAGCGTGGACGGCCACGTCAAGTTCTGGAAGAAAATGGCCACAGGCATCGAGTTCGTCAAGCACTACAAGGCCCACCTCAAGGCTGTGCACGGCCTGGCCGTATCGGCCGATGGCCTGCGACTCTGCAGCACGTCGGCCGACCGCAGCGTCAAGTTCTACGACGTGCTGGCCTTC…	MAAKAVHARDDAASSDDDGPMPMPMPAKKKHKKLPFEAAYLQNLPSAAMYERSFMHRAAVSHVVVAPETQFVVTASVDGHVKFWKKMATGIEFVKHYKAHLKAVHGLAVSADGLRLCSTSADRSVKFYDVLAFDMVNMLSVAFTPGECSWISAKGAINPKVVVADKNGPALRIYTAESAANEPIHTIGQLHAAPVTVMAFNPVANCVTSADQKGIIEYWDVDTYKFPAKDKGVAKFKFKGETDLFELAKCKTYATAIDVSPDGKSFVVSAKDNQIRVFRFATGKLRRKYDESLTVFEDAQADDTLHLDSLDFGRRAAVERELANSDVVSNCVFDESGYFILYATMAGIKVVNIETNKVVKVLGKVESSDRFLRLSLFQGKPKVNTQFEKHLKAASGLKH…
KNV87_000039-T1			3219	1072	Pag3770_1	180511	183729	-	Y	0.997	PF01419, PF01419, PF01419	7.4536	1566.57	ATGTCAAGGGCAGGTAGGAAATTGATTCTCCAAGTATTAGCTCTACTGGTAGGTGCAGCAACTGCATTGAAGGATGGTGTTCAATCGAGCGAGACTTTCGGCGGACCTCATGGAACTCCTTTTACGGACGAAGCCTCTGCAACATCAGGACAAACCGTCAACTCCATTACAATTAGGGCCGGCGAGCGAGTGGATGGTCTTGACATGCAAGTGACGGGGACGGCAGGGACAAAATTCACCTTCACCCACGGTGGAGAGGGCGGCACCGAGAATACTCTCGCACTCGAAGCTAGCGAGTACATCGTGTACATGGAGGCGCATTGGGGCTCCAAGAACAAACACACGCGCATTTTCTACCTCAGCTTTACTACGAGCGCAGGCAACTCGGTCTCCGGTGGA…	MSRAGRKLILQVLALLVGAATALKDGVQSSETFGGPHGTPFTDEASATSGQTVNSITIRAGERVDGLDMQVTGTAGTKFTFTHGGEGGTENTLALEASEYIVYMEAHWGSKNKHTRIFYLSFTTSAGNSVSGGSKTENFGKVTAPEGYQLSGFTGRDGDEIDLLGAIWTSIEPLDIAPGTVTPAGMSSSASGSVAVDVDVGSEMSKSTSGSSTGRNVMAATDSGSGTLGNATDLTDVNTTVSEDSSGSADITLSTPLATGVQLSEAFGGPHGEQFTDQGSVTSGQIVGSITVRGDKRVDGLTLGISGPSPLTFKHGGSGGTDHTLTLAAGEYITTVDINVGRHKQHTRIFYLKFTTSAGKAVEAGSTTGEISSITAPESYQLGGFFGRDGDEIDKLGVI…
KNV87_000040-T1			1215	404	Pag3770_1	184550	185843	+	Y	1	PF00112, PF08246	163.088	1.52474	ATGATGAAGCTCCCCCTCGTGCTCTTCTCGTGCTTGGCCGCAACCTCCTACGCCGCGCCCCAAAGCGCCGCTACGCTTCCTCTCGTTTTGTCCAGCACTGCTGAAGAAGGTTCTTGCCATGGATTCACGTCCAAAGACGCGTGTGTGAAGAACCATTGCGCCTGGTGCGTCTGTGCCGCTGTGCCGTCGTCCTGCTACTCGCTGGAGGAGGCGGATCAACTGCCTCCCGCCGTCTTCCAGTGCGACAAGGGCCAGCAACTCCAGTCCTGGGCCTTGACCTCCGTCCCGTCGACTTCTGCGGCCCTCAGCAGCCTCTTTGAGGCCTGGAAGAGCCAACACGGCAAACGCTACGACTCTCCCGTCCAGAACGAGCTGCGGCGCGGCATCTTCGAGGTCAAC…	MMKLPLVLFSCLAATSYAAPQSAATLPLVLSSTAEEGSCHGFTSKDACVKNHCAWCVCAAVPSSCYSLEEADQLPPAVFQCDKGQQLQSWALTSVPSTSAALSSLFEAWKSQHGKRYDSPVQNELRRGIFEVNARSVAAHNSKQGKSFTMELNQFADVTWDEFQNWYLGAPQQCSATEESHVVYGEVPNEKDWRADGAVSPVKNQGKCGSCWTFSTTGCLESHVKLKHGQFTILSEQNLLDCAQNFDNHGCNGGLPSHAFEYVKYNGGLDTEETYPYEAKEGKCKFNTYHVGVQVDQVVNITARNENELKAAVGSAGPVSIAFQVVSDFRFYKSGVYESTECHSGEKDVNHAVLAVGYGVEGGKDHWIVKNSWGAEWGMDGFFQIARGCNMCGLADCAS…
KNV87_000041-T1			1230	409	Pag3770_1	186543	187772	+	N	0.018	PF01545	130.752	3.31092	ATGCCACGCAACCCGAGCTACAACAGCATGGACGAGACCATGCCGCTCAAGGGATCGTCGCCCGGCTCCCTAGAGCGCAAGGCGTCGCGCCGCATCCCGCTCACTGACAACGCCAAGCGCGCGCAACGGAAGCTGCAGCTGGCCTGCGTCTGCTCGCTGCTCTTCATGGCCGCCGAGGTGGTGGGCGGCTTCTTGGCCGGCAGTCTGGCCATCATGACGGACGCCGCGCACTTGCTGTCGGACGTGGCGGGCTTCTGCATCTCGCTCTTCGCCATCTGGGTCAGCACGCTGCCGGCCTCGAACCGCCTGAGCTTCGGCTTCCAGCGGGCCGAAGTGATTGGCGCCATTACGAGCGTCTTGGTGATCTGGGTGCTCACGGGAGTGTTGGTCTACGCGGCC…	MPRNPSYNSMDETMPLKGSSPGSLERKASRRIPLTDNAKRAQRKLQLACVCSLLFMAAEVVGGFLAGSLAIMTDAAHLLSDVAGFCISLFAIWVSTLPASNRLSFGFQRAEVIGAITSVLVIWVLTGVLVYAAVERFMECLEPNPKEHVNGKLMFIVACIGLFVNLILMQILGHGHSHGGGGGHGHSHGGDSHGHAHGGSNTSSSEEEGHGHAHGGHGHAHGGHGHSHGADLESGQAPKVDKKKLENLNIQAAYIHALGDFIQSVGVCVAGGLIWYKPEWQIADPIATFIFSILVLGTTIGIVRDSVHVLMEGTPDGIHADEIEKGLRHCSSVVAVHDLHIWSLSAGLPSLSVHLVSDDAETALHAAQRYLMSKGITHTTIQIEKTATLYPRDCNSDLK…
KNV87_000042-T1			1098	365	Pag3770_1	192131	193228	-	N	0	PF01545	6.39132	73.7424	ATGACGGCTGCGCCAAGCATCAAGGCCAACCATTTCGAGTCTGTGATCCTCCAGTCACGATCCAGCAAACACCAGCCAAACGACGATATCGATGTGATCGACTCTCCAAGCCGTATTCCGCTCACCGACAGCTCCAGGCGCGCCCAACGCAAACTACAACTGGCGTGCCTCTGTTCGCTAGTCTTCATTGGCGCTGAGGTCTTTGGAGGTTTCCTGGCTGGGAGTTTGGCCATCATGGCGGACGCCGCGCATTTGCTGTCGGATGTGGCAGGTTTCTGCATCTCGCTCTTCGCGATCTGGATGAGTCGGAAGCCGGCTACCACGAGATTAAGTTTTGGTTTCCAACGTACGGAGGTCATCGGTGCAGTTACGAGTGTGCTGTTGATTTGGGTGCTCACG…	MTAAPSIKANHFESVILQSRSSKHQPNDDIDVIDSPSRIPLTDSSRRAQRKLQLACLCSLVFIGAEVFGGFLAGSLAIMADAAHLLSDVAGFCISLFAIWMSRKPATTRLSFGFQRTEVIGAVTSVLLIWVLTGVLASAAVDRFVECLKPNPTEHVDGKVMFIVAVIGLLMNLVLMQILGHGHSHGAGGHGHSHGGGNGHSPSEVVDGHGHSHGHTHNGMHTNSPRNDSEVYHNLATAAYGSRGHSDHFGGDLEIGHRDEDTEPNATKNLENLNIRSAYIHALGDFIQSIGVCIAGGLIWYKPEWQIADPIAAFIFSVLVMGTTVGIVRDSIRVLMEGTPHDIDIEEIQSGLDSGGRARFTHVVA
KNV87_000043-T1			867	288	Pag3770_1	193712	194578	-	N	0.009	PF00787	149.904	2.4817	ATGTCCGAGAAGGCCGCCAGCCACTGCTCGCCTACGCTCCAGATGCGGTCCCTGCGGCCCGTGGCCGCCAACGTCGTCTCGTACGGCCGCGAGAACCAGTCGCACCGCCGCCCCACGCTCTACGTGCTGCGTGTGAGTCGCAGCGGGGCCGCTGATTGGTACGTGGCTAAGCGCTACTCCGAGTTCCGCGCGCTGCACGACGCGCTGCTGCGCCAGTTCAGCGCCAATAAGAGCAACAAGAACCACGTGGGCTGCGGCGCCTGCGAGGAGCTCGAGAGCTTCTACGACCGCGTCAAGTTCCCCGATCGCCACATCTTCCAATCGGGCTTGGGCTTCTCCAAGAAGCGCCTGGACGCTACGAGGATGGAAGAGCTGGACAGTTATATGAGGTTTCTATTG…	MSEKAASHCSPTLQMRSLRPVAANVVSYGRENQSHRRPTLYVLRVSRSGAADWYVAKRYSEFRALHDALLRQFSANKSNKNHVGCGACEELESFYDRVKFPDRHIFQSGLGFSKKRLDATRMEELDSYMRFLLETTQGLLGDEEEDEEDEHSPQWDGSNDDGNRCLALDLIREFLMVNEDHTQQEKDSNSTGPAAVAPRRQLHRLTRRSSSVTSFHVRELDLVPTEKKSSPNGDSMRNLFADDWWDASFADVFDERTAPPEDAFIHRQIEDAPSRTHPLRLIESFPRR
KNV87_000154-T1			1545	514	Pag3770_1	271825	273369	+	N	0	PF02133	523.276	10.9764	ATGGACAAGACCGACACCCAGTCGCCCAAAGCGACGACCTACTCCAAACTGGACGGAGATGTACCTCTCCAGACCACCCCGGAGCAGAACTTCGAGGACGGCCACTCGCTCTACGCGCGTCTGCAGCGCTGGGCCGGCAAGTTCAAGATCGAGCAGCGCGGCATCGAGCGCGTGCCCGAGGACGAGCGCCACGACGACTCGCTGCTGAACGTGGGCAGCATGTGGCTGGCGGCCAACATGGTCATCAGCTCGTTCGCCATCGGCGTGCTGGGCAAGTCGCTCTTCTACCTCGGCTCGGCCGACGCCTTCCTGGTCGTCTTCTTCTTTAACATTGTGGGCATCTTGCCCGTGTGCTACTTCTCCACCTTCGGCCCTATCTTCGGGCTGCGGCAGATCATC…	MDKTDTQSPKATTYSKLDGDVPLQTTPEQNFEDGHSLYARLQRWAGKFKIEQRGIERVPEDERHDDSLLNVGSMWLAANMVISSFAIGVLGKSLFYLGSADAFLVVFFFNIVGILPVCYFSTFGPIFGLRQIILSRFWYGWHGVKLVAIFNVIACLGWSCINVIVGAQVINAVNNDVPGWAGIIIIAACTFIVTLFGYKVVHAYEFWSWIPAFIIFMIVLIEFAVSGAYVHIPMGTGTSEVGSVLSFGVTVFGFATGWTSYAADYTVYQPVNQSKVKVFFSAFTGLIVPLLFTQFLGVALMTATDESNPDSKYRDGYNEAGAGGLISAVIVGPLGGFGKFCLVLLALSIIANNCPNIYSFAITVQVFGPWTRSIPRFVWTLVGTIIYAVVALPGYSHFE…
KNV87_000155-T1	Elicitin		606	201	Pag3770_1	274128	274733	+	N	0		23.1606	13.7746	ATGGCCGCCTCCATGGCGGACTGCACGTACAACGGCGTGAGCAACAAGATCGAGGTTCAAAACGCCATCACCGTCTGCACAGGGGGCGACACTACCGGCCCCAGGTCACCCAGTACCAACGCCCCATCAACTGCAGCTCCGTCACCAGCAACTACAGCTTCCAACACGGCCTGCGTGACGTCCGAGGTCAATAACATGGTGAATCTGTACACTGCCGCAGCTTCGAGTGACGAGTGCACTGACGACTCAAGTGTGTCTGCTACAAGTATCGTCATCACCACGTTCTGCGGCTCGGCGTGCGCCTCCAAACTCGAGGAGCTCGCCACTTCACTGCCCAACTGCTACTACGGATACCAATCCGAGAACCTCAAGGCAGACTTGCTGGAACAACTCGACGGG…	MAASMADCTYNGVSNKIEVQNAITVCTGGDTTGPRSPSTNAPSTAAPSPATTASNTACVTSEVNNMVNLYTAAASSDECTDDSSVSATSIVITTFCGSACASKLEELATSLPNCYYGYQSENLKADLLEQLDGCNEADTSYTLNVNVNPEETTEAPSTTSPPTTTSPPNSTTTPTATPLPDVNSTSMPTPGPTQRDSGTHC
KNV87_000156-T1			2256	751	Pag3770_1	274864	277616	-	N	0.071	PF12799, PF00069	12.1664	2.18855	ATGCCTCGTGGCAAGGATCCATTGTCCGAAAGTCACCGTCACACGCAAGTGCAAAGTATCAATTGCAGTGTGAAGATGTCCATGTCTCGCGTAGCGTGGATGCCAGTGTACACAGCGCTTCTAGCATTGCAAGTGCTGGCAGTGACACCCCCAATATGCATGAACTCTGGTGGGCTGTGGGGTGGAGGCACGCTCCTTTCGTCGTGCAGTGGCCAATGCAGCGGTGGAGTTCTCTGTGACGTCGCGGCGAATGGAAACTACACGTGCCTCAACTATACAGACTCGGCCTTTGTCCTCCTGATCCAGAATTCTGGCTACGTAAGCGATGAGGACTCAGCGGCACGAGTTGCTGACCCCAACTACGTCTCGACAGTGGCCAAGCTTCTCGATGACACTGGC…	MPRGKDPLSESHRHTQVQSINCSVKMSMSRVAWMPVYTALLALQVLAVTPPICMNSGGLWGGGTLLSSCSGQCSGGVLCDVAANGNYTCLNYTDSAFVLLIQNSGYVSDEDSAARVADPNYVSTVAKLLDDTGIYPHIENCYLYDVSKLEIDSNINQVVLAGGNSYRTFYKGRVGYLTFNSDFIANQSQITSVSLINLNLKDVMQDLPSKLPANITRLDLKNTLIYTFPSQLAAFTKLEELSLEGNYISSLNESDVMPALKKLNFASNNISAMPGSLANHKQLENLNLGSNSINQVTAVDALDTLTVLNLSDNQITTFEATYPNLETLYLGSNNLTEIPATVYDCTKLKNLYLSGNGSSRLSPLFTEAQFKFLQNLDTLDLTEADFDTNAPCQTNNTQQ…
KNV87_000157-T1			519	172	Pag3770_1	282810	283328	+	Y	0.712		76.1141	5.52986	ATGGGCGGCACCCTCTCCGTGTGCGGCCTGGGCCCCAGCGCCGGCGACCACGACCCGCAACTGCAGTACCAGAGCAGTAGGGACTTCACGCAGAGCTTCGAACGCCCCGCCAAGGAGCGCGGGCGCTCTCTGTCCTCCACCACGGACTGCTCTGTGGCCTCCATCCTGTCCAACTCGGAGCAGCTGATCCCCGACGCCTTCATGCCCAAGGACATCCAGGTGCTGTCCCAGCGCAGACAGAGACTCGGCCACAGCCACCTGCGCTCGTCCTTGGGCCAGTACTCGACGTCCACGGGGTCATCCAAGGTCAGCAACTTGTCGTCGTCCAGAGGCACCGGAACAGTGCGCGTCGTTCGCAACCGCAATGCGACGGATAAAATCCCCGCCAGTGTGAACAAG…	MGGTLSVCGLGPSAGDHDPQLQYQSSRDFTQSFERPAKERGRSLSSTTDCSVASILSNSEQLIPDAFMPKDIQVLSQRRQRLGHSHLRSSLGQYSTSTGSSKVSNLSSSRGTGTVRVVRNRNATDKIPASVNKRFNFGIKTASSSFGYSDDDEVNNPSAAVDNSSGRLLRVK
KNV87_000158-T1			498	165	Pag3770_1	283849	284507	+	N	0.042	PF05301	2.10428	1.32493	ATGCACCTTGAAGTGGCGCGTGCGCCCGAACTGTTGGTGGCTGGAGTGGCTGAAGCAATTGACGAGCTCGGGAAACAATCTGCTGCTGCCCAAGCTCTCTCCCAGGAGATCACCTCGGCAGCTCTCTTTGCATCCACTGCAGCAATAGACCAACGACAGAAACTACTGCTTGCTGTCGACGATGATAATGGCGTTGCTGGCTTCCTGAAGACTGGAGTCAAGCACCTGTTCTACATGAGCCATACGGGCGAGTACATTGAAATGGACCCAGTCTGTGTGCTGGATTTCTACGTCAAGGAAGCCTGGCAGCGTCGAGGCGTGGGGTTGCAGCTGTTCCAGCATCTTCTCCAGGAGGAAAATCTCACGCCCGGCCAACTAGCGTACGACAGACCGTCGCCC…	MHLEVARAPELLVAGVAEAIDELGKQSAAAQALSQEITSAALFASTAAIDQRQKLLLAVDDDNGVAGFLKTGVKHLFYMSHTGEYIEMDPVCVLDFYVKEAWQRRGVGLQLFQHLLQEENLTPGQLAYDRPSPKLLAFLKKHTGLIEYFPQPNRFVVFDAYFQPR
KNV87_000159-T1			885	294	Pag3770_1	284609	285766	-	N	0	PF00076, PF00076	9.8023	0.67881	ATGGACGCTGAGCGTGAGCGCCTCGGGCGCGCCCGTGCCAAAAACTTCGCGTACATCCAGCAACAGGACGAGCGTGAGTCTTCCCAAGCAGCCAACGAGTTCCTCTCGTCAGTGGTCCGTTCCCCTTCTGCCAATAACTCAAGAGCCAAGAGATCGACGCCCACATCTGGAGGTTCCAAAGGCAACAGCAGTGTCTACGTCACTGGGCTAGCAACGTACATGGCCTGCAGACAATTGGAGGGCGTGTGCAACAAGCTGGGCAAAGTGCGACGGATCAAGTTCTACAAGGACGAGAGAGGAGGACTCAAAGGCGATGCAGTTGTGACATTTTGCTCCCGAGCTACGATGTCCAAGGCCATTGACAGGTTGAACCATTTCGAGGTCAAGCCGGGGGTGATC…	MDAERERLGRARAKNFAYIQQQDERESSQAANEFLSSVVRSPSANNSRAKRSTPTSGGSKGNSSVYVTGLATYMACRQLEGVCNKLGKVRRIKFYKDERGGLKGDAVVTFCSRATMSKAIDRLNHFEVKPGVIITATEATFSSKKTVGKEESKESAAVQVAKDSRVVPGGTSATPLKVAPVEDAVPLGLPSRSIILKHVWDPLDSSDAAFFDELEEDMRSECGKHGAVEHVQIVADGSVTVRYAELNAAIACLKVTNGRWFSGRQIEAQFDQATPENPSDADTKMEAFLASIGE
KNV87_000160-T1			867	288	Pag3770_1	286738	287604	+	N	0.009	PF00787	149.904	2.58663	ATGTCCGAGAAGGCCGCCAGCCACTGCTCGCCTACGCTCCAGATGCGGTCCCTGCGGCCCGTGGCCGCCAACGTCGTCTCGTACGGCCGCGAGAACCAGTCGCACCGCCGCCCCACGCTCTACGTGCTGCGTGTGAGTCGCAGCGGGGCCGCTGATTGGTACGTGGCTAAGCGCTACTCCGAGTTCCGCGCGCTGCACGACGCGCTGCTGCGCCAGTTCAGCGCCAATAAGAGCAACAAGAACCACGTGGGCTGCGGCGCCTGCGAGGAGCTCGAGAGCTTCTACGACCGCGTCAAGTTCCCCGATCGCCACATCTTCCAATCGGGCTTGGGCTTCTCCAAGAAGCGCCTGGACGCTACGAGGATGGAAGAGCTGGACAGTTATATGAGGTTTCTATTG…	MSEKAASHCSPTLQMRSLRPVAANVVSYGRENQSHRRPTLYVLRVSRSGAADWYVAKRYSEFRALHDALLRQFSANKSNKNHVGCGACEELESFYDRVKFPDRHIFQSGLGFSKKRLDATRMEELDSYMRFLLETTQGLLGDEEEDEEDEHSPQWDGSNDDGNRCLALDLIREFLMVNEDHTQQEKDSNSTGPAAVAPRRQLHRLTRRSSSVTSFHVRELDLVPTEKKSSPNGDSMRNLFADDWWDASFADVFDERTAPPEDAFIHRQIEDAPSRTHPLRLIESFPRR
KNV87_000161-T1			513	170	Pag3770_1	293667	294179	-	Y	0.994		0	0	ATGAGTCTGCGCTGTCTTTTGCTGGTTACAGTCGCTCTCTTTGTATTTTGCAGCGTCCTCACAGACGCGGACGCCACCAATCAAGTTTCAAACCGACTGGGAGGGGTGCACACGAATGTCAACGATGACAAGATGAACCGTGACTTCAATAGTGCCGTGGGAACCATGGGATCAGATGACGAAGAACGAGGAGGAACTCCTAGCATTGGTAAATTGAAGACCCTGTTCCAGAAGTTTCTTGCCCTTGGAAAAGCAAAGACCCAGAATATTTTGGATGGCAACAAAATGAAAGCTGCAATGAAGGACCCCGAAATCGCCAAACTCACAAATGCAGCTGGGAAAGTCGAGCTCACGAATCGAAACATCAAGCGAGTGCGCTCATTCGTTGCAAGAAATCCT…	MSLRCLLLVTVALFVFCSVLTDADATNQVSNRLGGVHTNVNDDKMNRDFNSAVGTMGSDDEERGGTPSIGKLKTLFQKFLALGKAKTQNILDGNKMKAAMKDPEIAKLTNAAGKVELTNRNIKRVRSFVARNPEERLTLYEKLVLLTVGGMVIGGFGTLIAMTPELLRGD
KNV87_000162-T1			561	186	Pag3770_1	295594	296154	-	N	0.018		0	0	ATGGGACACTCGACAGAATCGAAACAAAATCGATCAGTTTACAAGCCTTCATTCCCGAATCGATCGACTTTCAAGCACATCAACGTTTCTCCACATATTCCGCGTTCCTTGCACAATGCGCATCGACTTTTTTTCGCGCTGGCGGTGGCTATCTTTACTGTTAGCTGCATCAATCTCACCAGTGCCAAGGAAGAAGCCGTGGTCAAGTCGTTCTCGGATAAGTGGAGAGAGACTCTACCCAAGCTGAAGAATACCGGCAATCTACGAGGTCAGATCACGAACGAGGAACAGGCCCTCGTCAAGATCAATGCAGGCGCAAAACTTAAACCCCTGGATACTACTACAAGCAAATGGAAGGTTCCTGTCAATAACCTTAAGACATCAGGTCAGCTAAAAAGC…	MGHSTESKQNRSVYKPSFPNRSTFKHINVSPHIPRSLHNAHRLFFALAVAIFTVSCINLTSAKEEAVVKSFSDKWRETLPKLKNTGNLRGQITNEEQALVKINAGAKLKPLDTTTSKWKVPVNNLKTSGQLKSVNEAQIAKLTKDVAEEVVKNPSKWRYIKKALEISFGAALTGLIVIGINSMVSQ
KNV87_000163-T1			315	104	Pag3770_1	297474	297873	-	Y	0.984		0	0	ATGCTGGTAGGCGGCTCATTGGCCGCGATATTGCAGTTGCTTGAAGCGGCAAAACAGTCATCCGCGACACCCAGCAACACGGTCGCGTCCAAGTACAAAGGCGCAGCCGAGAGTGAGGGTACCAGCAATCAGCAGCAGACGTCCATCGTGGACACGCAGGGCACGGCATTCGAGAAGGATAAGGTGCGAATGGTGCGATGTCTGAAGAACTACCCGTTCCCGTACTACGTGCTGCTCCCGAAGTCGGCAATGTTGCCGGCGATTCTGTCGGAATCACTTCGCCAGTGGGTCGAGATGCTGTGCGCCAAGAGCTGA	MLVGGSLAAILQLLEAAKQSSATPSNTVASKYKGAAESEGTSNQQQTSIVDTQGTAFEKDKVRMVRCLKNYPFPYYVLLPKSAMLPAILSESLRQWVEMLCAKS
KNV87_000164-T1			396	131	Pag3770_1	298453	299217	-	Y	0.993	PF00153	2.54163	0.759321	ATGAAGCGAGTGTATTTTTTGTTTTGCTTTATTTTCCTTACTCTAAGGGGAGAGTTTTCCGTGTTTCGTGTGAGCTCCTTGACGGCGCTGGAAGCGTTTATCTTGGCGGCGATTGCCAGAGCAGTGGCGACGATCATTACGTACCCTGTGATTCGAGCGAAGGTATTGATGCAGGCGCAGAAGAAGCAAATTGCTGGACAAAATAAGAGCTCGCACGGTCACCACCATGCGGAGATGGGCAACTCGATGCTGCAGCACGGCGTGAGTGTAAATGAATTCATATCGTTATATTCACGGTTGGACGACATTGTGCTGCTGCACCATGTGCAGCAGGCGCGAGTGGCAGATACTCGGCGAGGCGCAATCGAAGAACGTGAACTAAAGGTGGTCACGTAG	MKRVYFLFCFIFLTLRGEFSVFRVSSLTALEAFILAAIARAVATIITYPVIRAKVLMQAQKKQIAGQNKSSHGHHHAEMGNSMLQHGVSVNEFISLYSRLDDIVLLHHVQQARVADTRRGAIEERELKVVT
KNV87_000165-T1			1092	363	Pag3770_1	299261	300352	-	Y	0.535	PF00153, PF00153, PF00153	132.358	0.993422	ATGGTCGCTGTCCAGACACCCACGTCCCCCGCCTTCAAGGCCTTCGTAGACGCCTCCGCCGGGGCAATGGGCGCGCTGTTCGCCGCTGTGCTTCTGTACCCACTGGACGTGGTGAAGACCCGTCGCCAAGTGGACGTAGACGACAGCAAAGAGGAACAGGACCAAGACGCCAAAGCCAAAGCGATCGCACTGCGCAAGAAGAAGGCGCACAATCTACTGGTGGCTGTGTGGCTCATCTACCGCCAAGAAGGCGTCGAGGGGCTCTTCGCGGGCCTCAGCTCCAAAGTTGTGCACACTGTGTCGTCCAACTTCGCCTACTTCTACTGGTATTCCTTCCTCAAGACAGCAGTGGAGAAGCACTCGAGCACGCCCATCACGACGGGGATGAGTCTGCTCATG…	MVAVQTPTSPAFKAFVDASAGAMGALFAAVLLYPLDVVKTRRQVDVDDSKEEQDQDAKAKAIALRKKKAHNLLVAVWLIYRQEGVEGLFAGLSSKVVHTVSSNFAYFYWYSFLKTAVEKHSSTPITTGMSLLMASTAGALNMSMTLPLEMINTRAQIQPSEDESCSDSDEKKEEKDNSRSMWGIAQEIYAEDGLMSFWKGFIPSLVLVSNPSINYTIFDKLKLQLQHSKMAATNATRVSSLTALEAFILAAIAKAVATIITYPVIRAKVLMQAQKKQIAGQNKSSHGHHHAEMGNSMLQVLKRIGELEGPGGYFKGCSAQLFNTVLKSALLVMTKEQITKYTMRVLYMLRRNAGPKAIEAAKA
KNV87_000166-T1			903	300	Pag3770_1	301316	302456	+	N	0	PF13867	80.7723	2.44807	ATGGACGACCGCGACGATCTCTACATGATGGAAGAAGAGTTCGAGGACGGCGGCCACTACTACGACGAGGTGGACGACATGGGTCCGCAGCGACTCAAGCGCGTGCTCTACCCTCCTCGCCTCATGGTGGACTTCAAAAGCCTAGGCGTGCAAGCGTTGAAGCGCTATGCCAAATTCTACCACCTCAAGCTCGACGAGGACTCGGAGAAGGAGGAGTTGGCTGCGCAGGTGGCGCGTCACTTCGACATGTCGCTGGAAGTGGAGGAGGACGACTCCATCGTCGCCTTCATGCAGCGGCTGCGCAATGGCGAGCGGACGGCGGTCAAGCGCTCCACTGTGCGCGAGAAGGAGCGCAAGGCGCAGGCAGCAGCGGAGAAGACCAAGCGCAAGTCCAACAGC…	MDDRDDLYMMEEEFEDGGHYYDEVDDMGPQRLKRVLYPPRLMVDFKSLGVQALKRYAKFYHLKLDEDSEKEELAAQVARHFDMSLEVEEDDSIVAFMQRLRNGERTAVKRSTVREKERKAQAAAEKTKRKSNSRKRQRDHSVSVSTGRNTNNSSSHNTSNGNSGSSSSNHHGNSHLERSSNGHSSRGHGHEGRKAPPSSSKPANSSSGKNKKNKKDADTGEDNELYCICNLPSYGNMIACDGKTCPNPSQWYHLECVGLADGRHPDTWLCPECDPKGFSGGSSNSHKKKKNKRSKSPGNK
KNV87_000167-T1			2526	841	Pag3770_1	302787	305312	-	N	0.183	PF00400, PF00400, PF00400	0.965176	14.1118	ATGTCGTCGATGCCTCGGCATGCCGATGTGTTGTATCTCATTGCGCAGTATCTGCAGGTTAAGGGGCTTTTTGCAAGTTCCTTAGCGTTGCAACAGGAGAGTGGGTTGGATGTGAATTGGTTGCGGGGTTCTTCGCATGAGTTGGCATTACTTCGGCGGTGGATTTTCGATGGAGACGTGGAAAGAGCTCGAGCTCTACTGCAGCCGGTGAAGAATCTTAGCGATGTTCCTGGGGAGTTGGAAGTTGCGCTATTCGCTCTGGATGAGCTCGAAATGACGATGAAGACGGCGCAAATTCGAGTCGCCGATATTTCCCAAGTGCGGTCGCAGTTTGCGGCAGCCAAGTTGAAGTGTTTTGAGAGAATGGTGCCTTTGTTTCGAGATCCTGTTGGTGCAGAC…	MSSMPRHADVLYLIAQYLQVKGLFASSLALQQESGLDVNWLRGSSHELALLRRWIFDGDVERARALLQPVKNLSDVPGELEVALFALDELEMTMKTAQIRVADISQVRSQFAAAKLKCFERMVPLFRDPVGADESNVFKYVAMSKLQLVALIHDAVLFHRQTGDGSARDCVSVTSTVTEEDTANESHEESDLLLLDEPHAFVPVVPAEIESVGRSMDWAKWRRRQQNPMGLSVNLNEGRWQEGGVIDGQVNRCTIPEVKETTDAAVSCELDVKETTNTAVSCELDAKETADSAVSCELDVKSTADAAVSCKPEEKTTADIAVSCGTSGWSDTTTQTEIFRHFEERASQCAMVIEIEENQRDDSNSNNVVHEEDTGEVQSSVSVDNSVGASGERVESNDI…
KNV87_000168-T1			993	330	Pag3770_1	305472	306464	-	Y	1		166.595	3.5289	ATGCGCGCCCTGGTACATGCCGCGCTGCTCCTGCTGGCGCTGCACCCGTCTGCCTCCTCCGCCCTCCGCATGGCCGTCAACTGCTCCACCACCGCGGACTGCAACGACGGCGAGACGTGCGTGGCCGGCGACTCGGTCACGTCCATTCAGGCCTGTGTGGCCGGGGCCGCGTGCGGCGGCTCCACGTCCGGTAACTGTCCGTCGGACACCAGCAGCGGCCAATTGGCGTGCATCCAGAGAGACGGAATCTACAAGTGTCTGTCCATCGCCCGCTGCGACGCGTACTTCGGGGGCGACTCCTGCAGTGCTGGGTGCAGTATCCAAGGGGGGACGCAGTGCAACGGACAGGGAAGCTGCAGCTTGACGGGGACCGGTGCAGACGGCGTGCCGACCTTCGGG…	MRALVHAALLLLALHPSASSALRMAVNCSTTADCNDGETCVAGDSVTSIQACVAGAACGGSTSGNCPSDTSSGQLACIQRDGIYKCLSIARCDAYFGGDSCSAGCSIQGGTQCNGQGSCSLTGTGADGVPTFGCSCNEGFSGDKCETGSTAASGSKTSSSSKASSSSKASSSSTASSTSALSTSASTSVSGSSSSSRSTSTSGSSSFLSSVNGSLSSSSSSSSSSTISSKSSDREEVNPASANSGSVGAESSSGGTSSAVFIIIGVLAACIIVGALMFAMYSRKKKRQQENEAGGFGGGAAFGATAAGESELGGTTGGGANTPKSSIVTM
KNV87_000169-T1			996	331	Pag3770_1	307552	308617	-	Y	0.997		8.60017	5.93725	ATGCAGCTCGTTGGGGTCTCCTCGTTGGTTTTCCTGGCCGTCCAGGGCTCCGTGCAGGCTTTGCAGTCTGCCATCACTTGCACCACCACGGCGGATTGCGCATGGGGCGAAACTTGTGTGGCTGGCGACTCGGACACGGTTGTGCAGGCCTGTGTGCCTCCTACAGTGTGCGGAGGTTCCTCGATGGGCAACTGCCCGTCGGACGACGAAAGTGGCAAGCTCGCGTGTCTGTGGAGACCGTACAACGACTGCAGTGAAGGTTGTGCCATTTTGAACGGCAACAAGGGCATCTACAAATGTGTGTCCTTGAAACGTTGCGATGCGTACTACGGAGGTGCTTCGTGCAGTGATGGCTGCAGTGTGAATGGAGTGCGATGCAATGGCCAGGGCTCGTGCAAC…	MQLVGVSSLVFLAVQGSVQALQSAITCTTTADCAWGETCVAGDSDTVVQACVPPTVCGGSSMGNCPSDDESGKLACLWRPYNDCSEGCAILNGNKGIYKCVSLKRCDAYYGGASCSDGCSVNGVRCNGQGSCNQMGTNADGTPKFGCTCNNGYTGEKCETAPGSKATNSSSTDDDDDEPFFGSLDDGSSDNDNNSQDTSDDASQDNASKDSSTYESGDSSTDTADDSNSDEDASASSSSSASSEAEATSNSTTTTSRSGIRPGVLILVLVMTAFFLIGTVLLVAYSRRRKRQEEELYANALASTQGVGAVGARDLADGHTGRTPRAHIQTM
KNV87_000170-T1			1059	352	Pag3770_1	309196	310254	-	N	0.005		3.37028	1.78016	ATGCCGAGTACTGAGGAAATTGAAGCGATGCCTAGTGTGTTGCCTGCAAATGTTTTCATCGAGTGCGGAGTGGCTGAAAACGTGGAGGACTTGCTGCGTGTGCGAGCGTTTGAGGCTTCACACGTAGTGCTATTGTCAAATACTTGGACAAAGGACAGTATGGATGGTATTTCCAGAGACTTCCGCGGTCATCTTGAGGACTACCGAGTGATCATGTCAACTTTAGCGCTACGTACAGTGGAAGGTCTTCATTGCGAATATCTACAGCAACAACAAACTCATACTCGCTTCAGCCTCGGAACTTCAGGTAAATCGCCGGTGTTGGGGTGTTCAGTCGTGAAATCTTACAGCAGCGTCAAATTCTTCGCTTACAAGACTCGCGGAGGAATCCGTTCTAAT…	MPSTEEIEAMPSVLPANVFIECGVAENVEDLLRVRAFEASHVVLLSNTWTKDSMDGISRDFRGHLEDYRVIMSTLALRTVEGLHCEYLQQQQTHTRFSLGTSGKSPVLGCSVVKSYSSVKFFAYKTRGGIRSNEDDQSSRSDDEDSTADVSDVPRNEYQNERIRDHRSRQKPFKKFLHYKHRPAKAKVEFLSSTCFTPTYAAGEVFVDCVLDTLLCQSFFNPYTVDLIRALAGDYYSDHKETFKASLMHHFSTSSTSIDSTEDSRKGENRYPVLRTATISQELEGASLAEIFSRALAQHVLVLGVHRRAQAAGRGNPLPYVVTCPESPYSCVVERGDHLHVLTKHSSPVSIR
KNV87_000171-T1			2292	763	Pag3770_1	310312	313085	-	N	0	PF00520, PF03493	2.05677	1.48861	ATGCACGGCTGCGAGTATCGGAGCGTACGGTCTCCCAGCGATGGGAGAGGTTTGCGAAGGCCCCGACCGACCACAATTGGTGACTTGCACGTGTGGACACTGAAGGAGAGACTGCAGATCTTCCTGGACGGACCAGCGGGCGTTACGATTGAAGGTGTCAATGTGCTGCTCAGTTTGGTGCTGGTCGCCATCGCTATAGCTGACACGTATTATGATCCTGAACTCGACAACGACGGTCACCTGTACCAGACCTTCGAAGTCGTGTGTATGGTTATATTCGCTATAGACTACACCATGCACTTATACGCGGCGCAGAATGTTCTCAGCTATTTGGTGTCCCCGGTGAGCATCGTCGACTTCGTCACCATTGTACCGACGCTGCTGACGCTTGCCATCAAG…	MHGCEYRSVRSPSDGRGLRRPRPTTIGDLHVWTLKERLQIFLDGPAGVTIEGVNVLLSLVLVAIAIADTYYDPELDNDGHLYQTFEVVCMVIFAIDYTMHLYAAQNVLSYLVSPVSIVDFVTIVPTLLTLAIKRLTLNSVLPILRIARVFRILAVLRLYRVMQSHRGFEYQLSVLIFLLLSLILVAAGVFQILEESYYTDRGLDPLQFHQAMYFVFVTFSTVGYGDIAPHTTEGQFFVMFIITVAVTVIPKQVTRLMELSSLQHTFMHNYSLRKRNIYNGGHVIVTGHVRLENASAFLREFYRPRQGRVNMDVVFIADDLPSKNLQALLLNVRYRRRTTYLKGNLLHEADAKRAHVEEAAAVFILANKRDPRQVEVMDALSVLQALAIDKIRFRVNLER…
KNV87_000172-T1			378	125	Pag3770_1	323486	323863	-	Y	0.998		3.68562	368.562	ATGCGCTTCAGCCAGTTCTTGCTGCTGGGGGCTGTCATCTTTATCGCTGGTAGCAGCACTTTCGCGACAGCCGAGAACCCCCTTCAGGTCCAGAATCTGGTGACCGACTCCAACCACGAGCTCGCGGATGAAGGCCGTCACTATCTCAAGGGCAACAAGAAGTCGAGTGACGATGACGCGGTGAATGAAGAGAGAGTTGGCGCGACCACCCCAAGTTTCCTGCAATACCTCAACGTGATCAAAGCCCCCAAGTTCTCAAAGCTTCCTGTGATCAAGCAGCTAAACTGGTTGCGGAAGAAGTTTGGTAAAGTACTTGCTGGCCGCTACATGGAGCGAGCGAAAAAGCGCCACGACGCCGCCATGATGCACTACTATTAA	MRFSQFLLLGAVIFIAGSSTFATAENPLQVQNLVTDSNHELADEGRHYLKGNKKSSDDDAVNEERVGATTPSFLQYLNVIKAPKFSKLPVIKQLNWLRKKFGKVLAGRYMERAKKRHDAAMMHYY
KNV87_000173-T1			663	220	Pag3770_1	327915	328577	-	N	0.029		1.57476	0.518851	ATGGAAGCCGCCTACAAACAAAGACGGAGTTCTGGCCGCCTCCGAGTGAGCTTTTCTCCGGGTGAGTACGTCTACCCATTCAGCTTCCTGTTACCCCCAACTTTGCCAGGCACGTTTCAGCTCCGGGGCCGTGATAGTGCCATGTATCATGACATTTGTGCCCAAATCTTGTACGAACTGGTCGCTCGGCAACCGGTGCAAGACGCTTTCCGAATGGACTTGGAAGTCAAGCGCGCACTTGAGGTGCTTCCAGTTCCAACTAAGCACATTCTTTGCCCTCTTGCCTTCTCGAAAACCAGTCAAGTCAACAATCTGGCGCTGTTCCGAAAGGGGACATGCGAACTTGCCAGCTACGTGGATTGGGACGCGTTCGTCCCCGGTATCGTGGCGGGCGAGACC…	MEAAYKQRRSSGRLRVSFSPGEYVYPFSFLLPPTLPGTFQLRGRDSAMYHDICAQILYELVARQPVQDAFRMDLEVKRALEVLPVPTKHILCPLAFSKTSQVNNLALFRKGTCELASYVDWDAFVPGIVAGETAERMLSLDLEEKKAEYAVQPPTDSQFVSWSYRLELCCKFLLSPSIRLEFTVTIVHENCTLTHAGPAPAAGDYQAMKQPADSKVKKVK
KNV87_000174-T1			1182	393	Pag3770_1	328594	329848	+	N	0.007	PF00400, PF00400	3.90387	1.12875	ATGGAGGCGTCGCTCCAGCCGTCCTCCTCCACGCGTGCATCGATCGGTGAGGTGGGTCGTAGCCTGCTGCACCACGCTGTACGCTCGCCAGTTCCAGCAACCACCGCTGCGCCGCCTCCAACCTTCAGCCCCCGCAGACGTCGGCCGTATGGCTATCGTGTCGACGCTCGTCGAGCAACAACGACATGGCGGCGAGACAACCTTCTTCCTCCGCGGCGGCGGCGCTCGCGTGATTCTGGAGCGTGTGCTGTGGCTTACAGCTCTGAGCAATGGGATGGTGGTGGTGAACCCGGTCTCGGGCGAGCTGGCGTACGCTGCATCGTCGTGATCTACAACTTGAGACGCAATAAACAGGTGTGGTACTACCGCGTGGACAAGAGCGTAGCGTGTCTGTGCTTC…	MEASLQPSSSTRASIGEVGRSLLHHAVRSPVPATTAAPPPTFSPRRRRPYGYRVDARRATTTWRRDNLLPPRRRRSRDSGACAVAYSSEQWDGGGEPGLGRAGVRCIVVIYNLRRNKQVWYYRVDKSVACLCFSPNGQFLAIGEKGYLPAIIIWDGTDGTLCAELQRHQYGVTCMAFSQDGRFLLSAGLVHDQHLYAWELKLKRKETTRCLEVAAESCAMVQDKILAADFCQAGDFFVTVGEKHFKCWFLDDKGSFLVTGLQVNELPELQYRDAVVNAKTSATFTGVGCGYGTSELKTFAVTLDGTLCCFGASGIMEQLVSLESNCGNAISVTESYVAVGGSSGVVRLFNPSTLEYRATLRFPPAFGAANEPSKVTLASANILYPASPFDIQP
KNV87_000175-T1			723	240	Pag3770_1	332731	333515	-	N	0.002	PF00096	1.74779	0.407109	ATGGAGGTGTACACGCTGCTCGGCAGCGCCATGGAGCATTCCAAGCAGTGGATCTGCGATGGGCGCATCATTATTGACGGATCATTTAATCTCTCAGTAAATGCTCTGGGTGCCAAGGAAGGAGATATGCCACGCAACAATGAGAGCTGCACGGTAACGACCGATCAGACGCAAGCGTTGAAGCACATAGAAGCCATCCAGGCTGCTTGCAAGGCAGGCGAGCATATTACCGAGGTGAAGCCACTTTGCAAGGGTTTCAAGACAAGTATCATAGATGAAGACGCAAGCAAGAAGAAGAGGAAAAGAGACGCTGAGGAGGGGGAGGGCAGCAGCAAGCGCCTAAACCAGAACCCGAACACAACTAACTATCAGGTCGCAAGCAAACCTGCCACGCCTCCA…	MEVYTLLGSAMEHSKQWICDGRIIIDGSFNLSVNALGAKEGDMPRNNESCTVTTDQTQALKHIEAIQAACKAGEHITEVKPLCKGFKTSIIDEDASKKKRKRDAEEGEGSSKRLNQNPNTTNYQVASKPATPPILPSNQPATPPTRQPAQPQHVCGICNTVFTLKSNLKRHLKIHSDDKQFACTYCGRRFLRQADMQAHCHIHTGEKPFRCKYTQCGACFARASDRIRHERTHIGKKLYS
KNV87_017216-T1			2031	676	Pag3770_1	338187	340217	+	N	0.015	PF12323, PF07282	10.7396	0.114753	ATGCTCCGTTGCCTCAGTGTGCCCGACGCCATAGCAACCATTCCAACTCTACACGACAGCATTGAAACACTCCGCGCATTCGTCAACGACGAAGAAGAGCAGTTTCTAGCCGTTCGAGCTCTGCGGCTTCTGGAGAGACAAGACAGGGGGCAACACGCTCAGGACGAACCTACTGGATGGCGAGTGCGAGGGCTGCTAGAGGAGCGCGAGCCGACTTTCGATTGGGTTGTGTTCACCGACATCATGTCGAACTTGCTGATGCATGCTATACTGCACTCTTTCGATGCGATGCAGCCACTACTACAACGACTACCACGCCAGCAGCAGCAGACGCTCGGCATGGCTTTCGACAACAGATACCTAGATGCTCTACAGCGGATGCAGCAGAGGCCCATTGAC…	MLRCLSVPDAIATIPTLHDSIETLRAFVNDEEEQFLAVRALRLLERQDRGQHAQDEPTGWRVRGLLEEREPTFDWVVFTDIMSNLLMHAILHSFDAMQPLLQRLPRQQQQTLGMAFDNRYLDALQRMQQRPIDEAVLQRAQPNQSWFSILERTNSLPIDNDLVDVRQRFGGDNWGADQQAQQVKTDAFRSRHQRAARERELRLEIKRVTTELKQQRLTRARKSSLQRELTRLSNEKRMLESEDALLMRRTRRYRLKPSVDQAAKLKKIMHACRYTYNKCVEYRRKLGTANKRVLEKLFVTHQDEGNDLAYPEDMGLSPEWVVSTPASMRQVVVHRFVSAVSAAHTNLSHGNITHFNMRFKGRKQHNYFTFSSKAQDTYLNAQVHRPNTHHPGPAPYPDG…
KNV87_000176-T1			699	232	Pag3770_1	340443	341141	-	Y	0.996		96.1695	677.601	ATGCGTTTGCGTTTGTTCCAGGCCCTCCTCGTGGTCACGTTTGCCGTCACGCTTGCGGCCGCCGAACAAGGCACCACAGTTCGCCGCCTCAAGGGCGTCGAGAAACCCACTCAAGAAGAGGACGACGGGCTCACCGCCGAGAGCGAAGAGCGAAATGGGTTTGTAGACGCCGTCTCCAAGATGAAGGCGAGCGGTCAAATTGGTGAGAAGGCCTCCGCGGTCACCAGCAAGCTCGGTGGCAACAAGTGGCAGCAGGCTCTGGAAAAGGTGAAGGCGCAGAACGCCTTGAAACAAGCGAAGAGCGTCGGGGCGAAGGCGACCAACGGCAACAAATGGCAGCAGGCGCTGGCCAAGTTGAAAGCCAACACTAACAACTTCAAAAACCTCGACGATATTAAG…	MRLRLFQALLVVTFAVTLAAAEQGTTVRRLKGVEKPTQEEDDGLTAESEERNGFVDAVSKMKASGQIGEKASAVTSKLGGNKWQQALEKVKAQNALKQAKSVGAKATNGNKWQQALAKLKANTNNFKNLDDIKVPVGIKPNKWQSAVEKIKSGKLNKLDTSNNKWQSAFKQLKASGHLKNVGESQVAKVTEGVAQEIVKNPQKSGYFKKFLEITFGAVLTGLIVLGFNSMIS
KNV87_000177-T1			444	147	Pag3770_1	349381	349824	-	Y	1		3.65291	1.95707	ATGCGTCGGAGCTTCCTGTTGCTGCTCGTTGCGGTCATTGCATTGGCATGGAGCAATTGTTTTGTTGATGCTACAACTACCGTCCAGACCAACAAGTTAGAGAGCAAGAACCAGAATATCAACGGTGGAATCGCGCACCGCTATCTCAGGACCGCTGTTACTGAATATGTCGCCGGGGACGAAGAGAGAATATCGGTTCCAGGCAATGCGAAGGAGCTGTTGCAGAAAATGCCGGGTGTGAGCAAACTCGAAGCACTATTCAAGAAGAATCCGGCCCTCGCCAAGAATTTAGAGAAAGCCAAAATTACGGAAAAGAGCTCGAAGACCCTCTCGCAGTTCTTTGCAGAGAACCCTGCCATTAAGAAGGAGCTGATCGTTGCAGGAGTTCTGTTGACTCTG…	MRRSFLLLLVAVIALAWSNCFVDATTTVQTNKLESKNQNINGGIAHRYLRTAVTEYVAGDEERISVPGNAKELLQKMPGVSKLEALFKKNPALAKNLEKAKITEKSSKTLSQFFAENPAIKKELIVAGVLLTLIVTVPIVVKSFYPA
KNV87_000178-T1			3066	1021	Pag3770_1	353762	356827	-	N	0.001	PF04192, PF00400, PF00400, PF00400	12.165	3.20697	ATGTCCAGTGACCAATTGACACGTGCGCAAAATAGCCGCGTATTGCAGGCGTTCCGTGCCATCGGCGTCATTACCGACGATGTACCAATTGTGTGGTACGGTATGGGCAAGGCCAGCTTCGCCACGGCGTCTCTGGGCAAGTCCTTCGCCGTCTACAACTGTGACAAATTGACACCTGTGTTGGTGTCTCCTCAACTGCCCAAGCGCATCGCTGCGTTGGCTGTGCAACCCAAAAAGCACTTGACGTTCACTGCCTGTGGGCGACAGATCATTGTCTGGAAGCGCGTGAATCGAGTGAAGACTTTGCTGGGTCACAAGGGAACAATCAAGCAAATGATTGTTGTAGGTGCCATCCTTTTCTCCCTTGACGACGAGCAAAGTGTCAAAATGTGGGACTTG…	MSSDQLTRAQNSRVLQAFRAIGVITDDVPIVWYGMGKASFATASLGKSFAVYNCDKLTPVLVSPQLPKRIAALAVQPKKHLTFTACGRQIIVWKRVNRVKTLLGHKGTIKQMIVVGAILFSLDDEQSVKMWDLETMELVDTLTFPVGFTPTVMLHPDTYLNKILVGSEEGTLQLWNIRKMKCVYEFKGWGSAVTALEQSPAVDVVSIGLADGRLMVHHLHLDERVLDFKQEKQSGVTAMSFRRDAGASTTPLVVSGSRSGDIAVWNLQTKRLESVIAAAHDGAVVSLQFLANEPLLLSSGTDNSIKLWIFDHLNGGTARLLKSREGHRAPPTRIRYYGNNTLASMADGADGTCCQILSAGQDRAFRVFHTAREQQSRELSQGPVLKKARSLNVRVEDLK…
KNV87_000179-T1			1083	360	Pag3770_1	357195	358435	-	N	0.012	PF01379, PF03900	45.6977	3.5109	ATGTCGTCGTCTCCCGCCGCCAAGCGCACCATCTTCGTGTCCTCCCGCAAGAGCCAACTCGCCATGGCGCAGACCAACACCGTCATCGGAATGCTCGAGGAACGCTTCCCCCATCTCCAGTTCGTCGTGGGCCAAGAAGACACCGTAGGAGACCAGGTGCTGGACCGCCATCTGAGCGACTTGGGCACCACCACGGCCTCGGGCCTCTTCACCAAGAGTCTGGAAGAAGCGCTATTGGCCAAAACTGCCAGCTTCGCGGTGCACTCGCTGAAAGACATGCCCACGACGCTGCCGGACGGTCTCGTTCTGGCTGCCATCACCAAGCGGGAGAGTCCGGAAGACGCCGCGGTGATCCACCCCAAGCACAAGGCCAAGGGCGTCAAGACGCTCAAGCAGCTG…	MSSSPAAKRTIFVSSRKSQLAMAQTNTVIGMLEERFPHLQFVVGQEDTVGDQVLDRHLSDLGTTTASGLFTKSLEEALLAKTASFAVHSLKDMPTTLPDGLVLAAITKRESPEDAAVIHPKHKAKGVKTLKQLPDGSVIGTSSLRREALLRSQFPSFEIKTLRGNIQTRLAKLDEHDDYDAIIVAACGFRRGELGHRIDEILPMDSFGYGVGQGSIGVECRADDEETIEMLKTITDEKSAQLCKAERSLLYHLEGGCQIAMGVSATLDEDTLTLNSTVLSRAGKESVHETISGPRTDAEALGKELAERFWDNELARKVLGKKTREKRALTYGDAEAPGDAAAAAAAAASGSPTKKAKTSE
KNV87_000180-T1			435	144	Pag3770_1	358404	359036	+	N	0		18.7993	2.58413	ATGGTGCGCTTGGCGGCGGGAGACGACGACATGGTGGTGGACGAACTGGGGGAAGTGCGTGGCAAAAGGTTTTTGGGGATGTCGGAAGATGAAGGTAGAGAAGTGGACGACGACGAAGATGACGGATACTTTGATGACGTTCCACCACCGCCTCCTGTGGATGAGGACGCGTGCAATGAAGCGCTGGCGAAACTGGTGCAGGAAGAGCTGGTGCTCCAGAAGCACGCTACACATATGAACGGAAGTGTCGTTAACGGACAGAGGAATGGATATGGAGAAGGCAGCAAATTGTCGCTTTCGCGGGAACAGGAACCTATAGGAGACAGCAACGGGCACAAGCCACTACCTGCAGCAAATGTGAAGAAGGTGGAGGATGTCGACAGAGACGCCACGATGAGC…	MVRLAAGDDDMVVDELGEVRGKRFLGMSEDEGREVDDDEDDGYFDDVPPPPPVDEDACNEALAKLVQEELVLQKHATHMNGSVVNGQRNGYGEGSKLSLSREQEPIGDSNGHKPLPAANVKKVEDVDRDATMSQEVAMGVRKRV
KNV87_000181-T1			921	306	Pag3770_1	359138	360058	-	N	0.001		2.26899	1.3442	ATGACTCCGGATGAACAGAGACTGCAGGCGTTGTCGGAGAAAATTTACGTGGTGCTTACGCTAAAGCTACCGGGTAGTAAGGCGAGTAACAGCAACGCGTCAAGTGGTGGAGAGCAGGAGGCGGATAGTCAGCACCGCCGTGAGAAGTTGGAAGTGCTGGGGCTTGTTACGGTGAATGCTGCTGTGGGCACGGCTATGACGGATGAGCGTACGTCTGCTCAGACTCGGTGGGTGGATTTTGCGGAGGGCAGAGCACACGGTGGTGAGTGGGAAGGTTTTGTACGTCATGGTGCGTCGAAGGATGCGCCTTCCCTCGCTCTTCGCAAGAAGTTTTGTGCAGCACAAGCGAAGGCGAAGGGCTTAACTCTCTTGAGCAAATGGTCGCCAAACAAGGAACCT…	MTPDEQRLQALSEKIYVVLTLKLPGSKASNSNASSGGEQEADSQHRREKLEVLGLVTVNAAVGTAMTDERTSAQTRWVDFAEGRAHGGEWEGFVRHGASKDAPSLALRKKFCAAQAKAKGLTLLSKWSPNKEPVDTEKWGGAFGKVCGHNEVVMNSKVCSKLFPAPGNQRFDGCLEHLRFACMTEGTSMTLWDAEYFIFMSSHGRVMWSKKSQLLSLSLASLQCLVPALRSWTAASGGHMSPSAAIRAIQLCCQLGSGDKYPADAKLPSKAVKRIMSFAFGGSARLWRQIAKVPTPLEEEIVYDSQ
KNV87_000182-T1			624	207	Pag3770_1	361502	362125	-	N	0.037		26.3278	2.70198	ATGCCTCCATCCCACGATACGCCGTTAATCATGATGCAATCTGCAGTTGCCTGTGGTTGTGAGGACTTGTATCCGACGATGTGTCCCATTTTCCTCCGCGACGACGAGTTCAAGGCCAAAGTGGTGATGTTGCATTCCGTGGGCGAGGGCGTCGTCATCATTCGTTCGGTGGGTGATGGGCAAGAACTGATCGTTGGTACAAATGGTGGTTGCTACTTTGAGTCGCCTGTGCTGGGAATTAGTGAAGAATTCAACGTGGAGGTGGTTGCGAACGGGTCGATGGTGTTCGTCTCTACCAGAACTGGCAATGTACTAGCAAGTGATGACAGTGGTCTACCGCGATGCGTTGATACCATTCGATGCGGCTGGTTTCTTTTGCAATATGGAGGCACCGGTGAC…	MPPSHDTPLIMMQSAVACGCEDLYPTMCPIFLRDDEFKAKVVMLHSVGEGVVIIRSVGDGQELIVGTNGGCYFESPVLGISEEFNVEVVANGSMVFVSTRTGNVLASDDSGLPRCVDTIRCGWFLLQYGGTGDNPVVEAAPISDAPCDRYQHNEAKERREYIMKLVSLGKSLEEIDAILLRMYAWPTAEKVIVASRGTVSVECGAPP
KNV87_000183-T1			2616	871	Pag3770_1	362364	365367	-	N	0	PF01624, PF05192, PF00488, PF05190, PF05188	9.28866	1.37745	ATGGTTTCGCAATACCTCGCTCGCAAGAAGGAGTATCCAGACTGCATGCTGCTGTTCCAAGTGGGGGACTTCTACGAACTCTTTGGGGATGACGCGCGACGAGCAGCTCATTTGCTGAACTTGGCACTGACGAGGAAGGCTAAGAAGGCACCAGTGCATGCGCTCAGTGAGATGTGCGGGTTCCCGGTTGGATCTGTGGACTCGTTCGTGGAGAAGCTGGTGATGCATCATGGCGTGAAGGTGGCCATTTGCAATCAAGTCGAGAGCGCATTGAGCGCGAAGAAGCGGGGGTATAATGCTCTCGTAGACCGCCAAGTTGTACGAATTGTCACGCCTGGGTCTTTGGTGGAAGACACAATGCTTACACCCAAGGAAAACAACTATTTGGCGTCGCTATTC…	MVSQYLARKKEYPDCMLLFQVGDFYELFGDDARRAAHLLNLALTRKAKKAPVHALSEMCGFPVGSVDSFVEKLVMHHGVKVAICNQVESALSAKKRGYNALVDRQVVRIVTPGSLVEDTMLTPKENNYLASLFYEDDKWGLAWADLSTGEFMSTTSTNEKLASAILRCSPKEILLPSLSMENGAEESTAVDMPQDAIALLETVLPDTCMKTYRPTASFIPRTAVGNRRQSRAASMKTLDASEQAAASAILDYVEFTHRGTSALIRAPLHVESSDHMIIDHSAWRGLELAKSLNGSKASSLLQAIDSTTTPGGSRLLAAHLASPLMNLELLERRLDAVSYFYGQEQLLQRTRKQLAEVFDMERNLQRLSIGVGTPKDLKNVASTIDEAIRLVEFVQSHER…
KNV87_000184-T1			300	99	Pag3770_1	365835	366206	+	N	0		3.55129	4.87751	ATGACCGTGTTCATCGCCAGGAAGCGCAATGGAAAGTGGCTCAAGACGCATGACGATGAACGCTACTTCCCGAAGCGAGGACGAGTGCCGGCAGAGGCTCGAGCGATCATGAAGCGTGCCAATATCTTGAACCCTCACGCTGCTGTGGGCGACGAAACGCTTGGTTTTCCGGACGCTCTCGAGAATTGGGGTGACATTCATGCCATTGTGATACTGGGGAAGGTGTTTGCGGAGGTGCCCGATCAAACCACCCCGTTGGAATCGTTGTGGAGCTGGCTGTCGTCGTGGGTGAAAGAGTGA	MTVFIARKRNGKWLKTHDDERYFPKRGRVPAEARAIMKRANILNPHAAVGDETLGFPDALENWGDIHAIVILGKVFAEVPDQTTPLESLWSWLSSWVKE
KNV87_000185-T1			2307	768	Pag3770_1	371052	373358	+	N	0		1.47954	66.6824	ATGTGTGAAGAGCTGATCAAGTCGTTCGACCCCGCTAAAACCACGGTGGATGCTCATGCGACCGAAGAACTGCGCGGATTATCGTCGACGACTGACCAGCGATTCCTACAGCAGGTGCTCTACGGGTCATATCGTTATCGCGAGCTCCTGCGTCCAATGCTGACGCTCTTTCTCGACTCCCACTCGAGCCAAGTCAGTCGGACTGACTACACGAAGTTCCTCATCATGGGTTACCTGGCCATGTTTCGCCTCGAGGAGCTTGGCGTTCCAGCATTTTCCGGTTTAGCGCTAGCGCTCCAACCCACAAGCATGCACACGTTCCTTTCGTTCATTTTCAATCCCGACGAACTTCGAGGAACGCTTCATGCTCAATGGACCCGTGTACTCGATACTGAATTC…	MCEELIKSFDPAKTTVDAHATEELRGLSSTTDQRFLQQVLYGSYRYRELLRPMLTLFLDSHSSQVSRTDYTKFLIMGYLAMFRLEELGVPAFSGLALALQPTSMHTFLSFIFNPDELRGTLHAQWTRVLDTEFVETQIIDKMLSFKPAIDKLLSQLHAKAFGRTAASSDTTDSNAHARAPTIPVAPNITKPKPRRVIEPIRIPREVKANPVPASLNRLSLAELQTQQEARKERIKAEVTSKYDSSDEFHFATAARGSNLEAVREEVEREREAALQFDFKAKPVPHASTSTAANAAEVKLTTAAILREDALYKRKKDREAALIRAYESELRDPLEFYRWQANMQQQDEENWRREVEVRRLAMVQAQYDAIEAARQAKAENREVALEMKEQAKSRAAEREQ…
KNV87_000186-T1			7071	2356	Pag3770_1	373407	380477	-	N	0.007	PF00644, PF12796, PF12796, PF12796, PF05406, PF02877	26.809	3.607	ATGCAGTATCTTCTTGAGAAACGTTGCGGCATGTTCGGGCGTACGAAGACGCGCTTGACTCCGTTGATGTGTGCCCTTGAGGCCGAACGAGAGGAAACCGCTCTAGCGCTGCTGAGGTTTGCTGCGACGCCTGGGGAAAGCGGTGGCGGTGGCCAAGAAGTTGCTGACAAGCTTGTTCGGGAGAAAGGTCCAGGAGGAAAGCAGGCGGTGCACTTTGCCGCGAGACATGGGTGTGCGAAGGTGTTGGAATACCTTTTAACGGAGTGTGGAGGTGCTGCGGATACCAACGCTGTCAGCGGAGGGACACATAAGTCCACCCCGTTGACATTTGCAGCCCAAAATGGTCATTTGGAATGCGTTCGTATCTTGCTGGCCAACGGCGCACGGGTGGATCTTGGA…	MQYLLEKRCGMFGRTKTRLTPLMCALEAEREETALALLRFAATPGESGGGGQEVADKLVREKGPGGKQAVHFAARHGCAKVLEYLLTECGGAADTNAVSGGTHKSTPLTFAAQNGHLECVRILLANGARVDLGDKLKKTPLILAVKNGHTRVAAALINGGANVNAYDTSENSVAHYAASYGWPSCLQLLCDVGAELWSQNAWGFVPLACALLKQRRACAEMILAQVSGDDQRKFLDFRDRQGRTMLFLQCQHSHSLDQLSYLLDKGLNPNISDSDGEYPLQRLIQRACDEAPRSQDGSTTSNNRELSKFFLDAVGLLLQHGAHPQYELYHGDPKDEEKSATTMLQPLQLAMVGNQTEVVELLLAQQGVQSDAQSSDGSDAWMTAVALGGSIGDSFLSKL…
KNV87_000187-T1			1029	342	Pag3770_1	380669	381773	+	N	0.339	PF06098	4.09754	2.23368	ATGGAGGCAGCAAGGACGCCGCCGCCCCGCCGTCGCCACCAAGCGCAGCAAGGCGTCGTGCGTCGCTTCCGCCTTGCTCGACTATCGTCCGTGTGGCTGACTCGCTCCCTTGTCGATTGGATTGTGCTTTTCTCCTTGTCTAGCAACGGCAGCACCAACAATGGCTACACAGATCGCGCGCAGAACATCATGTTCGACAAGCGCGTCCATCGTGGTAGCGCCTACGTCATGCGGGAGGAGACGCCCGAGAGTCCGGTGAGAGGGGGTGAGAAGCTGACCAAAGGCGCCACTAGGGCGGCTCGTTATCAACAGCAGCAGCAACAACAACAGCGGCCGATCACTCCTCCACCAGTGGGCGAACGATTCCACATGGATGTGCAGACCGACTATTATCTTGAG…	MEAARTPPPRRRHQAQQGVVRRFRLARLSSVWLTRSLVDWIVLFSLSSNGSTNNGYTDRAQNIMFDKRVHRGSAYVMREETPESPVRGGEKLTKGATRAARYQQQQQQQQRPITPPPVGERFHMDVQTDYYLEELTDRNPEVDADTQTDALLNLHPPVSFMPTPSGIDVATQIEGGDLFDFDLEVEPILEVLVGKTLELGMLELLEEMELREIRQRQELFEQARNAELAEVQRLEAEAKRRFAEKQRRLEEETARLAAQAELEEKVAARASAKQYLASLHAQVFDTLVENGHFFDPLAKDVKHNFLPSILEGAAARAHQLDAGRKLLDAILVDALRSRASSG
KNV87_000188-T1			987	328	Pag3770_1	384816	385802	-	N	0.076		5.56034	74.5294	ATGTCAACCTCTACGGCACTCGAGTTTGCCGTGATCAATACGCTGCGCACGGGCAACGCCGTGTACGACCTCATGGTCTGCATGGTGGTGCCTGCCGTCGTGCAACGGATCGCCAACTCTGGCCAGGACGCGCTGGGGATCCTCAAGACTGTGTTCGAGTTCCTGTGCTGTCTGCTGTTCCCGCGGAAGCACGTGACGCACCTCGTGGAGACAAAAGACGTATCAGGGGAAAACGGAACATACTGCCGTAACGACGACTCCAAGGGCAACGAGCTGCTGCAGAAGGCCATCCTGCTGTACCTCACCGAGCACTTGGATCTGCACGACAAGTCGGGGCGCTATGGCCTGCTGGAGAGGCCGAGTGCCAAGAAGCTGCTCGTGGAGAAGGAGTTTGCGCAC…	MSTSTALEFAVINTLRTGNAVYDLMVCMVVPAVVQRIANSGQDALGILKTVFEFLCCLLFPRKHVTHLVETKDVSGENGTYCRNDDSKGNELLQKAILLYLTEHLDLHDKSGRYGLLERPSAKKLLVEKEFAHIDLEKQKRIRALLDQSASPEVAKLGVSVLPPLDLWVTVEEGVEFMNEIKKSDNEKTTTIQETKTLFHLRSNLPDGPERIDAFVEKAFTFYRDIENKRFKNDTSRYMYVRSSDRPAATDTDDESKLSAPYHKRYALGNDKTFDNVFFEEKQSLLQLLDHFENKTGKFAIEGFPNKVGIFTKNDLERSLRSDWAAYE
KNV87_000189-T1			489	162	Pag3770_1	386011	386499	+	N	0.035		20.4546	219.526	ATGGACCCCTCCGAAGCTTTTCCGTCCATCGTCCAAGCTCTGGCCCAGCCTCTCTTCAAGTCTGCCGCCAATGTCACTACTACCGACTTCCTTGATCCACACTTTGGGTCGACCCCCAATGCCTTCTTGAACGCGCTCCTGCTCGCTATGGTGCCCGTCTGCGTGCAGTTGGCGCTGTACCCGACGCATCTCGAGGCTCTCGGATCCAAACTGAAAAGTGTTCTGCTAGGCGGCAAGACCAGCGACGTCGTAGAGCGAGAGATAAAGGCTGTGACGCGCTACGGACAGTACTACGTGCTGGACGAGCACGAGAACCGTCACGGCCACATTTTGCAGAAGGCCATCGCCGCCCACCTCGTTGACGTTCTCCAACTACGCGGCAAAGGCGTTCGCTATGAG…	MDPSEAFPSIVQALAQPLFKSAANVTTTDFLDPHFGSTPNAFLNALLLAMVPVCVQLALYPTHLEALGSKLKSVLLGGKTSDVVEREIKAVTRYGQYYVLDEHENRHGHILQKAIAAHLVDVLQLRGKGVRYEMVERELDDTTQDTQRGVQTDDRALVRRRR
KNV87_000190-T1			1047	348	Pag3770_1	386666	387756	+	N	0	PF00004	14.739	129.563	ATGGTCTACGCGTTCAAATCGAACGAGCGTGGGGCATCCAAGAAGATCGACAAGTTTATCAACGACGCGTTCGCCAAGTACCAGCTGCTGGAGCTCTTGAAGCTGGCGAACGACAAGAAGCGATATATGTACGTGCAGGCTGTGCAGGAAGCAAAGCCGTCGATGGTGTACAAGCGATACGCTTTGAGCGGAGAGAAATCGTTCAACAACCTCTTCTTCGACGAGAAGCCGCAGCTGCTACAGCTCTTGGACAGCTTCATGGCTCGGTCAGGCAAGTTTGCTATCAAAGGTTTCCCGTACAAGCTGGGGTTGCTGTTGCACGGCCCCCCTGGCACCGGCAAGACCAGTCTCATCAAGGCTGTAGCTCAGTACACCAAGCGCCATATCGTGACCATTTCG…	MVYAFKSNERGASKKIDKFINDAFAKYQLLELLKLANDKKRYMYVQAVQEAKPSMVYKRYALSGEKSFNNLFFDEKPQLLQLLDSFMARSGKFAIKGFPYKLGLLLHGPPGTGKTSLIKAVAQYTKRHIVTISLGKVKTNQELMNALFDLRFVVEGVDLPVNMTFEDVVFVMEDIDCAASVVMARDNKPEASRPQRKRYASVSDKLNLSGLLNVLDGVIDCPGRIVIMTTNHPEKLDPALIRPGRVNKKLLLGFMNCTQVQNMIEYYFATACTSARRDAIHSALDDGATAITPAAVEALCSAHDEVDAVVDALHPPSARPSSMGCHAHGGMEKYQVSGATGCCALADI
KNV87_000191-T1			1545	514	Pag3770_1	387919	389463	+	N	0	PF02690, PF02690	2.62252	34.0795	ATGAGCATCATCGAAAACGAGAAGTTGCTGGATGCGACTGCAATCGACTCTCTGGATTCTGTCGACGACGTTGTGCTGGACTGCACCGACGAAGAAGACTGCACTCAAACGGAAACAGCCGTGACTTTCGCATGGGGCACAATCTACATGATCGTGGCTATCATCGCTCTGTACTCCTTCATAGTGGCCATCAAGTTCATCGGCGACGGCTTCACGCTCGCGCTAGGATGCAACAACAACGGCTCGTTCGGTTTTGGTAGCAACCCAGGGATTGGCATCTTGATTGGTACCGTAGTCACCGCTCTACTGCACAGCTCAGGAGCCGTAACTTCTTTTGTGGTGGCACTTGTTGGTTCTGGTGGGATGACTGTCCGCCAGGGCGTGTACGTGATCATGGGC…	MSIIENEKLLDATAIDSLDSVDDVVLDCTDEEDCTQTETAVTFAWGTIYMIVAIIALYSFIVAIKFIGDGFTLALGCNNNGSFGFGSNPGIGILIGTVVTALLHSSGAVTSFVVALVGSGGMTVRQGVYVIMGANVGTCVTCIMVAFCQVDDRTKFQRAMAAAMVNEMYNVWSVFVMFPLEVIFHPLEKLSVAMSSAKASSGTFSNPVDTIVNPLTQTLLVVDNEVTCKIATGESGYNSSRSFVMGGAFKGSSWSDSSIGVITAVIGFCILICALQTLVKVLAKVFMGSTKKLISKLLNYNGYINIIVGTLTAFAVQSSTVFTSTLTPMAGLGIVTLEQVYPLVIGANLGTTGTALLASLATGKFDSVAIALVHFWFNFFGIFLFYLIPITRKPVFGWS…
KNV87_000192-T1			8130	2709	Pag3770_1	389747	397876	+	N	0.306	PF00644, PF05406, PF12796, PF12796, PF12796, PF02877	22.0968	3.85281	ATGCGAGGCAAGCGCAAGTGGCAGGAGCAGGACTGGGAGGTGGCGATGGCAGCGCAGACCTTCGTGGCTGTGCTCGCGGCGTCTGAAGAAGAAGAAGAAGAGACGCTAGCTATGAAGACCAAGAGCAACAAGAAGAAGAAGATGACGAGCACCAAGAAGGAGGAGGAGGAGGAGAAGATGACCTCCACGAGACGCTCGACACGCAACAAGAAGCAGCAGCAGGACGCTCGAGCGGAACAAGAGACGAAGCAGGAGGACAACGACAACCAAGATGTGGCCATGACGACGACGGAGCACAAGCAGGTGGACGAGTTCTGGCTCGCGCAGCTGCAGGACGACGTGACGGAGGACATGTTGGCTCATCCAGAGGACGTTAGTGTCCACGTCACGTGGCTCAAC…	MRGKRKWQEQDWEVAMAAQTFVAVLAASEEEEEETLAMKTKSNKKKKMTSTKKEEEEEKMTSTRRSTRNKKQQQDARAEQETKQEDNDNQDVAMTTTEHKQVDEFWLAQLQDDVTEDMLAHPEDVSVHVTWLNRTADRRYERAYDEQVDVSSILCHVFLKELSVSVLELTTKSLERVQRSLRRTKAKLAGQDMDEQEEDKEEEDDERPPPPLTTSSGRKRRNADEDKTTGARGGKGSSSGKSRKLTKREAAMHIPPLRATVDETKYEDRELLGSQSFETFSGDVASANREVVRAVLTRNVKLLKQLTTKEELYSELSTFDAPRSADIDRTALHYAIDTDDLAAAALLRQTEEKVDKQTLAAAPEVALPSHSTGQHTSRFSDYNRRAINASRGGKEGNNA…
KNV87_000193-T1			456	151	Pag3770_1	398025	398480	+	N	0.001		3.4048	2.38709	ATGGCATTCCCCACTCCACGCTTTTGGTCAGAGCGCAACCCAATGTTTCCCGAAGCAACTCAAACATACCTGGCTAAGCTTGTTGCGGACAAAAGCTTTGCTGTGGGTGACACGCACACTGTGAATGACACGAATGATATCGCGCTCTACATCTGTGGTGGCAATCGTATCGTCACCGTTGAGTTGATCAGTCGGGATAACTTCAACGCGTTTGAAGAATTTCAGGATGGTGAAGACGTAGATAACGGAGGCTTCGTTACTGACGTATCCGCGTGGTGTGAGGCGACGGTCAAGGTCAACATCACGCCACAAGACGGGACGTGTCACAGCTATTCGGCGAAGCTGTACCGCAATGTACTCGACTCAACAGTGCTGCCAAATGGGTTTTCACTCGTAACA…	MAFPTPRFWSERNPMFPEATQTYLAKLVADKSFAVGDTHTVNDTNDIALYICGGNRIVTVELISRDNFNAFEEFQDGEDVDNGGFVTDVSAWCEATVKVNITPQDGTCHSYSAKLYRNVLDSTVLPNGFSLVTPAISEYAEIVVYQEAQAR
KNV87_000194-T1			3195	1064	Pag3770_1	399235	402429	+	N	0	PF13246, PF00690, PF00689, PF00122, PF00122, PF08282	31.1474	66.5811	ATGACGTTCAAGCTCGTGTCGAGCGACCTCATACGTCTTGTTGAGACTCCTCATGAGAAAATAGCCGAACAACTCGAAAGTGTCGGTGGACTCGAAGGTGTCGCCGCTGCACTCCAGGTGGACCTTCATCAAGGCTTGGATGCCTCAAATACCGACGACCTGCAAAACCGAGAGAACCTTTTCGGTAAAAATTACATCCCTTCGCCCAAAGCCAAGAGTTTCCTGGAGCTCATGTGGGATGCTTTCCAGGATGTCACCATTATCATCTTGACCATATCGGGCATATTCTCCATCGTCCTGTCATCTACCGTCGGTGACCATAAATCGACCGGGTGGGTCGAAGGAGCCTGCATCATCTTAGCCGTCGTCGTGGTTACTCTCGTGACTGCCGTAAATGAC…	MTFKLVSSDLIRLVETPHEKIAEQLESVGGLEGVAAALQVDLHQGLDASNTDDLQNRENLFGKNYIPSPKAKSFLELMWDAFQDVTIIILTISGIFSIVLSSTVGDHKSTGWVEGACIILAVVVVTLVTAVNDYQKEQQFRSLNAVKEDEKIKVIRNGAPTEVSKWSLLVGDIVRVDLGDIIPADGMVFDEKELKMDESAMTGESDLLTKNQENPFLLSGTKVMEGLGKMLVVCVGANSQAGIIKSLINGTRTTSNKNASKGDDKNSADGSQATDEIYVEIDTPKVPAEGEKDNSKFDGVDESQSPLEGKLYNLTILIGKLGTIVALLVFVIMSIRFSIDTFAVDDKPWKNHYISDYLSFFIIAITVLVVAIPEGLPLAVTIALAYSVKKMLVDNNLVR…
KNV87_000195-T1			924	307	Pag3770_1	402587	403771	-	N	0.102		17.3352	3.73506	ATGCTCGCGTCGAAAGTTGATCGTCTGCTACAGCTTGTGTCTCGAGCAGGAGCTCCGGCCCCTTCATTGCGGGGCCAATTGCAGCCTGTTAACAATGTGGTGGCTTTCTCGGGTGGCGTGGACTCGTCGCTGGCTGCTGCTCTGGTTTCCCAAGTGTTCCCGAATACCAGTGTTGCGTGTATCGGGAGATCTGCTGCGTTGTCGTCCGTGCAGTTAAAACAGGCTCGAGACGTTGCGTCCCACATTGGTGTCCCATTGTGGGAGTGCCAAACCGAAGAAGCCAAACTGGAGGGCTACGTGGCCAACAAGGGCAAAAGTTGCTACTATTGCAAGACCACGTTGTACTCGACGCTGAACCAGGTGGCGGAGTTCGCGTGGCAGCAATTGGGGACAGAAGAT…	MLASKVDRLLQLVSRAGAPAPSLRGQLQPVNNVVAFSGGVDSSLAAALVSQVFPNTSVACIGRSAALSSVQLKQARDVASHIGVPLWECQTEEAKLEGYVANKGKSCYYCKTTLYSTLNQVAEFAWQQLGTEDRDKMKPVLYNGTNADDQLDPTRVGLVAASEFDVVSPLSGLTKQEVRDVAKYLGLPNWNAAASPCLRSRLQFGVEATQQHLHRVEKAEDFVRDLIHLEPQMSMRVRFLAGNKAAVELDKEALEMAIPQFDTIDVELQRLGFNAVEIRAFRSGSLSGYNADTVVHHTPGTHAVHVD
KNV87_000196-T1			1563	520	Pag3770_1	405837	407399	+	N	0.003	PF00400, PF00400	18.8574	2.36109	ATGGTATCGACGGCGTTCGAGTACATTCTGGACCGGAGTGTGGGGCTCCCTACACGGGACTACCGGGACAATCTCCACTCTCGTCAGTGCACCGAGTTGCTGCAGCATTCTCCATCTTCCAGCAACTTTATCTTCCGCCAGGGGATGCGCGTCTGGAGCCTCTCGCTGGACCCGGTCGAGCAGCGATTCCTGTTGGTTGGTACTTCCCAGTCCCAACTTTTGGTTTTTGATCTCCAACCCCTAGACGAAGCTGATGCGGCATGTAACCCTATCTTCAACACCCGTACCATCGTGGATCCAGTATGTGCGGTAAATGCCAAAGCTGAACAAGATTCGACCCAGCCCCTAATTCAATTCGGCATCTCCATGGTGGACTGGTATCCTGTCGATGGCGGGTTA…	MVSTAFEYILDRSVGLPTRDYRDNLHSRQCTELLQHSPSSSNFIFRQGMRVWSLSLDPVEQRFLLVGTSQSQLLVFDLQPLDEADAACNPIFNTRTIVDPVCAVNAKAEQDSTQPLIQFGISMVDWYPVDGGLCITSALDEHVKIWDTETLSCVSTLPLHSRVYGAKFSPVSSTHTLIAAVTAKGEVRLVDMESGATAHSLLGHNDEIWTLDWDPSNEFVLASGSRDGEIRLWDIRRSGSTACLLCLNHEGKATVPGRSSLYTNVKRAKPMSLSAAATVRKRQRVGGALEAQARDRQRVRSRVDAHHERVNSTNSKQKRNDPHAAASTSLAVAHYGGVTSLAYTLDGRFLLSNGMDEKLRLWNATTGEHQFMNYQGVKRTQPRASRNVQMAVVQEAGAW…
KNV87_000197-T1			1797	598	Pag3770_1	407576	409515	+	Y	0.582		3.79384	0.482257	ATGTCAGCAGGAGCCTCACCTGGCGCTGGAGCGCTACTGAGTGCAGCAGATCTCTTCGGCAAAACGGATGTAGGGGGCATCGAGAAGTTCAAGACGGTCGCATTTCGTGCCCTTCATGAGCAGAAACTGGAAGAGGAGCTGCTTCAAACCAAGCAAGAGAATGAGCGGATCAAAGAGGCCAATGCCAAACTAACCCGCGAGTTGCACGATCTTCAAGCATCTTTCGACGCGAACATTGATGATCGTGAGCGGGTGTTGGCTTTTAAGTCGAAACGCATGGATGAGCTACACAACAAACTGCGTGAATACGAAGCCATCAATGCTTCGTTACTTCAAACAATTAATGGCGGTGGAAATGCGGACGGTGATGTTGGTATTAACCGAACCAACAGTAGCTCG…	MSAGASPGAGALLSAADLFGKTDVGGIEKFKTVAFRALHEQKLEEELLQTKQENERIKEANAKLTRELHDLQASFDANIDDRERVLAFKSKRMDELHNKLREYEAINASLLQTINGGGNADGDVGINRTNSSSAVTSSTAEPVGTEPQTRARMMTLINARRPLFHPLDTCKEQEYKQLYEESQRQCEQLTQTALENEAIIRQTRLAQFNKQDSDVQIKQLQEQLSAMALEKDALEHHLERKLLLENDRLRREKEAELQAFHDAMRTQMRMQLDVTTQRTVEENERVQLELRYQSSQLEKMIKQLDELGAENKRIKQEMHVFEEMNVGLSKKLKFYEQLFAKMQQKDEQRSKPVNNQQPRTPKSPLGPPSSRRTPRKPPLPALPTVNPSKPPSPESLSLY…
KNV87_000198-T1			780	259	Pag3770_1	417571	418420	+	N	0.001	PF16123, PF00753	45.9869	1.15964	ATGCAGGTGGAACTCGTGCCCGTGCTCTCCGACAACTACGCGTATCTTCTCATCGACCCCAGCAACCGCGTGGCAGCGGCAGTCGACCCCGTCGATGCGGAGAAGGTTTACGCTCGCGCCAAGGAGCTGCAAGTGGCCATCTCCATGATCCTGACCACCCACTCGCACTGGGACCACGCAGGAGGCAACCGGGAGCTCGTTGCTCTCGTCCAGAAACTGGAGAACCGTCAAATTCCAGTCGTCGGAGGCCCTGGAGACGCCGTGGAAGCTCAGACTCAGTCGGTCGCTGATGGAGACGTCGTGAAGCTTGGGAGTCTGGATGTGAAGGTCTACTTCACCCCGTGTCACACACGCGACCACGTGCTGTACCATTGCCAGGACGCCTTGTTCACGGGCGAC…	MQVELVPVLSDNYAYLLIDPSNRVAAAVDPVDAEKVYARAKELQVAISMILTTHSHWDHAGGNRELVALVQKLENRQIPVVGGPGDAVEAQTQSVADGDVVKLGSLDVKVYFTPCHTRDHVLYHCQDALFTGDTLFIAGCGRFFSGNPAEMHHALNEVVAKLPEETKIYCGHEYTASNLRFAAHVEPDNELVQKKLAWAIEKTKNGEPTVPSTVKEELATNPFMRVTDPVVQKFASGEKDPVKVMGIVRAAKDNFKIGK
KNV87_000199-T1			3441	1146	Pag3770_1	419315	422835	-	N	0.037	PF00233	0.427634	67.6896	ATGCGCGTCATTCCTACAACGACGGTCGCCTCTTTCGTTCGTCGCTCACGTGTTACTCGAGGCAGTCACACACGCTTCACTGCGGCCAGCAATAGCAGCACCCCGAGCACCTTCCTAATAATAGGGGGCTTCGCAGTCGGATATTACTCGGGTATTGTACCGACTGCCATCTCCGGTCCGTTTCAACAGAGCTCTTTGCCCAGCCAGACAACAATAGCTCTTCACTCCTTCACTCCAGACGCTGTCTATGGAGACGTGAACGTGGCAATCCCAGTCGAATTGCCGAAAGAGAGACGCTCGAACTTACGCAGGCAAGAAGGAGAGGAAGACGGACGCCTCGACAGGCGTCCAAGCAGCAGCAGCACAAGCAGCAGTTCGCACTACCCGCTTCCGGGTGTC…	MRVIPTTTVASFVRRSRVTRGSHTRFTAASNSSTPSTFLIIGGFAVGYYSGIVPTAISGPFQQSSLPSQTTIALHSFTPDAVYGDVNVAIPVELPKERRSNLRRQEGEEDGRLDRRPSSSSTSSSSHYPLPGVVGQVEALVSSRNLRRLLSFSSSLPTTTTESSSTSRLQHLSRPGDDDRDRVQTFSHRSESGRSEDSRNKATAADQTKRPLPLRGRKKKSSPATGQVVRIASVTTRGAKISSGKEDERSAPNAVAPGAQKTITSLFLGNTSDQTKQKQDAAAGGGRSTMFGGSAGATYNHGGHHGSEAIHTALNQERANQRVSRIYPLTDSVYVAQTKKTPVEVKFHPVTSTFVNEPRLEKLYQVTFARENSARASRISFIFFCMYLVFTGSNLSNLL…
KNV87_000200-T1			678	225	Pag3770_1	423125	424073	+	N	0.001	PF00043, PF13417	111.407	5.64902	ATGACGGAGGAATTGTATGCGAGCCCCATCAGCCAGCCGTCGCGTGCAGTTTATTGGCTCTGCAAGGTGAACAACCATCCGATCGAGTACAAGTACACGGATGTGGGCAAGGGCGAGAGCCGCACAGAGACGTTCCTGCAGCTGAGTCCCATTGGCAAGATCCCGGTGCTCAAGGACGGAGAATTCGTGCTGACGGAGAGCCATGCGATCATGCTCTACCTCGCGGATAAACACGGGTGGGAGTCGTGGTGTCCTAAAGACCTCAAGATCCGCGCTCGGATTCACGAGTACACGAACTGGCACCACCTCAACACTCGTCGCAGCTCGGAGATCTTCTTCAACCAGCTGATGGTGAACATTGGTCGTGGCACACCTGCCATGGAGGCCATGCTCCAGAAG…	MTEELYASPISQPSRAVYWLCKVNNHPIEYKYTDVGKGESRTETFLQLSPIGKIPVLKDGEFVLTESHAIMLYLADKHGWESWCPKDLKIRARIHEYTNWHHLNTRRSSEIFFNQLMVNIGRGTPAMEAMLQKKQKIISDMFGVLEFWLRHGNLYLVSNTKPTLVDLSCYNEVVQLEVMGLLTNVEKDFPKVAAWLKRMKDVPYHDEMLAPMGKFFRKFKLTANM
KNV87_000201-T1			264	87	Pag3770_1	424211	424548	+	N	0.001	PF16053	180.489	0.980261	ATGTCGGCGGTGGCCAAGAGCTTCAAGAACGCCTTCCAGGTGCTGACCCCCGTGCGGGAGTACGGCGTGGGCAAGCGCGTGACGCGCGGCATCTGGGGCAAGTACGCGGAGCCCTCGTACTGGGAGGTGGTGCGCATCCGCCCGTCGCCCGACCTCAAGCACGGCAAAGTCTTCGGCAGATTCACCTTCCGCGGCAAGACGGACCCCAAGGTGAAGCGCATCAACGGCGTCTTGAAAAAGGACTGGAGCATCGTCGAGGCATAA	MSAVAKSFKNAFQVLTPVREYGVGKRVTRGIWGKYAEPSYWEVVRIRPSPDLKHGKVFGRFTFRGKTDPKVKRINGVLKKDWSIVEA
KNV87_000202-T1			609	202	Pag3770_1	425028	425636	+	N	0		107.426	170.343	ATGGATCTGTCCGACATCCCGTTCGACATCCCCGTAATTATCCAGTCGATCCGCAAGCACAAGAACCTGCAAAGCCCCGTCGGAACCAAGAAAGCTTGTTGTCTGGGGGACAACTGCGACGTGTACGATCAGCTCGTGCTGCGCCACATCGACGACGACAAAGTGGCCATCCAGTCGGCTCGCAACGACCACTTCCTCCAAGTCCGCGCCAATGGCGAATGTTTCTTCGACTCGACACGGATTGGCGAGCAGGATCTCTTCACTATGGAGACGGACGAAGCCTGCTCTCTTTTCTTCGTGTCGTGCTTCACAGGCAACGCTCTGCAGTGCGATGACGAGCACGTCGTCAAGTGCGACAACAAGAATCGTCTGGACTGGGAAGCCTGGAGAATCGTTGAG…	MDLSDIPFDIPVIIQSIRKHKNLQSPVGTKKACCLGDNCDVYDQLVLRHIDDDKVAIQSARNDHFLQVRANGECFFDSTRIGEQDLFTMETDEACSLFFVSCFTGNALQCDDEHVVKCDNKNRLDWEAWRIVEPITSTAADRVQSASDHRHALAGRDRQDLILELAKGGKTADEIERIVTRLFDSPPTSTPSSFYAVPLVKK
KNV87_000203-T1			2274	757	Pag3770_1	426000	428273	+	Y	1		26.6734	4.46378	ATGCGCGCACTACTCGGCGCACTCTGCCTTTTGTCCCGAACATGGCCACACAGCGTCAATGCGCTCCAGACCATCGCAACCTCCGCCGACCTCGCAGCCGTCGAGAGCTCCGCCAAAGTTCACGCGCTGCTGGTGCTCGGCACGGACGAGAAGTTCTCAGATCTGAGTCTGGAGGAGCTGGCCATTAAAACGTACCCGGCGCTTCCGGATATCGACAAGGAGCTCGAGGGGCTCGTCACCTTCGGCCTCGTGGACTTGTCGCCACACAAGAAACCTTCCATCGGGAATAAATGGCAGCTCAAGAAGCTGCCGGCTCTCGTGGTGTACAAAGATCAGCCCAAAGAGAACCCTTACACTGGCAAAAGGTATCGAAACGCGATGGCAGCCGACGTATCCATG…	MRALLGALCLLSRTWPHSVNALQTIATSADLAAVESSAKVHALLVLGTDEKFSDLSLEELAIKTYPALPDIDKELEGLVTFGLVDLSPHKKPSIGNKWQLKKLPALVVYKDQPKENPYTGKRYRNAMAADVSMFEHPRKLKKMLKQAIPTTFVQELEGQETTLKRFEKLITEKKEEEETVALLISKQKHASPMYRALATEFNGQGLSFLFLNKEAEGAEEIMNALKVEELPAMVALKSMTETVVLKAENSKTYSELKGFIEPFATQKESGGKSAGKKGAGSSKFIRFFTGKDFDDLVMRSDVVWMIEFMNAEREQTLVEEEWKKTLTNMHRKAGMVAMGAVSCEKEAELCERYGGPGVRVFPLGLTDDKKLERGDIVPETFTTVDEAKETAIAGIPDNT…
KNV87_000204-T1			438	145	Pag3770_1	428663	429432	+	N	0	PF00164	2389.88	0.875492	ATGGCCAAGCACAAACCTTCTGGAATTCGCTGCGCGCGTAAGCTGCGCGTGCACCGCCGCACGCAGCGCTGGGCGCAGAAGTCCTACAACAAGAGCCACTCGGTGACGGCCATGAAGGCCAACCCGCTCGGTGGTTCGTCCATGGCCAAGGGCATTGTCCTTGAGAAGATCGGCATTGAGGCCAAGCAGCCTAACTCTGCCATTCGCAAGTCGTGCCGTGTGCAGCTCATCAAGAACTCCAAGAAGATCGCCGCCTTCGTGCCGCGCGATGGCTGCCTCAACTACGTGGACGAGAACGACGAGGTTCTGATCTCGGGATTCGGTCGCCGCGGCCACGCCGTCGGTGATATCCCCGGTGTGCGTTTCAAGGTCGTCAAGGTCTCGGGCGTGTCGCTGCTC…	MAKHKPSGIRCARKLRVHRRTQRWAQKSYNKSHSVTAMKANPLGGSSMAKGIVLEKIGIEAKQPNSAIRKSCRVQLIKNSKKIAAFVPRDGCLNYVDENDEVLISGFGRRGHAVGDIPGVRFKVVKVSGVSLLALYKEKKEKPRS
KNV87_000204-T2			438	145	Pag3770_1	428995	429432	+	N	0	PF00164	2389.88	0.875492	ATGTTTGCAGACAAACCTTCTGGAATTCGCTGCGCGCGTAAGCTGCGCGTGCACCGCCGCACGCAGCGCTGGGCGCAGAAGTCCTACAACAAGAGCCACTCGGTGACGGCCATGAAGGCCAACCCGCTCGGTGGTTCGTCCATGGCCAAGGGCATTGTCCTTGAGAAGATCGGCATTGAGGCCAAGCAGCCTAACTCTGCCATTCGCAAGTCGTGCCGTGTGCAGCTCATCAAGAACTCCAAGAAGATCGCCGCCTTCGTGCCGCGCGATGGCTGCCTCAACTACGTGGACGAGAACGACGAGGTTCTGATCTCGGGATTCGGTCGCCGCGGCCACGCCGTCGGTGATATCCCCGGTGTGCGTTTCAAGGTCGTCAAGGTCTCGGGCGTGTCGCTGCTC…	MFADKPSGIRCARKLRVHRRTQRWAQKSYNKSHSVTAMKANPLGGSSMAKGIVLEKIGIEAKQPNSAIRKSCRVQLIKNSKKIAAFVPRDGCLNYVDENDEVLISGFGRRGHAVGDIPGVRFKVVKVSGVSLLALYKEKKEKPRS
KNV87_000205-T1			3000	999	Pag3770_1	433047	436046	-	N	0.007	PF02272, PF01411, PF07973	142.482	2.38945	ATGAGCGGCCTGGAGAGCAAAGTGTCGTCGCTAGAACAGGCCGTCGCGGCGTTCGACGCGCGCGTGGACGCCGTAGAGTCCAAGATATCGGCCCTCTCTCCTTTCTCCGTGGACACGTGGCCCGCCGCGCGCATCCGCAAGACGTTCGTCGAGTACTTCGAGAGCCAAAAGGAGCTCCCGCACACGTTCTACAAGTCGTGCCCCGTCGTGCCCCTGGACGACCCGACGCTGCTGTTCATCAACGCCGGCATGAACCAATACAAGCCCATCTTCCTGGGCCAGGTGGACCCTTCGCACCCCATGGCCAAGCTCGTGCGCGCCTGCAACTCGCAGAAATGCATCCGCGCAGGCGGCAAGCACAACGACCTGGACGACGTGGGCAAGGACGTGTACCACCAC…	MSGLESKVSSLEQAVAAFDARVDAVESKISALSPFSVDTWPAARIRKTFVEYFESQKELPHTFYKSCPVVPLDDPTLLFINAGMNQYKPIFLGQVDPSHPMAKLVRACNSQKCIRAGGKHNDLDDVGKDVYHHTFFEMLGNWSFGDYFKKEAVHMSFTLLTEVFGIDKDRLYATYFGGDEQQGLPSDEETRQIWLNYLPSERVLPFGCKDNFWEMGDVGPCGPCTEIHYDRIGNRDASKLVNADLPDVIEIWNNVFIQFNREQDGKLVPLPHKHVDTGMGFERLASILQGKDSNYDTDVFTPLFAAIQKLTKAAPYTGKLGKEDPEKKDMAYRVVADHVRTLTFAITDGAVPSNDGRGYVLRRILRRAVRYGQQFLNAPSGFLTELVPVVVNMLGEAFP…
KNV87_017828-T1	RXLR	RXLR68	1509	502	Pag3770_1	449649	451157	+	Y	0.999		4.28162	3.06097	ATGCATTTATCCTCCACCGTCCTCTTGGGTGCTGTCCTTTTGACATATTCTGACTGTGCATCGACGACCACCGCTTCAAAGATAACGGTAGTTGATACCCCGGCCGGAGTTCATTCGTTCTCCAGCAACCAGAACAATATCCAGACCAAGCGGTTCTTGAGGAGTCATGACGAAGAGAGGGCTGGTTTTGCAGAGTTGGCAAAAGCGGGTGTGTCGAAAATCATCGATCCCTTCAAGTTGCAGAAACACTTAGACGAGGACAAAAGTGCTGTCCAAGTGTTGGGCAAGTTGAAGCTCGGCTACGATGCCCTGGACGCTGTGAAAAACTCGAAATTGGAGATGTTGTCAAAGTACGTCGACATGGTCAACGACAAGCACCCCAACAGCAAAATCTCGCTG…	MHLSSTVLLGAVLLTYSDCASTTTASKITVVDTPAGVHSFSSNQNNIQTKRFLRSHDEERAGFAELAKAGVSKIIDPFKLQKHLDEDKSAVQVLGKLKLGYDALDAVKNSKLEMLSKYVDMVNDKHPNSKISLIGTLTARYGDDSVAQALAATEQYPKLAKKVKKLRNDQLTAWLDGGKSVDDIFRLLKLRNDDYEALASLKLEVLEAYIKKFNSDKSAHETLVKTLEAGFGGENALASIITTAKAYSRTSAKAKELDARLISHWLEDNMLPERVFTLLKLDRNVDDVLSNGKLGTFVNYIAEFNKINPNKEVSLLATLTTNYGEVAVAKALVFGRQYSVTKILATKLQAEQLKKWLDSGRSVDDVFKLLKLQDNELASVTSREIDALDEYIKLFNREE…
KNV87_000206-T1			603	200	Pag3770_1	457917	458519	+	N	0		170.694	1.56556	ATGGATCTATCTGAGATTCCGTTCGGCGTGCCTGTGGTTCTCCAATCGATCCGCAAAATGAAGAACCTCCAGAACCCTCTCGGATCCAAGAACGCTCGTTGTCTAACCGACAACCGAGACGTCTACGAGCAACTCATCTTACACCGAGTGCGCGACGACAAAATCGCAATCCAAAGTGGTCGCAATGGCCGCTTCCTGCAAGTTCGTACGGGTGGAGAGTGCGTGTTCGACCTGAAAGAGCCTGGCGAATGGGAGCTCTTCACAATGGAGACGGACTCGGACTGCGCTCTCTACTTCGTGTCGTGCCACACGGGCAACGTCCTTCATTGCGACGACAACTACGTTGCAAAGTGCGGCAATCAGAACCGGCAGGCGTGGGAGGCCTGGCGGATCGTGGAG…	MDLSEIPFGVPVVLQSIRKMKNLQNPLGSKNARCLTDNRDVYEQLILHRVRDDKIAIQSGRNGRFLQVRTGGECVFDLKEPGEWELFTMETDSDCALYFVSCHTGNVLHCDDNYVAKCGNQNRQAWEAWRIVEPRPTANQVHRASDRRHVLEGKDRQNLVVELARCGKTPEEIEQIVMNLFDAPATAVAGSTMAVPVGKE
KNV87_000207-T1			1104	367	Pag3770_1	459855	460958	+	N	0	PF00850	11.1135	9.69561	ATGAAGGTGGGCTACGTTTACGACGAGCGCTACTTGTGGCACCGGCCGTGGAGCGTGCAGTACTCTTCTCTAGTGGAGCCGTTCCGCCATTGGGAGTCCCCGGAGACCAAGCGTCGCTTCCATTCTCTGCTGGCAGTGTCTGGTCTATTGGATCAGTTAGAGATCATCAAGCCCCAAGTCGCCTCGAACCCCCAGTTGGAGCGCGTCCACACACGCCAATACTTGCAGCAATTAGAGCAACTTTCAGCCAGAGAAGAAGGCGGCAACGCAGGTGAAGAAGCGCCTTTCTCTCAATTCGCCTTTGACATCGCCCGACTGTCCACTGGGGGTGTCCTCGCAGCTGCAGATGCGGTGATGGACGGTCGGGTGGACGCTGCGTATGCTCTAACACGTCCACCT…	MKVGYVYDERYLWHRPWSVQYSSLVEPFRHWESPETKRRFHSLLAVSGLLDQLEIIKPQVASNPQLERVHTRQYLQQLEQLSAREEGGNAGEEAPFSQFAFDIARLSTGGVLAAADAVMDGRVDAAYALTRPPGHHAVAEKGMGFCLLSNVAITAHHLLETFPTQIRKIAIVDYDVHHGNGTQEAFYGDDRVLFVSLHQANNYPLDSGFITERGTGKGEGFNVNLPLPPGSGKGAYEYAFEKVVIPALGRFKPDFVLVSSGFDASYADPLAAMILSSNVFRFMAHELVEAAKRLCGGRIVFAHEGGYSETYVPFCGAAVIEELLGVRDVEKQIKDPFLSEVEQWGYQELQEHQKKVVDSVVTAEKIH
KNV87_000208-T1			2316	771	Pag3770_1	461041	463645	-	N	0.01		16.8892	5.20455	ATGGACCGGCTGCATGAGGAGTTGGCGGCCCTGCCAGGGCTAGAGCAATTATCGGCGTCTCAGCTGCGTGATCTGCCCTGGCGCGTCAAGGAAAATGTGTTCATCGCGCTATTCCGACAGCAAGTTTCGTCGGGTGCAGTGGCGGACGAACTGCAGAGTAAAAGCAGAGACCGCAAACTGGAGCGAAAGGCCGACAAACTGCTGGACGACGTTGATCGCACTGTGGTGAGGAAGAAAGAGGAGAGTTACCGAGCGGATTTTATGCAGGTGGCCGCTGCAGAATTGGCGAGACTTGGAGCGCCGGCGTTGATCTCGTGGCAGAAATTGGTGTTTGATAACGAGTGTTGTGCTCAGGCGTTCCGGTTGTTGCTTACTCGGATTAAGTCGTCAAGACGGAGC…	MDRLHEELAALPGLEQLSASQLRDLPWRVKENVFIALFRQQVSSGAVADELQSKSRDRKLERKADKLLDDVDRTVVRKKEESYRADFMQVAAAELARLGAPALISWQKLVFDNECCAQAFRLLLTRIKSSRRSMATSGVSNSSSLLAARYANGGSRHGRRVRRESDKNAQSDEEDRENHDDVVDGDEPEGRTRFPPLKPSRGPLHRSSAARKNGASLVSRSTSESKNFGLDWNFDTTIETPHEEDEVNGFGMHGSAEKFAQIARTTNHQTGADISIERTLPNKLPSYFASRFKKNQLQVLQEENSALTSENAKLREEIKQLEELNAVLQSDNSSNSLLDDCPEALEFAQRRMRLVQAQNLQLQRQVSLLQDALLAHENAEANLMSALNHWRSVVDAGRE…
KNV87_000209-T1			387	128	Pag3770_1	464317	464782	+	N	0.026		36.5999	1.32298	ATGTCCGCAACGGTGTGCCAGTGCCCTGCAACTGGCACGTTTCGTGTTTGCGTCACGACCCACAACAGGACCCACAGCCACCGACTTCGGCGCGAGGTCTACGACAACTACCCTTCCAGCAGACGTGTGACGGATCCTGATGTGTTGGATTTCGTGGATGAGCTCGTCAAGGCTGGAGCCAAGCCTAAGAAGATCCTCAAGTACCTGCAGGAGACAACAGGAAAGCGGATTACTTTGCGGGACGTCCACAATCTGGTTCAGCGACTGAAGGCCAAGCGTCGCGGATCAGGTACTGTTGAAGATCGGCTGGAGACTGTTTTGCGTAAGTTCTGTGCTTCTCAAGGCAACAGTGCATCTATATTTGTCGATGAAAACAAGACTACATAG	MSATVCQCPATGTFRVCVTTHNRTHSHRLRREVYDNYPSSRRVTDPDVLDFVDELVKAGAKPKKILKYLQETTGKRITLRDVHNLVQRLKAKRRGSGTVEDRLETVLRKFCASQGNSASIFVDENKTT
KNV87_000210-T1			504	167	Pag3770_1	467857	468360	-	N	0.003		57.52	4.24481	ATGGTTACGCGGACAGCGGATGAAGCTGGCAACCCATGCTTGCCAGCGTGGTATTGGCTACGGTCGTACCGGTTGGTCAACGGGACGGTGAATGTGGAATCTCAAGAGACTTCGTTAAATCAGCGTCTTGCGGAGCACGTCCAGCAATCGTTGATACACTCGATGGCGTTAGGGGAAGCTGAAAAGAGTGCCGATGATAAACCTGTCGGCGGATTAACACCGCCAGATGTCAACGCAGAGAGCTGTAGTGACAGGAGTATGGCGAACTCACCTGGAGGTTCGTGTTTGGAGGGACCGACAAAGCGGCGACTTCATGATTTTGAAAGCCTGTCGACTTCAGAAGAGTGTCGAAAGAAGCAGCATCGGCCGAAAAATAGGCTCGGCCTAAAACAGAGATCT…	MVTRTADEAGNPCLPAWYWLRSYRLVNGTVNVESQETSLNQRLAEHVQQSLIHSMALGEAEKSADDKPVGGLTPPDVNAESCSDRSMANSPGGSCLEGPTKRRLHDFESLSTSEECRKKQHRPKNRLGLKQRSKRRHHLKLRKPGRDSRTVKHVKPVASEFLKQFMK
KNV87_000211-T1			387	128	Pag3770_1	468900	469365	-	N	0.026		39.0414	1.37786	ATGTCCGCAACGGTGTGCCAGTGCCCTGCAACTGGCACGTTTCGTGTTTGCGTCACGACCCACAACAGGACCCACAGCCACCGACTTCGGCGCGAGGTCTACGACAACTACCCTTCCAGCAGACGTGTGACGGATCCTGATGTGTTGGATTTCGTGGATGAGCTCGTCAAGGCTGGAGCCAAGCCTAAGAAGATCCTCAAGTACCTGCAGGAGACAACAGGAAAGCGGATTACTTTGCGGGACGTCCACAATCTGGTTCAGCGACTGAAGGCCAAGCGTCGCGGATCAGGTACTGTTGAAGATCGGCTGGAGACTGTTTTGCGTAAGTTCTGTGCTTCTCAAGGCAACAGTGCATCTATATTTGTCGATGAAAACAAGACTACATAG	MSATVCQCPATGTFRVCVTTHNRTHSHRLRREVYDNYPSSRRVTDPDVLDFVDELVKAGAKPKKILKYLQETTGKRITLRDVHNLVQRLKAKRRGSGTVEDRLETVLRKFCASQGNSASIFVDENKTT
KNV87_000212-T1			2316	771	Pag3770_1	470037	472641	+	N	0.01		17.6115	5.23439	ATGGACCGGCTGCATGAGGAGTTGGCGGCCCTGCCAGGGCTAGAGCAATTATCGGCGTCTCAGCTGCGTGATCTGCCCTGGCGCGTCAAGGAAAATGTGTTCATCGCGCTATTCCGACAGCAAGTTTCGTCGGGTGCAGTGGCGGACGAACTGCAGAGTAAAAGCAGAGACCGCAAACTGGAGCGAAAGGCCGACAAACTGCTGGACGACGTTGATCGCACTGTGGTGAGGAAGAAAGAGGAGAGTTACCGAGCGGATTTTATGCAGGTGGCCGCTGCAGAATTGGCGAGACTTGGAGCGCCGGCGTTGATCTCGTGGCAGAAATTGGTGTTTGATAACGAGTGTTGTGCTCAGGCGTTCCGGTTGTTGCTTACTCGGATTAAGTCGTCAAGACGGAGC…	MDRLHEELAALPGLEQLSASQLRDLPWRVKENVFIALFRQQVSSGAVADELQSKSRDRKLERKADKLLDDVDRTVVRKKEESYRADFMQVAAAELARLGAPALISWQKLVFDNECCAQAFRLLLTRIKSSRRSMATSGVSNSSSLLAARYANGGSRHGRRVRRESDKNAQSDEEDRENHDDVVDGDEPEGRTRFPPLKPSRGPLHRSSAARKNGASLVSRSTSESKNFGLDWNFDTTIETPHEEDEVNGFGMHGSAEKFAQIARTTNHQTGADISIERTLPNKLPSYFASRFKKNQLQVLQEENSALTSENAKLREEIKQLEELNAVLQSDNSSNSLLDDCPEALEFAQRRMRLVQAQNLQLQRQVSLLQDALLAHENAEANLMSALNHWRSVVDAGRE…
KNV87_000213-T1			1104	367	Pag3770_1	472724	473827	-	N	0	PF00850	13.6704	11.0864	ATGAAGGTGGGCTACGTTTACGACGAGCGCTACTTGTGGCACCGGCCGTGGAGCGTGCAGTACTCTTCTCTAGTGGAGCCGTTCCGCCATTGGGAGTCCCCGGAGACCAAGCGTCGCTTCCATTCTCTGCTGGCAGTGTCTGGTCTATTGGATCAGTTAGAGATCATCAAGCCCCAAGTCGCCTCGAACCCCCAGTTGGAGCGCGTCCACACACGCCAATACTTGCAGCAATTAGAGCAACTTTCAGCCAGAGAAGAAGGCGGCAACGCAGGTGAAGAAGCGCCTTTCTCTCAATTCGCCTTTGACATCGCCCGACTGTCCACTGGGGGTGTCCTCGCAGCTGCAGATGCGGTGATGGACGGTCGGGTGGACGCTGCGTATGCTCTAACACGTCCACCT…	MKVGYVYDERYLWHRPWSVQYSSLVEPFRHWESPETKRRFHSLLAVSGLLDQLEIIKPQVASNPQLERVHTRQYLQQLEQLSAREEGGNAGEEAPFSQFAFDIARLSTGGVLAAADAVMDGRVDAAYALTRPPGHHAVAEKGMGFCLLSNVAITAHHLLETFPTQIRKIAIVDYDVHHGNGTQEAFYGDDRVLFVSLHQANNYPLDSGFITERGTGKGEGFNVNLPLPPGSGKGAYEYAFEKVVIPALGRFKPDFVLVSSGFDASYADPLAAMILSSNVFRFMAHELVEAAKRLCGGRIVFAHEGGYSETYVPFCGAAVIEELLGVRDVEKQIKDPFLSEVEQWGYQELQEHQKKVVDSVVTAEKIH
KNV87_000214-T1			603	200	Pag3770_1	475163	475765	-	N	0		224.972	1.5647	ATGGATCTATCTGAGATTCCGTTCGGCGTGCCTGTGGTTCTCCAATCGATCCGCAAAATGAAGAACCTCCAGAACCCTCTCGGATCCAAGAACGCTCGTTGTCTAACCGACAACCGAGACGTCTACGAGCAACTCATCTTACACCGAGTGCGCGACGACAAAATCGCAATCCAAAGTGGTCGCAATGGCCGCTTCCTGCAAGTTCGTACGGGTGGAGAGTGCGTGTTCGACCTGAAAGAGCCTGGCGAATGGGAGCTCTTCACAATGGAGACGGACTCGGACTGCGCTCTCTACTTCGTGTCGTGCCACACGGGCAACGTCCTTCATTGCGACGACAACTACGTTGCAAAGTGCGGCAATCAGAACCGGCAGGCGTGGGAGGCCTGGCGGATCGTGGAG…	MDLSEIPFGVPVVLQSIRKMKNLQNPLGSKNARCLTDNRDVYEQLILHRVRDDKIAIQSGRNGRFLQVRTGGECVFDLKEPGEWELFTMETDSDCALYFVSCHTGNVLHCDDNYVAKCGNQNRQAWEAWRIVEPRPTANQVHRASDRRHVLEGKDRQNLVVELARCGKTPEEIEQIVMNLFDAPATAVAGSTMAVPVGKE
KNV87_000215-T1			1818	605	Pag3770_1	484295	486328	+	Y	0.972		40.3788	2.6043	ATGATGATGCGGCCGATGCGCGCGCTGGTGCCGCGCAGCTCTCGCGGCGTGTGGACTGCCTCGCAGCAGCGCCTGCGCTCTCGTCGCCCAGTCGCCTCGTTATCTGCGCACCCGCCCGCACCTCTGTCGTCTTTCGCTTCGTGCTGTGGGCTCCGCAATTGCTCGGCAACCGACTCGTCGCCCAAGGCTCCGACGCCTCTCCATGCTACGCACGCGGCGAGCGACGCCGACACGTCGAACTTGACTGTGGATCAGATCTTAAGTCACGTGTCCATCATGGAGAAGTGGACGTGCAGCGGCTGCGGCATCGAACTGCAGTGCGAGGAGCCCGAAACGGTCGGCTACTTCCCCAAGCAGCTGCTGAGCAACGTGCACGACCTGAAAGACCTCAAGCGCCTG…	MMMRPMRALVPRSSRGVWTASQQRLRSRRPVASLSAHPPAPLSSFASCCGLRNCSATDSSPKAPTPLHATHAASDADTSNLTVDQILSHVSIMEKWTCSGCGIELQCEEPETVGYFPKQLLSNVHDLKDLKRLRCERCFQMTQYGKISDTKMPYQEYEKRVMELRSKDMLMIQLVDILDITGSLLPKARHVFGKKPVMLVVNKGDLVPTKSGIRRLMRRIKQEAKEAGIDNLISVYLISAMKRIGMKEIVEDVAKYRQGRDICVVGAANVGKSTFLNSFLSHLVDRKWQHNHRKYMKMAEVPLSELENDETATMLNIDDELLAEAKAESEKNAAVEGESSVVTPHGELYVAPGEDPEMIETSADEDREMTTSPLPGTTLAVQYLPVMVRNEVFNILDTP…
KNV87_000216-T1			807	268	Pag3770_1	486687	487635	+	N	0.028	PF00043, PF02798	44.8066	4.76171	ATGGCTGGCTGGAGCTTCCCAACACCTTCCTTTCAAACGCCTTCGTTCGCAAGGTTCACTCGCCGTACCAGCAAAAGCTCAGCAGGTAGCGGTAGCAGCAATGGTTCTGCCACATCATCACCGCAGAAGAAGTCGCCTTTCAAGCTGTACGCCAACATGGTCAGCCAACCCAGTCGCGCAGTCGCTTGGGCTCTGAAGGTCAAAGACGCAGACTACGAGTTCGTGAATGTGGAATTCGGTGGCGACCTCATCAAGTCGGACGAGTTCAAGTCGTGGAACCCGAACGCGCTGGTGCCGGTGGTCCGCGACAATGACTTCTCTCTCTTCGAAGGCAACGCCATTCTGACGTACGTCGCTGTAAAGTTCGGCTGGACGGACTTGTATCCGAGCGACATTCAG…	MAGWSFPTPSFQTPSFARFTRRTSKSSAGSGSSNGSATSSPQKKSPFKLYANMVSQPSRAVAWALKVKDADYEFVNVEFGGDLIKSDEFKSWNPNALVPVVRDNDFSLFEGNAILTYVAVKFGWTDLYPSDIQTRAKVDEFLHWHHTNTRLFTLQVLRPAAAKALGNATPTDLAFLVNAEALIDKEMTLLETFLDKDYIAHTDAPTVADYAAYCEIDQLEMMGYNFAKYEKVTAWIARMKQIPFHDEVREDLDKFLTKTGLRAEVSKP
KNV87_000217-T1			669	222	Pag3770_1	488062	488730	+	N	0.014	PF00043, PF13417	317.607	1.9924	ATGACCCTCAAGCTCTACGCCAACCTCATCAGCCAGCCGTCCCGTACTGTGGCTTGGGTGCTCAAAGTCAAGGGCGTCGACCACGAACTGGTGCCTGTGAACCCTGGCAGCGACTTCTTCAAGTCGGACGAGTTCAAGGCCATCAACCCCAACCGACTCGTGCCAGCCATCAAGGACGACGACTTTGTGCTGACCGAGGGCATGGCCATCCTGCAGTACTTGGGTGACAAATACGACTGGACCGGTGACAAGGACTTGTACCCCAAGGACCTCAAGGTCCGCGCCAAGATCCACGAGTTCCTGCACTGGCACCACACCAACACGCGGTTGTTCACATTGCAAATCGTGCGTCCGGCTGTAGCCAAAGCCTTGGGTAACGCGACACCAACTGACCTCGCC…	MTLKLYANLISQPSRTVAWVLKVKGVDHELVPVNPGSDFFKSDEFKAINPNRLVPAIKDDDFVLTEGMAILQYLGDKYDWTGDKDLYPKDLKVRAKIHEFLHWHHTNTRLFTLQIVRPAVAKALGNATPTDLAFLVNAEALIDKEMTLLETFLSKDYIAHTDAPTVADFAAYCEIDQLEMMGYDFSKYPKVSAWIGRMKTQPFNDEIHEPLKGFVKQFDLTP
KNV87_000218-T1			1332	443	Pag3770_1	488947	490278	-	Y	0.5	PF02492, PF07683	23.9555	2.00615	ATGCTGCTCGCTCTCTTCGCCGCGACGGCTTCTGGCGGGCCTCCCGCAGGCTTCGACGCCGATCTGTACTACTCGCCTGTTGCACCGTCTTCTTCTCTCTCTCCTCGTGGTTTCTGGGTTCTTTTAGGCGTTGTGGTTCTGTTTTTATTGCTCTTTTCCTTCGCTCTGGCCAATGTCGTCGCCTGGTGTCTGCAATTACGTCGAGAACGTCGCATCCAGCGTAAAACGGAGGAATTAGCAGCTAAATCCAAGGAATCCGGCGCTCCGTCCGTGCCGGTGACCATTTTAACGGGCTTTTTAGGCGCCGGGAAGACCACTTTACTCAACCGGATTTTACTGACGGAAGACCAGCTCCCATACAAGATTATGGTGCTGGAGAACGAGTTGGGCGCTGTCAGC…	MLLALFAATASGGPPAGFDADLYYSPVAPSSSLSPRGFWVLLGVVVLFLLLFSFALANVVAWCLQLRRERRIQRKTEELAAKSKESGAPSVPVTILTGFLGAGKTTLLNRILLTEDQLPYKIMVLENELGAVSIDHTLLQAGCKEKDGIYVLQNGCMCCTARGGKGKGGNELERILDYLLQLVQEQSFDYLVVETTGLADPGPIIETFLRLRASRFRLDAIVTMVDAKATQRYWQEEKGTYEFPIELQRQALYADIVVLNKVDVATKEECKRLERELVAINEEATVCSSVNADVALDQILNVKTFDAVRFNAHSASVNGKKEDVKARGQHTGGISTMHFEVERDVDVAAFGEWLSEVVTRYVKGADVLRVKGVLSVSGDAEGRRCVVQGVLDTYTIAPG…
KNV87_000219-T1			2130	709	Pag3770_1	493576	495916	+	N	0.051	PF00643, PF00536, PF00069	10.6486	1.79547	ATGAAGAGTCCTTTGCCCGCCGCTGACACCTGTCTGTACGGCTCCGTAGTGGGGATGGACAAGCTGTTAGCATTGGATCTGCACGACAACCAATCCATGGAGGCGTCGCCGACTTCGCTCCCTTCAGAGTGCGACGAGTGCGAGCAGAGGCCAGCTCAAGTGACCTGCGACGACTGCGGCCTGGTGTATTGCGCCAAGTGCGACGTCCAACGACACCGTAAAGGGAAACTACAATTGCACCAACGCAACCAAATCATAAGAAACAGATCCGAACCTTTAGAACTTGAAGAAATTCAAGAGGAAGCTGCAAATTCCACTGCCAAATGGAAAATCTGCGACGTGTGCGCGTGGCTGGGAGCTCACGACTTAGAGCTGTTCGTGGAGGAGGCACAGCGTCAG…	MKSPLPAADTCLYGSVVGMDKLLALDLHDNQSMEASPTSLPSECDECEQRPAQVTCDDCGLVYCAKCDVQRHRKGKLQLHQRNQIIRNRSEPLELEEIQEEAANSTAKWKICDVCAWLGAHDLELFVEEAQRQKLTGATLLSTEGLDKFLDAAIGVSRGHKKKLQREVHKLQNLEEKSVKMSPSPPIQAASSSMRRIGLDLRVNVEPAEAKPPSRRTTVLKPLGLGQLKIDVSEAGRGVISAPKRSGSGRKASCGLGLDIAQVKKEEKTVAASFDFSATGRLQTQGFEIDTRGIANAPFARSLLHQADAKKTVSAAEAVSTKDYLLLLEELGHGAGGKVYKALYMPTFRLVAVKVIRVYDQQKRHQMVRELKSLYVNFVPLATATFPSAAEATSSAAQA…
KNV87_000220-T1			345	114	Pag3770_1	496056	496400	-	N	0		0.722202	0.580741	ATGCGTCAAGTGAAAAAGAACATTCGTCGCCACCTGAAGAGTTTAAACGAGAAGGACGGTGATGATCCAGCAGACGAAGAGAGGGGAATTCGTCTAAGTATGGATAAGGTGAAATCTCTGTTCAAGAGCAAACCCAGTCTTATCCAGGCGTTAGAGAAATATCCTGTCAAACTCACCGACTCGACCAGGAATGCCTTTCGAAAGATCTCGGCTAAGTATTCAAACTTCATGCGTGGTCTAGACGGGAGAAAACGACGTATGATCCTAATATTTTTCATGTGGGTAGCGGCTGGTTATGTTGGTGGCCTCGTTCTAGGCAAGGTTATACGGAGCCAGCTAGAGTAG	MRQVKKNIRRHLKSLNEKDGDDPADEERGIRLSMDKVKSLFKSKPSLIQALEKYPVKLTDSTRNAFRKISAKYSNFMRGLDGRKRRMILIFFMWVAAGYVGGLVLGKVIRSQLE
KNV87_000221-T1			1569	522	Pag3770_1	499669	501316	+	Y	0.97	PF09423	14.8491	1.00883	ATGGCGCGTCCTAGGAACTTCCTAACGACGCTCTTCCTCCTGTTTATCGCCTGCGTAACCTTTCTCGCTCCACCCCCACAAGCCGCAGAAGTCCCATGTCAGCCGTCTGATGTGCTATGGCTCTGGAGTGGCGCGTTGACGTCTCGCTCCATCAGTTTCAAGTTCGGGTTACGCGAGGGTTACACTTGTGCGGATTCCAACTTTGTGCTGTACGCCTTCCCGCAGCTACTGGAGAGCGAGAAACCCCATTCGGCTATTGCCACATGCTCTCAAGTGGACGGGGGTGATGCTGGGGACGGTGAGGAGCGTAGTCCTTCGTCCTACGATATTCCTAATGTGAAGCAGTGTAACCTGCAGGACCTCCCACATAGTGATAGAACATATCGCTATGAGTTGACA…	MARPRNFLTTLFLLFIACVTFLAPPPQAAEVPCQPSDVLWLWSGALTSRSISFKFGLREGYTCADSNFVLYAFPQLLESEKPHSAIATCSQVDGGDAGDGEERSPSSYDIPNVKQCNLQDLPHSDRTYRYELTLLKTGEVVRTGTFTTPKEEGEPFNYRVAFASCADEHSDPEVFNEIKKEKALFFMHTGDLHYHNLVVNNVAAFRDGYDSIFASPAGQAMLGMDLPFAYMWDDHDFGPDNSDSTAPGRNASVQAYREFVPHYPLVGGRSRTNTVHQAFTIGRVRYILTDLRSGRTPNTAPAAPTKTVLGKKQKAWFKSELVRATSDPNIRLIVWINTMPWLDDERKWGHFVHEQQELVNFIKGHGLNKWVPIVVVSGDAHMLAVDDGSHSPGNLTLLH…
KNV87_000222-T1			1287	428	Pag3770_1	501424	502710	-	N	0		14.4965	2.02228	ATGTGTTCAAGGGAGCGAGCCGTGGTCTATAACCGCTGCAAGCGGATGTTCGACCTCTCATTAAGAATAAACAGGTCGATCCAAGAAATCTCGACGCTTATCGGCATGGTGTCGGTGGACGAGGCCAGAGGGTTATTAAATGAACATATTAGCCTCATGGCGTCCGTCGCGGCGCTGCGGGGCTCGCTCAATTTCGAGAGCGAACTGTTCCAGATCTTCCCGGCGCCGGTGCTGCTGGATACCAACTCCTTATTAAGGGTGACGCACAAGTTTGAAGAAGAAGAAGATGCCGAGTTTCTGCAGTCGTCATTGATGATGATGCAGGTCTGGGCGTCCATTGACGGACTCATTTATCGCCCTTTAGCGCCACCAGCTACGATTCAAGAAACTCCGGATCTG…	MCSRERAVVYNRCKRMFDLSLRINRSIQEISTLIGMVSVDEARGLLNEHISLMASVAALRGSLNFESELFQIFPAPVLLDTNSLLRVTHKFEEEEDAEFLQSSLMMMQVWASIDGLIYRPLAPPATIQETPDLIPQSTENLEEDTTTYAALKLHELSGMTISIDDNTLRYRLQGDELCVNALVSNTYLLYLFNPLQYRPLDWTFDAMLQVGDTRYVLPVQREGVFLNNTSYALRVFLSYGKLPEKSPLLPNGEAITGNQEREDASAEVAGAAAASATPSTSGTRGAEDSEPLEIPYDGQREIFAFHLTATNRVSRKTCVVASKAVCFSLLPSASNSSSLERRLRQLSIESSSTMSDEEEEAGESDTSTTSVSAVPPLERHVHLPFDAMICYCFAPSCRL…
KNV87_000223-T1			1008	335	Pag3770_1	503179	504186	-	N	0.001	PF00169, PF00169	2.43444	0.886654	ATGACGATCAGGCCAATGTCAGCTTTCGCATCGAACGCTGAACTGGACCAAGAGCTCGAAAGTTCCTACTCCCGGTGCCATGTGGAGACATCGAGCGGACAGCCGCCAAGCTGGACGACCATGACTTACGTTGAAACATCCCGAGAGCTGCCACCACTCGAGTCTGGCAGTTTGGCGCTGGAGGACCAGTTCTGTGGCTGGCTGTGGATGCGCGGTGGACGCCTCGGACGATGGCGCCACCGGTATTTTTGTTTGGACGGGACCATGTTGTCCTACTTCACGAGTTTTCCGGCCGAGGTGTTTTTGAAGCAAGCGCAGGCATCGGTGGCGTCGGCCTGGGCATCACGCAATCTCTTCCACTTCGGCGATGGTTGCCAGCCCCGCGGTGTTATTCGAGTC…	MTIRPMSAFASNAELDQELESSYSRCHVETSSGQPPSWTTMTYVETSRELPPLESGSLALEDQFCGWLWMRGGRLGRWRHRYFCLDGTMLSYFTSFPAEVFLKQAQASVASAWASRNLFHFGDGCQPRGVIRVAHVDDTDRSNRVGFKVYGACGKVIDIRAHDAQERNRWLRALKTPARRKSRSWSIGSSEEVTVSISSFDPDGLCRFDRLSIPITKSGWMEKKTSFLGIWRRYFFVVQGSMLSYYNSDKPYEVPRWRGYVEGVKARRRSGSLALPTSGATVAPPPPLELFITLDSPQNQVLHVRLSTAEEAREWRRILRGSPPTLSSIETSFTA
KNV87_000224-T1			441	146	Pag3770_1	505490	505998	-	N	0.008		11.8326	1.73794	ATGGGCGATGCTATGGTCTCCCTGCAGGACGTTGTTTGCACCGAAGGCGGCGTTGTTTGCAGCGACAAGTGTGAGGTGAGTGCTTTTTGGGCTTCCTTCTCGTTCCAGCAGCAACGTCAGCAAAGTCAGCCAACGACACATGGTGGAGGGGAGCATAAATGTGCTCCTAGTCTTCCGAGTGAAGCTGAAGTGATTCGTTGCCGTCCTGCGCGATCCATCGATTCAGGGTTGGCGCTGACAAGAGCTTGTATTCCGGAAATCTCCGAAATCGTCTGTAGCTGTGGGGGTTTGGAACGCCTGCAGTGTCGGATGAACGATTGTCTACTCGTTCATCTACCCAGCGGAGCACTGTTGGGTAGGATAGATGAGCAAACTCTGGTTGACGTCAGAAATGGGTTA…	MGDAMVSLQDVVCTEGGVVCSDKCEVSAFWASFSFQQQRQQSQPTTHGGGEHKCAPSLPSEAEVIRCRPARSIDSGLALTRACIPEISEIVCSCGGLERLQCRMNDCLLVHLPSGALLGRIDEQTLVDVRNGLISYFAICRSQNAK
KNV87_000225-T1			456	151	Pag3770_1	506179	506690	-	N	0.05	PF13091	35.5312	3.81093	ATGGCTCTCGAAGACATTGACTCGGCCACGGAGTCCATCTGGGTGGCCATGTTTGCTCTTTCAAGCATCTGCTACACGCAGAAGCTCATTGACAATCGCAAGGAGTTCCCTGACATGGATATCAAGGGCATCATCGACCTCAAATGGGCCAGGGAGAACAAGAGCGGCGCTGCCGCTGTACGTCAGCTTATCGAGAACGACATTGATGTCTACCACCTCATCAAGAAATCAAAGCGGAACCATCGGAAGCTGTTGATCTGCGACGGTCTGTTCGCGACATCGGGAACGATGAACTACACCAAGGCAGGCAAGGAAGACAACGACGAGGGCCTGTTTTACATGTTCGGACAACCGGTGGAGAAGTCCAAGGAAACTTTCCTTGCCCAGCTTGCCAAGTCG…	MALEDIDSATESIWVAMFALSSICYTQKLIDNRKEFPDMDIKGIIDLKWARENKSGAAAVRQLIENDIDVYHLIKKSKRNHRKLLICDGLFATSGTMNYTKAGKEDNDEGLFYMFGQPVEKSKETFLAQLAKSKRTKLSHLEQRGGARGSN
KNV87_000226-T1			1752	583	Pag3770_1	506837	508834	-	N	0.001	PF02845	37.7969	2.92671	ATGATAGGGTCCCAGACGTCGACGGATACCGCGCCAGGTTCACCGTTGTCTCCTCTTTCTTCTGATATGCTCAAGTCGCTGTCTTTGTCGTTGTATGAGGCAGAATCAACAGCTGAGGACAGCGAGAGTTCTGCCCAAATCGACCTGGTGCTGGAAATGACTGCAACTTTCGACACCGACGGGTTCCAATTGCCGTCCAAAGTGACGAGACGAGAGGTGCAAAATGCTCTTCAATCGTGCGACGGAGACGTTTCAAGAGCAGTGGACGACGTTCTGAGTCTCGTGGCGATACGAGCGCTGAGCCAGAAAGACCAAGAAACACTTCAAGAGCGTCGAGAACAGCGCCAACAACTGCAGCTCACTGAGCTCTGCAGTGGCTTGGGACTGGACGAAGACAGC…	MIGSQTSTDTAPGSPLSPLSSDMLKSLSLSLYEAESTAEDSESSAQIDLVLEMTATFDTDGFQLPSKVTRREVQNALQSCDGDVSRAVDDVLSLVAIRALSQKDQETLQERREQRQQLQLTELCSGLGLDEDSSFVTALQQLPEREREDLLATNGAFVQQLLLSLDEEDEDETGDSGDEDVHPLQYLLEMYPNYKVEVVEDVLDSNNYDVDKAAEALHNLQALNHVQSYATVVNADARAAAQQRELFVNGPRVESLGQFPELGVVATSKTQQKKLRRLQRRQQKLQQAPHQRPPPKPSPPPIAYPMLPARKSLTKGKGKFVHNAWDHQHASHDRAESGITTQLKLERLRKLLPTIDRSVIETTFFLNGCSSDATEGALREVYNLPLVEKHLPPPTATEE…
KNV87_000227-T1			2208	735	Pag3770_1	509059	511513	+	N	0	PF13639	50.6263	2.58416	ATGGCGGACCGCGACAACGGGCGCGTCGTCATGATCGTGCGCGCCAACTCTCCGCGGCGCAACGGCGGCGACGGCGGCCCCCCAGGCGGCAGTTCAGGCGGCAACGACCCTCTGGCCATCAACCTGGGCGCCATGGAGGCGGACTGGCGCCAGCAGCAGTTCCAGCGCCAGCGCATGCAGCTGCTGAGTATGGCCATCTTCCTGTGCTTCCTCGTCCTGTTCTTCGACAACCGCGCGGGGGGCGCCCGCAACGCCAGGAGCAATAGGGGCACGGCCGATAGCGCCGGTCGTAATCGCTATTCGCTGCCGCAGAACGCCTTTAACGACACGGATAGGGTGCAAAAAGTGCACGAGTTAGAGGCGTTATTGACGCAGCAGCCGGAGTATCGCCATTCGGGT…	MADRDNGRVVMIVRANSPRRNGGDGGPPGGSSGGNDPLAINLGAMEADWRQQQFQRQRMQLLSMAIFLCFLVLFFDNRAGGARNARSNRGTADSAGRNRYSLPQNAFNDTDRVQKVHELEALLTQQPEYRHSGPPLNVTGIYSGTWDSLLAEEYDANKPVYKDIIPYLKVDREIQLQQYTQPVEKGHTWLFLKMKTPASKELTKEVAYVTGQLVIYEEQASLAATILPVQGVFLRKLAKLTLFGNSPDSSVQILYRKEKKDGALGVNSTKLEEVTEVPTATESIDDETAEEEGGGKNNLERLPRQPRAELMNLGVLDGVPAVENRDEYAAIDISPPRYSYVSRFRSSDSFSDQCVSIVEMSLVNDTSKPAHKGGEEDESDDAATVLQKSMRHMKLEGTL…
KNV87_000227-T2			1947	648	Pag3770_1	509059	511179	+	N	0		50.6263	2.58416	ATGGCGGACCGCGACAACGGGCGCGTCGTCATGATCGTGCGCGCCAACTCTCCGCGGCGCAACGGCGGCGACGGCGGCCCCCCAGGCGGCAGTTCAGGCGGCAACGACCCTCTGGCCATCAACCTGGGCGCCATGGAGGCGGACTGGCGCCAGCAGCAGTTCCAGCGCCAGCGCATGCAGCTGCTGAGTATGGCCATCTTCCTGTGCTTCCTCGTCCTGTTCTTCGACAACCGCGCGGGGGGCGCCCGCAACGCCAGGAGCAATAGGGGCACGGCCGATAGCGCCGGTCGTAATCGCTATTCGCTGCCGCAGAACGCCTTTAACGACACGGATAGGGTGCAAAAAGTGCACGAGTTAGAGGCGTTATTGACGCAGCAGCCGGAGTATCGCCATTCGGGT…	MADRDNGRVVMIVRANSPRRNGGDGGPPGGSSGGNDPLAINLGAMEADWRQQQFQRQRMQLLSMAIFLCFLVLFFDNRAGGARNARSNRGTADSAGRNRYSLPQNAFNDTDRVQKVHELEALLTQQPEYRHSGPPLNVTGIYSGTWDSLLAEEYDANKPVYKDIIPYLKVDREIQLQQYTQPVEKGHTWLFLKMKTPASKELTKEVAYVTGQLVIYEEQASLAATILPVQGVFLRKLAKLTLFGNSPDSSVQILYRKEKKDGALGVNSTKLEEVTEVPTATESIDDETAEEEGGGKNNLERLPRQPRAELMNLGVLDGVPAVENRDEYAAIDISPPRYSYVSRFRSSDSFSDQCVSIVEMSLVNDTSKPAHKGGEEDESDDAATVLQKSMRHMKLEGTL…
KNV87_000228-T1			771	256	Pag3770_1	512446	513216	+	N	0.01		3.18417	29.7083	ATGACCGAAGCCGCACTCGCCGAGCTCGGACGCGGACCGACCGTCGCGCTCATGACTCGAAGGAGGGCGTCGGCACCGCCTGCGCAACCTCCACCAGACGCGGTAAGTGCCTCAAGTGATAATTCGGTGGAGACTTCGACGCCCCAGTCGAAACAGCGGAGTAAGAGCAGCGGAAGTGCCAGCGCTGCGAACAGCGAGAACGTTAGTGAAGGTAGCAATGCGACAAAATCTGCAGCATCGAAAGCAGGAAGCAGCAGCATCCCAGCAATCCATCAGAACCACCCGGAAGAGTTATGTCGGTATCCGAACAAACGGTGCTACAAGAAGCGCGCGGTGAAGAACAACGGAGAGCTGCACAAATTCTGCGATTCACATCGAGACTCAGCGAACCGATATCAA…	MTEAALAELGRGPTVALMTRRRASAPPAQPPPDAVSASSDNSVETSTPQSKQRSKSSGSASAANSENVSEGSNATKSAASKAGSSSIPAIHQNHPEELCRYPNKRCYKKRAVKNNGELHKFCDSHRDSANRYQRKLEQKLKEKRIQSRMRALQAHQAQAHAQMAHTQAHGHAPLSVADAARMPIVSPYPGMDVYGGAVPLPPQNQFSGHSAAVAPISSGNTPTIPWAQGEDEYEPFQHPVELQSEDLDCLDLLFEQ
KNV87_000229-T1			966	321	Pag3770_1	514202	515265	-	Y	0.721	PF00335	82.434	1.6587	ATGCACGCGTGGCGCTCGTTGTCCCGCAGCATCTTGGTGTTCACAAATGTGCTGTTCCTTCTGTTAGGCTCCGTGCTCGTGTCTATTGGAGGCTATATGGCGTCGCTGCCGGCGCTGACGGAGTTCTCTGACGGCGGCGTGGCCTCCTCCGTCATCATGTGCGGCTCGCTGATCATTTTGATCGCGATGCTGGGCTGCTGCGGCGCCCAATGGGAGAGCAAAGTGTTCCTGTTCCCATACGCCATCCTGGTGCTCGTCTCGGTCATCGCGCAGCTGTCGCTAGCTGGATTCCTGACTCATGTGCACAGCTCATTGGTGGAGGTGGCCAAGCACAACTTCGACCTGTCGGTGCTGGCACCGGCGGACCAGGAGACGCTGCGTTGGATCAACAAGAGGTTC…	MHAWRSLSRSILVFTNVLFLLLGSVLVSIGGYMASLPALTEFSDGGVASSVIMCGSLIILIAMLGCCGAQWESKVFLFPYAILVLVSVIAQLSLAGFLTHVHSSLVEVAKHNFDLSVLAPADQETLRWINKRFKYVYYGCGFDVDIDLTGTRSRPLIASCSNPEFEWFAPFVEENCPIGHKQLQTDSDFLKCAGSSFSLSNAITEHTMLCACETRMISWVNDQSVLVAVFVFVIVALEIMLVALSCYIMHSRRHRRFGYQEITMPVRQQPYNPHPRNYFGQQAGQRQPLNAQPAYSSYGPSGGENPYAAAATGGKAKKAGY
KNV87_000230-T1			1776	591	Pag3770_1	515542	517632	+	N	0.02	PF00083	14.2123	0.845926	ATGGGCGGCCGAATGACGGTACATTCGGCGGCGCCCGTCAAGACGTGGGGGTCGCCAGAAGAGCAGCTGGTGGTCGTAGACGATGTCAAGGAGCTGAAGCAGGCGGTGCACGACGAGATGGAGCTCATCGGCTGCGGGTTCCACCAGCACCGCGTCGTGACGATTCTAGGATTCGGAAATGTGGCGGATGCAGTGGAGATTCTGGCAATTGGATACATATTGACGGTCTATGAAGACTCGGAGGGGGCAATGACACCATGGCAGTCAAGCTTGCTGACGGCTGCAGTATTCGCTGGGATGTTGGGTGGAGGTTTAGTTGGTGGCGTGGCTGGAGATCTCTACGGTCGGAAACCAGTTCTGCTCACAACGTTGGCAATTAATGCCATTGCTGCATTCCTG…	MGGRMTVHSAAPVKTWGSPEEQLVVVDDVKELKQAVHDEMELIGCGFHQHRVVTILGFGNVADAVEILAIGYILTVYEDSEGAMTPWQSSLLTAAVFAGMLGGGLVGGVAGDLYGRKPVLLTTLAINAIAAFLSAFSPNIYWLIFFRAMAGIGVGGVVASLFALCLEHVPVSSRGRYVTILCSFWMVGAVLTAGTAWIMLGKYSNGERILHLSWRWFAAVVGLPSFTCFMLAWWFVPESPHFLASKGDAEAVTAVLQYIHGVHQSGRHIQLKFSDTESNGDGDADAKMARKMEGSVQNKRSGDDSIRSNTHSAVCSRDSLRVVARLFERPNAGPTLLLMLCGFSLSFGSYGLSTWITKLFESAGLENPFENAFLFAGANLPGNIVSLYLIDIIGHQRLL…
KNV87_000231-T1			1053	350	Pag3770_1	519809	520923	-	N	0	PF20147	3.92729	1.45825	ATGCCGTGGCTGGACGACGAGCGGAAGTGGGGACATTTTGTGCACGAACAGCAAGAGCTCGTGAACTTCATCAAGGGCCACGGTCTCAACAAGTGGGTACCTATTGTGGTTGTTAGTGGTGATGCACACATGTTGGCAGTGGATGACGGTAGTCACAGTCCCGGAAACCTCACGCTACTTCACGCTGCTGCACTGGGTCGTCCGGGTTCAATCAAGGGAGGGCCTTACAGTCATGGTGCGTTCCCTGGAACAGGTCAGTACGCTGTGATGGATATCACGGATGAAGGAGGCAAGGATGGTCGCGTATGCATTTACTACCGTGGTATGAACATCTACAAGGGCATGCTGCTATCTTATGTCATTGAAGCTTTTTGTCTACAACATGTCGCCGTGTACAGC…	MPWLDDERKWGHFVHEQQELVNFIKGHGLNKWVPIVVVSGDAHMLAVDDGSHSPGNLTLLHAAALGRPGSIKGGPYSHGAFPGTGQYAVMDITDEGGKDGRVCIYYRGMNIYKGMLLSYVIEAFCLQHVAVYSDDKCSAPAQFVTFTNPLTCTPQRPSNGDCTHAYKREKNYCSLVFDSLKIDYKLLSHFENSFKIFLNEMPGKMAATLEAIQENKKVTVVCVLVGVEGRAFGIEIDPDKLLSVLKDEIKAKKPNRIKCDADELEVSLAKRDAMADDPWLRSDEGVVVAMQSGAIPEEIAILMENTIEDPIQKIRDVVGDDIPTSGRIHVLVKAPRYERQVGPTGINWTI
KNV87_000232-T1			1479	492	Pag3770_1	521171	522808	+	Y	0.553	PF00083	13.2642	0.774282	ATGTTGGGTGGAGGTTTAGTTGGTGGCGTGGCTGGAGATCTCTACGGTCGGAAACCAGTTCTGCTCACAACGTTGGCAATTAATGCCATTGCTGCATTCCTGTCGGCGTTTTCGCCAAACATCTACTGGCTCATCTTCTTCCGAGCCATGGCGGGGATTGGAGTTGGTGGAGTGGTTGCCTCGCTGTTTGCTCTGTGTCTGGAGCATGTTCCTGTGTCGTCTCGAGGGCGATACGTTACTATTCTGTGCTCGTTTTGGATGGTGGGAGCTGTGCTGACGGCGGGCACGGCGTGGATCATGCTGGGAAAATACAGTAATGGAGAACGGATACTGCACCTTTCGTGGCGCTGGTTCGCTGCTGTGGTCGGACTACCGTCGTTCACGTGCTTTATGTTGGCG…	MLGGGLVGGVAGDLYGRKPVLLTTLAINAIAAFLSAFSPNIYWLIFFRAMAGIGVGGVVASLFALCLEHVPVSSRGRYVTILCSFWMVGAVLTAGTAWIMLGKYSNGERILHLSWRWFAAVVGLPSFTCFMLAWWFVPESPHFLASKGDAEAVTAVLQYIHGVHQSGRHIQLKFSDTESNGDGDADAKMARKMEGSVQNKRSGDDSIRSNTHSAVCSRDSLRVVARLFERPNAGPTLLLMLCGFSLSFGSYGLSTWITKLFESAGLENPFENAFLFAGANLPGNIVSLYLIDIIGHQRLLSGALFMAGFCALLFAFNIEGSKTVIVLVSCLFNACTTAAWNGFGVLSAENFPQELRTTGISVVNCSNRVAAITAQFVNGFLMGPPPHIKALLLVTTTVM…
KNV87_000233-T1			1593	530	Pag3770_1	531997	533726	+	N	0		45.0694	1.9571	ATGAAAATCGCAGAGCTGCTCAATGCGCCAAGACGCCCAGTGGGTCGACGTCACACCGAGAAGCGGATGGACATGGCGTCGCTCGACCTCTTCGCCCAAAAACGCAAGCACCGACCAGAGCTCTCTATGAGTCGGATCATCCAGGAATTAGCTGTAAAAGAAGGTCTCGACAATGGGGTATCCGTAACTCGAGGTCTCCAGGTACGTTCCACGGTCTCCGTTAACGTGGTGCGTCACGACGAGACAAGGCCAAGTTTCCAATCGGACCCAGAACCTGAAACTGTGACGTCGACCAAGCCCGTGAAGCTAAAATCTCAAGCTAAGGCTAAGACGAAGACGGTTAAGAAGGCAGTGGAGGAGAATGACAACTCGGGGTCGGAAGAGCCCAAGACGAGAAGA…	MKIAELLNAPRRPVGRRHTEKRMDMASLDLFAQKRKHRPELSMSRIIQELAVKEGLDNGVSVTRGLQVRSTVSVNVVRHDETRPSFQSDPEPETVTSTKPVKLKSQAKAKTKTVKKAVEENDNSGSEEPKTRRRRARNGFTPLTESEKRVKQRMLVKRSYYRKIDTLVELRSEMESLETKCREVIISRRQLHTPISPKVQLGDEDQRCEELRERYTQLAIKQDDLRHENEKLRSEAMEQSKARTRIGILLNEELDDQKEVRTKGEALGLSPWSSVEPRAASSTARSEDPCQKINSKPVLDFTPITEDECITIVREAYTDVRAFADKQHYESTGASVFGWRDRRQVDGETMRFFLEKTFENYTAAEISSRMWDLVSSENGVNRIYASDVAINFHLVQRVN…
KNV87_000234-T1			2274	757	Pag3770_1	533860	536133	-	N	0	PF00225	9.78391	2.52083	ATGGCGTCGAAGTCCTCGAAGAACGATGAGTGCGTCCGTGTGATGGTCCGTATCCGGCCCATGAGCGGCAAAGAGGTGCAAGACGGGCGCCAGGAAGTCACGACGGCCAACTTCGATCGCGCTGAGGTGTCCATTTTGAACCCCGTGGCGGCGACTTCCGAGCCCCCAAAGTCGTTCACGTTCGACGCGGCATTTGGTGCCAAGTCTACGCAGCAGCAGGTGTACGATACGGCGGCAACGGAGATCGTCGAAGCGGTCATGGAGGGATACAATGGCACCATCTTCGCCTATGGCCAGACCGGGGCAGGCAAGTCGCACACTATGGAAGGCTATGGAGACCAGCCAGGGATCATCCCCAACTCGTTCAAGCACGTGTTCGACAAAGTGGCCATCTCCAAG…	MASKSSKNDECVRVMVRIRPMSGKEVQDGRQEVTTANFDRAEVSILNPVAATSEPPKSFTFDAAFGAKSTQQQVYDTAATEIVEAVMEGYNGTIFAYGQTGAGKSHTMEGYGDQPGIIPNSFKHVFDKVAISKNKRILVRASYLEIYNEEIRDLLSKDPKNALDLKENADSGVYVKGLTAQVVKDAAEIDHVMQTGKKNRSVGATLMNQTSSRSHSIFTIVVECLSEGSAGGDGKDHVCVGKLNLVDLAGSERQSKTGATGDRLQEANKINLSLSALGNVISALVDGKSKHIPYRDSKLTRLLQDSLGGNTKTVMIANCGPADYNYEETLTTLRYASRAKNIKNKPKINEDPKDAMIREFQEEIEALKAKLLAIEKQASEGVISADGSGGGAEGFAANG…
KNV87_000235-T1			2616	871	Pag3770_1	537727	540342	+	N	0	PF01363	18.9174	1.04621	ATGACCAAGTCGCTGCCGCTGCCTCCGCGCTTCTTTAAGTGCCCGGAGCTCTCGCAGCGAGAGGAGCAGTACCTCGTCGGGAAAGCCAAGGAGTCGGCCAAAGCGCTAGTCGACGCGACGCGCAACAATGAAGGACCTGTGCGTTGGGAGGAGGCCGGCATGCACCGCGGCGTGCAGATGTACAAGGGCGAGGCCCGATACCCGGAGAGCGTTGTAGGCGAGGCCGTCACATACGGCTGCGGGGCCACCACGATCCAGTCCACGCTGGACGAGGTGGCCGACTTCTTCGACCTGACGACGGACGAGAAAGTCGCCGAGTTTGTCGAGTGCAACGCCGACGTGCTAGATTGCCAACTGCTCTACGCGCTGGAGGACCCGAACCTGTTAAATGACCCCAAA…	MTKSLPLPPRFFKCPELSQREEQYLVGKAKESAKALVDATRNNEGPVRWEEAGMHRGVQMYKGEARYPESVVGEAVTYGCGATTIQSTLDEVADFFDLTTDEKVAEFVECNADVLDCQLLYALEDPNLLNDPKYNARGQRSGSSKMLNANQVTVKWLAMDMPSKLLKNRDFLTVECQSTFMDVSGRRGWVRSYHSIKLPCCPELSAYSLVRGSFYNTGYVFVESERPGFLDVIFSAQVNLKGHTKIPTPSFMTIQKKRLSSIADLQKMITRRRLGAQRFLGDLELVPKSQRTRCNLCSAKFGLITRKARCRKCGEVVCASACSMEWEVSIPGQGVRKVRVCSKCAQNSDPSVFEDLPESEQYSESNSAHDDDPPLMSVRAPGYQYERYNRSDGGSSPSS…
KNV87_000236-T1			702	233	Pag3770_1	540562	541263	-	N	0.039	PF02798, PF00043	46.2029	1.60726	ATGACGAAGCTCAAGCTGTACGCCAACCTGATCAGCCAGCCAAGTCGTGCGGTGGAGTGGGTCATGCGACTCAAGAAGCTGGACCATGAGCTGGCGCTGACCGAGTTCGGAAGTCGTACGTTCACGTCCGCCGAGTTCTTGGCGTTGAACCCGAACGGGCTCATTCCGGTGCTGCAGGATGGAGACTTTGCGCTGTTTGAGGGCAACGCTATCATGGCGTACTTGGCCGAGAAGTTCGGATGGACAGACTTTTATCCGAAGGACATCAAGGCCCACGCCAAGGTGAACGAGTATTTGCACTGGCACCACACGAACGCGCGGCTGATCACCATGAAGATGCTGGTCCCGTTGAAGAGGGTCAAGATGAACAAGCAGCTCCCAAACGATACTGTCCTGGTG…	MTKLKLYANLISQPSRAVEWVMRLKKLDHELALTEFGSRTFTSAEFLALNPNGLIPVLQDGDFALFEGNAIMAYLAEKFGWTDFYPKDIKAHAKVNEYLHWHHTNARLITMKMLVPLKRVKMNKQLPNDTVLVKEVPTLAEKLVKLMEKFLVKDYIAESDEPTIADFAAYCEFVQIDIMGVFDFTGYPKFSAWMERMKKVPLHDEIHAPLDEFLLSLGLKTKAKAKEPSPANT
KNV87_000237-T1			669	222	Pag3770_1	541436	542104	-	N	0.065	PF00043, PF02798	606.625	0.583348	ATGGCCCTCAAGCTCTACGCCAACCTCATCAGCCAGCCCAGTCGCGCGGCCGAGTGGGCCCTGCGCATCAAGAAGCTGGACCACGAGTTCGTGGTGGCCGACTTCGGCACCGCCATCTTCACGTCGCCTGAGTTCCTGAAGCTCAACCCGAACGGCCTCATCCCGGTGCTGCAGCACGGAGACTTCTCGCTGTTCGAGGGCAACGCCATCATGCAGTACCTGGCCGAGAAGTTCGGCTGGACGGACCTGTACCCGGCCGACGTGCAGGCCCACGCCAAGGTGAACCAGTACCTGCACTGGCACCACACGAACGCGCGCCTCATCACGCCCAAGGTGCTGGTGCCGCTCATGCACACCAAGCAGAGTATCGCCACCCCGGAGGAGGCCGTGTTCGTTAAG…	MALKLYANLISQPSRAAEWALRIKKLDHEFVVADFGTAIFTSPEFLKLNPNGLIPVLQHGDFSLFEGNAIMQYLAEKFGWTDLYPADVQAHAKVNQYLHWHHTNARLITPKVLVPLMHTKQSIATPEEAVFVKDTPALLDKLAGLMEKFLVKDFVAETDHVTIADLAVYCEFVQVELMGIYDFSKYPKLSAWLNRMKSVPHHDEIHEPLDQFLTTVGLKANP
KNV87_000238-T1			921	306	Pag3770_1	544715	545714	+	N	0.002	PF07714	19.7653	1.52995	ATGCCGCTGTTCCGCAAGAAGAGCAGTCGGTCCTCGTCGTCCTCGTCCTCCTATTCAGGCACCTTGGACTTCTCCGAGGTGAAGCTGGGTAAGGCCGTGGGCGCCGGCCGCTCGGGCAGCACCTTCAGCGCGCACTGGAACGGACTTCACGTGGCGGCCAAAGTCGTGGACCTGTCGGCCGCTTCCGGCCAAAGCAACGAGAAACTGGCCCAGGAGCTGCTCAAGGAGTTCCGCCGCGAGGAAGAGGTGGCCAGCTCACTGCGCCACCCGAACGTCGTGCAGTTCTTGGGCTCGGCCAGCGCGCCGCCGCGTTACTGCCTCGTGTTCGAGTTCATGGACGGCGGGCCGCTGTCCGGCCTACTGCGGGCCAAGAAGAACAGCGGGCCAATAGACTTCTTC…	MPLFRKKSSRSSSSSSSYSGTLDFSEVKLGKAVGAGRSGSTFSAHWNGLHVAAKVVDLSAASGQSNEKLAQELLKEFRREEEVASSLRHPNVVQFLGSASAPPRYCLVFEFMDGGPLSGLLRAKKNSGPIDFFRLATDMAEGMSYLHEHSVMHRDLKSSNVLLDGQGTAKISDFGLSCVMELGRSADLTAETGTYGWMAPEVIRHEPYSSKADVYSYAVVLWELLARDIPFRGQTPMQTAMAVAEQQMRPALPRQTPPKIAELIEHCWNQDPTRRPDFSSIVKVLPFVKQSLSKADFKNAGILYKV
KNV87_000239-T1			5343	1780	Pag3770_1	545966	551308	+	N	0	PF13202, PF13499, PF13499, PF00397	1.40403	1.47647	ATGGCGGAGCAAGGCTGGGCAGGCGACGACTATTGGGCGTCTTATGATGCCGGTGCCACCGCCTACGACGGCTATTACGCACAAGAACACGATGCTTGTGCTGACGTTGGATACGACCCCAATGAATATTGGCGAGTGGACGCGGATGTGTATCGTATCTTTCTCGAGGTGGCTCCTGCTACACAAGGTGGAAGTGTGGAGATCGGTGAACTGCCTGAGGTTTGCCGTCAAGCAGGGCGTCCACTACGTGATAACCATGAGCAATTTCGATTGATGCAGGAGCTGGATACGACGAATTCCATGGTGATTTTGCGGCATGATTTCGTGGTTTGGCTGCTGAAAGAGATTTATGCAGAGGAGCAGGCTCGGATGGAGGCGGCTCCTCGCTCTATTCCAGTG…	MAEQGWAGDDYWASYDAGATAYDGYYAQEHDACADVGYDPNEYWRVDADVYRIFLEVAPATQGGSVEIGELPEVCRQAGRPLRDNHEQFRLMQELDTTNSMVILRHDFVVWLLKEIYAEEQARMEAAPRSIPVVAPAWEEVVQEIAEADLLLGSKPTVFYYNTLTGESAWELPSLIHCLWNHLEAHETVHQEAQLPLDGVPAFVKPRFADDTDNDDSREMVQQLRELFIKYDDDKSGYLDPAEFEDLCVRVGQALNGHEGLLALMQETDPYSSPIPAPDHSGEQPVVSWEALKHYWVVNAPFQRRTRLGEARFSSWERVDVLNQRTTPVLFRHTITLQERWEHPAMEQRVADRLNHLFPSSKLTWAQKVDLFLDVQWQQQQGGGSAEGVARRVWNLETC…
KNV87_000240-T1			1476	491	Pag3770_1	551322	552877	-	N	0.285	PF00856, PF01753	2.89629	1.82091	ATGCATCAATACCGTGAAGTGCTGGACGCGCGTAAGGGTCGCTGCGCAGTGGCCTCCCAGGCGCTACAGGCCGGCGCATGCATCCTCCGCACTTCGGCTGTGTGTGCCGTGGCTTCCTCTTCCTGTAGCTGGTGTTTCACAGCTCAACGCTCCTTATTACGCTGCACAGGCTGCCGCATAGCTCGCTATTGCAGTCGCACATGTCAAAAACGCGATTGGGCTCAACATCGGCGCGAATGCTGCGCCTGGTGCTTCGTTCCAGCAGCCAAAGCTTCGTCCACTGTGTTGCTCGTGTGTCGGCTTGCCGCCAAGCTTTTTCTGGGCTCTGAGACCCAAGAGGAAGAGCGGGATCAAGTGCTGAAGCTGCGTCACCACTTGGACGACCACGCAGAGCTTAAA…	MHQYREVLDARKGRCAVASQALQAGACILRTSAVCAVASSSCSWCFTAQRSLLRCTGCRIARYCSRTCQKRDWAQHRRECCAWCFVPAAKASSTVLLVCRLAAKLFLGSETQEEERDQVLKLRHHLDDHAELKLQQFKDMTQLVLLLLSRYKGDKELQVASLDELWHELEPEILKLFGRVNCNAFSIANDVTNEATGIGLFPEGALFNHDCDPNCVVSFKGREMQVHVVKRVQEGEELTVSYVELLQSTKGRRRELKQSYFFACECKRCQAATKQETKEDWYLDGLVCGDKACETSGGGVVLMEHVGDGCVAVCKVCGAVRDGNGITKYEQELKSIGEREVTLEEDQWRKYQRQWEIVKCQLRLHPRNARVAVLAREIGNFLMDATSPELKHQALHFFL…
KNV87_000241-T1			840	279	Pag3770_1	552954	553980	-	N	0.007	PF02737	56.0319	0.855795	ATGCACGGGACGAGTCCAGCGCCAGCGGCGGCGCGCCAGAGCGACGGCGAGCGGGTCTCAGAGAACGCCGACAGCACGTGCGCGTACCTGGACGTGAGCGCACAACGCTCTGCTGGTCGCACTAAAGTGGCGGTGGTGGGCGCGGGTTTCCTGGGCAAGTGCATCGCCATCGACCTGTCGCTTCTGGGCGTGCACGTGGTCGTATGTGATACCAACCCGCAGACTGGCGATGCGTTGTCGTCCTATGCGTACGAACTGCTGCATCCGCTGCTGTATCTGGGCTACGTGACCAAGAGCATGGTGACGCAGGCGTGCGGCAACGTCTCGTTCGTCACGGACGTGGCCCAGTGCGCGGACGCCGCCATTGTCATCGAAGCGATTCCGGAGAATTTGGAGGCC…	MHGTSPAPAAARQSDGERVSENADSTCAYLDVSAQRSAGRTKVAVVGAGFLGKCIAIDLSLLGVHVVVCDTNPQTGDALSSYAYELLHPLLYLGYVTKSMVTQACGNVSFVTDVAQCADAAIVIEAIPENLEAKVKLFKALEQHCSASTVLATNTIELPIDSIQMHLQHPDRFLGMRFFYPCVLMSPVELTTGSSTSQWTVDRVVAFLQRLEKLPHRGPTKRVLTNKEASAFQFDTAVRGNFYHGLLEPKRLSSVADIITPQAGPPLVGPNFNADTTSL
KNV87_000242-T1			1572	523	Pag3770_1	554440	556011	+	N	0.002	PF00083	9.00932	8.72238	ATGAAGATACCTTCGCCAGCGCCGAGCAGTTCCAGCGACTACTTTGGGGTGGCGCTGACACCAAAGTCTGTTACCAGGAAACCTCGAGTGCCGGACGCGTACACACCGATTCAGCCACGATGGGTGCTGTACGTCAATGTGCTGGTGTCGCTGCTGCAGCCTCTGCAGTACGGATGGTCCACCACGCAACTGAATCTGACAACGTTCAACAACGAACAAGACTGCAACGCAAGACCCGTCGCACCCGGTACCTGCCTCATGTTCCCTGGCCATACTAAAACGCAGTGGACTATCGCCGTCAGCGCCTGGATCTTCGGTGGGATGATCGGCGCGCTCGTGATCGGACGCGTCTCCAACAAGTTCGGTCGCAAACGCATCATGATGCTCAATTGCCTTTCC…	MKIPSPAPSSSSDYFGVALTPKSVTRKPRVPDAYTPIQPRWVLYVNVLVSLLQPLQYGWSTTQLNLTTFNNEQDCNARPVAPGTCLMFPGHTKTQWTIAVSAWIFGGMIGALVIGRVSNKFGRKRIMMLNCLSMIAGAVVQASASGIWVFIGGRVVSGIASGGATAVIPGFISEISPPNLRNSLGVGFQMAITVGNLLLAITFFFADTNSGWRYIAGFPVVLAVLFLILAPVVIVESPAWLLVVGREYEAERELARLFGEENVFLAKAWIKKDHAAPLAASSSEYADRPLRTTASGSLDAVDKFKFAQLFSPMLIRQLLTAIGIAGAQQLTGINAVFFYSSTLFEQAGISDDRFGIVAVNFVNVLPTLFCGILAARLGNRKLMLFGLTGMFLSALGITA…
KNV87_000243-T1			1611	536	Pag3770_1	557273	558883	+	N	0.004	PF00083	15.3962	10.8266	ATGGACTTCTCGGCGTCAATGATCAGCAGCCGAAGCGGGTATGTCTGGGTAGCCCCAACGCCCATGGTTATGATGACCGCCCCGCGCGAGGAGGACACCATCAATATCCAACCAACCTGGAGGTTATACGCCAATATCCTGGTGTCGGTCTTGCAGGCGGTGCAGTTCGGATGGTCCACTTCGCAGATGAACAATTCGATTTTCAACAACGAGGCCGACTGCAATGCGAGACCCATCGCACCCGGCACGTGCCTCATGTTCCCCGGCCACACCAAGACGCAGTGGACAATCGCCGTCAGTTCCTGGATCGTCGGTGGTATGATCGGTAGTCTGTTGACAGGACGTGCCTCCAACAAGCTCGGACGCAAACCTACCATGATGGCCAACTGCATCTTCATG…	MDFSASMISSRSGYVWVAPTPMVMMTAPREEDTINIQPTWRLYANILVSVLQAVQFGWSTSQMNNSIFNNEADCNARPIAPGTCLMFPGHTKTQWTIAVSSWIVGGMIGSLLTGRASNKLGRKPTMMANCIFMMAGAVVQATASTITIFTVGRVFAGIAAGGSTAVIPGFIGEICPPHLRSKLGVCFQISITLGHLFVAITFFFASTSTGWRYIAAFPVVLAGLFLGLAPFILVESPAWLLMVNKPQEAEKELARLFGEDNVYAAKKWIKQDDVESKREGSVRLQDLGMSMIAPPDSGNGGGGSLSKLFSAPLIRQLLAAIGVAGAQQLTGVNAVFFYSSGIFKQAGLSDSRIGVLLVNFVNVLPTLICGMLAARVGNRKLILYGFVGMLLSAVGITAS…
KNV87_000244-T1			1530	509	Pag3770_1	562856	564385	+	N	0.03	PF00083	10.8253	12.1317	ATGGAGATTCCAGCAACCCAGAACAACTCAACAGTACAGCCAACCTGGAGGTTATACGCCAATATCCTGGTGTCGGTCTTGCAGGCGGTGCAGTTCGGATGGTCCACTTCGCAGATGAACAACTCGTTTTTCAACAACGAGGCCGACTGCAATGCGAGGCCCATCGCACCCGGTACGTGCCTCATGTTCCCCGGCCACACCAAGACGCAGTGGACAATCGCCGTCAGTTCCTGGATCGTCGGTGGTATGATCGGTAGTCTGTTGACAGGACGCGTCTCCAACAAGTTCGGACGCAAACCTACCATGATGGCCAACTGCATCTTCATGATGGCGGGTGCAGTCATTCAGGCGGCATCCGCTAACATCACGATATTCACTGTTGGCCGCGTCTTCGCAGGC…	MEIPATQNNSTVQPTWRLYANILVSVLQAVQFGWSTSQMNNSFFNNEADCNARPIAPGTCLMFPGHTKTQWTIAVSSWIVGGMIGSLLTGRVSNKFGRKPTMMANCIFMMAGAVIQAASANITIFTVGRVFAGIAAGGSTAVIPGFIGEICPPHLRSKLGVCFQISITLGHLFVAITFFFASTSTGWRYIAAFPVVLAFLFLVLAPFVLVESPAWLIMAGQQVVAERELARLFGQENVFLAKTWMKQDEAAAPRVGMGSEYVMPLQDIVMSMSPAAPKPSFSQLFSPALRRQLLVAIGVAMAQQLTGVNAVFFYSSGIFKQAGLSDGRIGVLLVNFVNVLPTLFCGMLSARLGNRKLILYGFTGMFFSAVGMTAALVGSVPALAIVFTALYVTTFGSSL…
KNV87_000245-T1			834	277	Pag3770_1	569221	570054	-	N	0.003		0.256572	25.6572	ATGTGCGGTGAAAGTAGTTGTGCGTTACTAGAGCCTCTGCTGAATACCCGACAGCGACTGCCGCACAAGCAGATCGGAATGACGCAAATGAACGGAAATTGCTCGCTGTCAGCAGAGTGTGCTGCTGTTTCCAATGCGGCGTTCCTGCATGGTTTTACGACTGTGACTACATTCGAGAGCGAGATGGCCGTAGCGACACGTTTGCTGGAGTTATCGTTTGCCCGCTTCGACAGTGCTGCGTACGAATGTGACACGGGTGCTTCTGCGGAAGAAGGTTGTCAAGTCCTGCATCACCAGCTCGGTGACAATGATCGTCGCTTGGTACTACCCAAGCTGTGGCTCCCGGCTCAACTCCAAGCAGGCAGATTAGCTGCTCCTATCTCGTTGGTGCAACTGCTG…	MCGESSCALLEPLLNTRQRLPHKQIGMTQMNGNCSLSAECAAVSNAAFLHGFTTVTTFESEMAVATRLLELSFARFDSAAYECDTGASAEEGCQVLHHQLGDNDRRLVLPKLWLPAQLQAGRLAAPISLVQLLESKTRLNPGQVSPFATLEHLHSWPRYNMDSCSAAVDKYLQYVESNHFYTKLGNACTWTGCGLLLLLTVLALVLPNERAWLSLPRGGNARAERFVAVQTEQVYPNLIKKKRFLIGKTGEEIKFGEFAVESVGLHHKVEEDEQIYI
KNV87_000246-T1			1125	374	Pag3770_1	570251	571574	+	N	0		0.399733	33.0647	ATGACGGTCAGGCGTCTGCCGTTCGACATCGAGCAGGGTGAGCCAACCGTGTCTAAGTCAGAGTCAAGAAACGTGCTGTCTAACGAACGGAAGACAAGGAGACGCGCTCAACTTGCCAGCAGTTCTCGTCGTCTACGGCTTCGTAAAAAAATCGAGATTGCCAACTTGAAGGCGGAGGAATTCTTTTTGAGCGGGCAACTGGAAGCTTTAATATCCACAAACCAAACGGCCAGCAGCTCTTCATATTGGAAAGAAGCAGTCGTAGCGGAAGTCTACAAGCGTCAACAAGCAGAGCAAGACAATCAGCAGCTGAGGCAGGCTCTGTACCAGCAAAGCAGCTACATGCGGAGCTTCAAGACGGTGCTCTCTCCTGCGGTGGGGTATCATGCAGAGCTGAAT…	MTVRRLPFDIEQGEPTVSKSESRNVLSNERKTRRRAQLASSSRRLRLRKKIEIANLKAEEFFLSGQLEALISTNQTASSSSYWKEAVVAEVYKRQQAEQDNQQLRQALYQQSSYMRSFKTVLSPAVGYHAELNMCRFLHTATHLPTDAQSLLRCLESVCTEAKLDLSTQILLTETESTRPFTTPSLSWELLDVGPSGFGVTSVAVFTLDTPNVCKVFQVASTVIIEQQTAKLNIRYGVNEHRFQSDISGEQVLLESRDISYCRVGGEGSIFLWDFVDEDDQFPLKKTTTVKRNTVGAMLVRSERCDDGVERVVCRYVCSKIHTIDASELPPDIKRFSRSKKLGAQVADSMVYEAIKGDVTQVEANEVSVYEKAI
KNV87_000247-T1			1125	374	Pag3770_1	571769	573032	-	N	0	PF08240, PF00107	0.0930461	1.0172	ATGTCTGGAGACAGCGCTCTAACCAGCAGAGCGAGAGCAACACCTCCCTCCCAACTCTACACCAACAAACGCCGTGATCATGTCTTCCCACACCGCCTACCGTCACACCGAACGCACCACAATTTGAAAGTCGTGACGGAGCCCAAGCCCACGATCTCGTCCAACGAGGTGCTTGTCCAGATTCGCGGCGTCGCGCTCAACTTCCGAGACGTCGCCGTAGCCGACAGCACGTACCCGTTCCCGGTCAAGGACAGCATAGTGCCGTGCTCGGACGGTGCGGGCGTCGTCGTTGAGGTCGGCTCGGCCGTCGACGATTTCAAGTTGGGCGACAAGGTCATCACCAACTTCGACGTCACGAACCTGTATGGCCCGCAGCAAGACTGGGTGCACTCTCTCGGT…	MSGDSALTSRARATPPSQLYTNKRRDHVFPHRLPSHRTHHNLKVVTEPKPTISSNEVLVQIRGVALNFRDVAVADSTYPFPVKDSIVPCSDGAGVVVEVGSAVDDFKLGDKVITNFDVTNLYGPQQDWVHSLGGVLDGVLRHYVALPAHVLTKMPADSSLSFVQMASLVCTGVTTWNALYGNLPLKPGQTVLFLGTGGVSITGLQLAKAAGATTIITSSSDEKIKFVQEHFGPDHVINYRTTPDWAAEANRLTNGHGADFVIENGGSGTIKSSIEACARGCIVALIGFLSQAKQENMPDVASLALAKGCVVRGIIAGSQQLLRELVHFVSAKNIQPYVHKTFGFERESVLEAFDYLKSGCHIGKIGICIEDEKY
KNV87_000248-T1			1140	379	Pag3770_1	573482	574705	+	N	0.068	PF08240, PF00107	0.0960868	1.17371	ATGAAGAGCACGTCAAAAGCATTGGACAGCGCTCTAACCAGCAGAGCGAGAGCAACACCTCCCTCCCAACTCTACACCAACAAACGCCGTGATCATGTCTTCCCACACCGCCTACCGTCACACCGAACGCACCACAATTTGAAAGTCGTGACGGAGCCCAAGCCCACGATCTCGTCCAACGAGGTGCTTGTCCAGATTCGCGGCGTCGCGCTCAACTTCCGAGACGTCGCCGTAGCCGACAGCACGTACCCGTTCCCGGTCAAGGACAGCATAGTGCCGTGCTCGGACGGTGCGGGCGTCGTCGTTGAGGTCGGCTCGGCCGTCGACGATTTCAAGTTGGGCGACAAGGTCATCACCAACTTCGACGTCACGAACCTGTATGGCCCGCAGCAAGACTGG…	MKSTSKALDSALTSRARATPPSQLYTNKRRDHVFPHRLPSHRTHHNLKVVTEPKPTISSNEVLVQIRGVALNFRDVAVADSTYPFPVKDSIVPCSDGAGVVVEVGSAVDDFKLGDKVITNFDVTNLYGPQQDWVYSLGGVLDGVLRHYVALPAHVLTKMPADSSLSFVQMASLVCTGVTTWNALYGNLPLKPGQTVLFLGTGGVSITGLQLAKAAGATTIITSSSDEKIKFVQEHFGPDHVINYRTTPDWAAEANRLTNGHGADFVIENGGSGTIKSSIEACARGCIVALIGFLSQAKQENMPDVASLALAKGCVVRGIIAGSQQLLRELVHFVSAKNIQPYVHKTFGFERESVLEAFDYLKSGCHIGKIGICIEDEKY
KNV87_000249-T1			1125	374	Pag3770_1	574900	576223	-	N	0		0.399733	33.0647	ATGACGGTCAGGCGTCTGCCGTTCGACATCGAGCAGGGTGAGCCAACCGTGTCTAAGTCAGAGTCAAGAAACGTGCTGTCTAACGAACGGAAGACAAGGAGACGCGCTCAACTTGCCAGCAGTTCTCGTCGTCTACGGCTTCGTAAAAAAATCGAGATTGCCAACTTGAAGGCGGAGGAATTCTTTTTGAGCGGGCAACTGGAAGCTTTAATATCCACAAACCAAACGGCCAGCAGCTCTTCATATTGGAAAGAAGCAGTCGTAGCGGAAGTCTACAAGCGTCAACAAGCAGAGCAAGACAATCAGCAGCTGAGGCAGGCTCTGTACCAGCAAAGCAGCTACATGCGGAGCTTCAAGACGGTGCTCTCTCCTGCGGTGGGGTATCATGCAGAGCTGAAT…	MTVRRLPFDIEQGEPTVSKSESRNVLSNERKTRRRAQLASSSRRLRLRKKIEIANLKAEEFFLSGQLEALISTNQTASSSSYWKEAVVAEVYKRQQAEQDNQQLRQALYQQSSYMRSFKTVLSPAVGYHAELNMCRFLHTATHLPTDAQSLLRCLESVCTEAKLDLSTQILLTETESTRPFTTPSLSWELLDVGPSGFGVTSVAVFTLDTPNVCKVFQVASTVIIEQQTAKLNIRYGVNEHRFQSDISGEQVLLESRDISYCRVGGEGSIFLWDFVDEDDQFPLKKTTTVKRNTVGAMLVRSERCDDGVERVVCRYVCSKIHTIDASELPPDIKRFSRSKKLGAQVADSMVYEAIKGDVTQVEANEVSVYEKAI
KNV87_017217-T1			1476	491	Pag3770_1	579343	580818	-	N	0	PF00083	496.538	2.71976	ATGGCTGAAAGCACCCCCAACATCTACAACGAAGTTGACTCCCCAAAGCCCGTGACGGCCTTCGACGAGGCCAACAAGGCCGCCGCGCGCCTCATCAAGCCCAAGGCCATCCTGTACACCAGCGCGCTGCTGTCGTGGATGCAGCCCTTCCAGAGCGGTTGGTCCACCTCGCAGATGAACCTGTCGCAGTACAATGACACGGCCGAGTGCAATGCTCGTCCCGTGGCCGAGGGAACGTGCCTCATGTTCCCCGGCCACTCGAAGCTCGAGTGGACGTTCGCCGTGAACGCGTGGATCTTCGGCGCCATGGTGGGCTCGCTGTGCTGCGGCCACTTCAGCGACAAGTACGGCCGCAAGAAGGCCCTCATGGGCAACTGTATCTTCATGATCGTCGGCGGC…	MAESTPNIYNEVDSPKPVTAFDEANKAAARLIKPKAILYTSALLSWMQPFQSGWSTSQMNLSQYNDTAECNARPVAEGTCLMFPGHSKLEWTFAVNAWIFGAMVGSLCCGHFSDKYGRKKALMGNCIFMIVGGVVQASVSNVWLFALGRLIAGISSGTATATIGGYINELSPPHMRNTLGLGLQIFTTIGILVPAIAFFFANTSSGWRYLAAFPVVLAAIYLLLAPTMCVESPAWLLTKGRTDEAKQVIARLYGEEHVQTALSWLEVSKKPENAEEGLAAPKKESMFNPRYRMQLLGGILLSCAQQLSGINAVFYYSGNIFSDAGISDSRVGTLIIDFINIWPAFFTGVLANRFGARNMILWGLAGMVVMSLGMTVAFIVDVSALSIVFTALYVIVFGV…
KNV87_017218-T1			1467	488	Pag3770_1	582072	583538	-	N	0	PF00083	770.815	2.42201	ATGGCCGACTACACGGAAGCCACCACCCCCAAGGATGCTGGCGTCACCGCCTTCGACGAGGCCAACAAGGCCGCCGCGCGCCTCATCAAGCCTAAGGCCATCCTGTACACCAGCGCGCTGCTGTCGTGGATGCAGCCCTTCCAGAGCGGTTGGTCCACCTCGCAGATGAACCTGTCGCAGTACAATGACACGGCCGAGTGCAATGCTCGTCCCGTGGCCGAGGGAACGTGCCTCATGTTCCCCGGCCACTCGAAGCTCGAGTGGACGTTCGCCGTGAACGCGTGGATCTTCGGCGCCATGGTGGGCTCGCTGTGCTGCGGCCACTTCAGCGACAAGTACGGCCGCAAGAAGGCCCTCATGGGCAACTGTATCTTCATGATCGTCGGCGGCGTGGTGCAG…	MADYTEATTPKDAGVTAFDEANKAAARLIKPKAILYTSALLSWMQPFQSGWSTSQMNLSQYNDTAECNARPVAEGTCLMFPGHSKLEWTFAVNAWIFGAMVGSLCCGHFSDKYGRKKALMGNCIFMIVGGVVQASVSNVWLFALGRLIAGISSGTATATIGGYINELSPPHMRNTLGLGLQIFTTIGILVPAIAFFFANTSSGWRYLAAFPVVLAAIYLLLAPTMCVESPAWLLTKGRTDEAKQVIARLYGEEHVQTALSWLEVSKKPENAEEGLAAPKKESMFNPRYRMQLLGGILLSCAQQLSGINAVFYYSGNIFSDAGISDSRVGTLIIDFINIWPAFFTGVLANRFGARNMILWGLAGMVVMSLGMTVAFIVDVSALSIVFTALYVIVFGVTLG…
KNV87_017219-T1			1464	487	Pag3770_1	588739	590202	+	N	0.003	PF00083	542.019	2.18781	ATGGCGGACAACTACGCCGAAGCTGCTTCCCCCAAGCCCGTGACGGCCTTCGACGAGGCCAACAAGGCCGCTGCACGCCTCATCAAGCCCAAGGCCATCCTGTACACCAGCGCGTTGCTGTCGTGGATGCAGCCCTTCCAGAGCGGTTGGTCCACCTCGCAGATGAACCTGTCGCAGTACAATGACACGGATGAGTGCAATGCTCGTCCTGTGGCTGAGGGAACGTGCCTCATGTTCCCCGGCCACTCGAAGCTCGAGTGGACGTTCGCCGTGAACGCGTGGATCTTCGGCGCCATGGTGGGCTCGCTGTGCTGCGGCCACTTCAGCGACAAGTACGGCCGCAAGAAGGCCCTCATGGGCAACTGTATCTTCATGATCGTCGGCGGCGTGGTGCAGGCG…	MADNYAEAASPKPVTAFDEANKAAARLIKPKAILYTSALLSWMQPFQSGWSTSQMNLSQYNDTDECNARPVAEGTCLMFPGHSKLEWTFAVNAWIFGAMVGSLCCGHFSDKYGRKKALMGNCIFMIVGGVVQASVSNVWLFALGRLIAGISSGTATATIGGYINELSPPHMRNTLGLGLQIFTTIGILVPAIAFFFANTSSGWRYLAAFPVVLAAIYLLLAPTMCVESPAWLLTKGRTDEAKQVIARLYGEEHVQTALSWLEVNKASAEEGLIDATPKKESMFNPRYRMQLLGGILLSCAQQLSGINAVFYYSGNIFSDAGISDSRVGTLIIDFINIWPAFFTGVLANRFGARNMILWGLAGMVVMSLGMTVAFIVDVSALSIVFTALYVIVFGVTLGP…
KNV87_017220-T1			1464	487	Pag3770_1	591176	592639	-	N	0.003	PF00083	720.337	2.26022	ATGGCGGACAACTACGCCGAAGCTGCTTCCCCCAAGCCCGTGACGGCCTTCGACGAGGCCAACAAGGCCGCTGCACGCCTCATCAAGCCCAAGGCCATCCTGTACACCAGCGCGTTGCTGTCGTGGATGCAGCCCTTCCAGAGCGGTTGGTCCACCTCGCAGATGAACCTGTCGCAGTACAATGACACGGATGAGTGCAATGCTCGTCCTGTGGCTGAGGGAACGTGCCTCATGTTCCCCGGCCACTCGAAGCTCGAGTGGACGTTCGCCGTGAACGCGTGGATCTTCGGCGCCATGGTGGGCTCGCTGTGCTGCGGCCACTTCAGCGACAAGTACGGCCGCAAGAAGGCCCTCATGGGCAACTGTATCTTCATGATCGTCGGCGGCGTGGTGCAGGCG…	MADNYAEAASPKPVTAFDEANKAAARLIKPKAILYTSALLSWMQPFQSGWSTSQMNLSQYNDTDECNARPVAEGTCLMFPGHSKLEWTFAVNAWIFGAMVGSLCCGHFSDKYGRKKALMGNCIFMIVGGVVQASVSNVWLFALGRLIAGISSGTATATIGGYINELSPPHMRNTLGLGLQIFTTIGILVPAIAFFFANTSSGWRYLAAFPVVLAAIYLLLAPTMCVESPAWLLTKGRTDEAKQVIARLYGEEHVQTALSWLEVNKASAEEGLIDATPKKESMFNPRYRMQLLGGILLSCAQQLSGINAVFYYSGNIFSDAGISDSRVGTLIIDFINIWPAFFTGVLANRFGARNMILWGLAGMVVMSLGMTVAFIVDVSALSIVFTALYVIVFGVTLGP…
KNV87_017221-T1			1464	487	Pag3770_1	595218	596681	+	N	0.003	PF00083	833.228	2.32102	ATGGCGGACAACTACGCCGAAGCTGCTTCCCCCAAGCCCGTGACGGCCTTCGACGAGGCCAACAAGGCCGCTGCACGCCTCATCAAGCCCAAGGCCATCCTGTACACCAGCGCGTTGCTGTCGTGGATGCAGCCCTTCCAGAGCGGTTGGTCCACCTCGCAGATGAACCTGTCGCAGTACAATGACACGGATGAGTGCAATGCTCGTCCTGTGGCTGAGGGAACGTGCCTCATGTTCCCCGGCCACTCGAAGCTCGAGTGGACGTTCGCCGTGAACGCGTGGATCTTCGGCGCCATGGTGGGCTCGCTGTGCTGCGGCCACTTCAGCGACAAGTACGGCCGCAAGAAGGCCCTCATGGGCAACTGTATCTTCATGATCGTCGGCGGCGTGGTGCAGGCG…	MADNYAEAASPKPVTAFDEANKAAARLIKPKAILYTSALLSWMQPFQSGWSTSQMNLSQYNDTDECNARPVAEGTCLMFPGHSKLEWTFAVNAWIFGAMVGSLCCGHFSDKYGRKKALMGNCIFMIVGGVVQASVSNVWLFALGRLIAGISSGTATATIGGYINELSPPHMRNTLGLGLQIFTTIGILVPAIAFFFANTSSGWRYLAAFPVVLAAIYLLLAPTMCVESPAWLLTKGRTDEAKQVIARLYGEEHVQTALSWLEVSKKPENAEEGLAAPKKESMFNPRYRMQLLGGILLSCAQQLSGINAVFYYSGNIFSDAGISDSRVGTLIIDFINIWPAFFTGVLANRFGARNMILWGLAGMVVMSLGMTVAFIVDVSALSIVFTALYVIVFGVTLGP…
KNV87_017222-T1			1467	488	Pag3770_1	597655	599121	-	N	0	PF00083	10.0344	0.0712392	ATGACCGACAACTACACGGAAGTAACGACGCCCAAGGAACCAACGACGGCGTTCGACGAGGCCAACAAGGCCGCCGCGCGCCTCATCAAGCCCAAGGCCATCCTGTACACCAGTGCGCTGCTCTCATGGATGCAGCCCTTCCAGAGCGGTTGGTCCACCTCGCAAACGAACCTGTCACAGTACAACAACACGGACGAGTGCAACGCTCGTCCCGTGGCTGAGGGCACTTGCCTCATGTTCCCCGGCCACTCGAAGCTCGAGTGGACGTTCGCTGTGAACGCGTGGATCTTCGGCGCCATGATCGGATCGCTGTGCTGCGGCCACTTCAGCGACCGTCTCGGCCGTAAGAAGACTTTGATGCTCAACTGCATCTTCATGTTCGTGGGCGGCGTAGTTGAA…	MTDNYTEVTTPKEPTTAFDEANKAAARLIKPKAILYTSALLSWMQPFQSGWSTSQTNLSQYNNTDECNARPVAEGTCLMFPGHSKLEWTFAVNAWIFGAMIGSLCCGHFSDRLGRKKTLMLNCIFMFVGGVVEASVSNIWAFAVGRLIAGLASGTATGTIGAYVNELSPPHMRNTLGLGLQIFTTIGILFPAICFFFANTSSGWRYLAAFPCILAVIYMALAPTMCIESPAWLLTKGRTDEAKQVIARLYGEEHVQTALSWLEVNKKPEQAEEGLAAPKTESMFAPRYRMQLLGGILLSCAQQLSGINAVFYYSGNIFSDAGISDSRVGTLIIDFINIWPAFFTGVLANRFGARNMILWGLAGMFVMAVLMTVAFIVDVSALSIVFTALYVIVFGVTLG…
KNV87_017223-T1			1467	488	Pag3770_1	602428	603894	+	N	0	PF00083	7.212	0.0427111	ATGGCCGACAACTACACGGAAGTAACGACGCCCAAGGAACCAACGACGGCGTTCGACGAGGCCAACAAGGCCGCCGCGCGCCTCATCAAGCCCAAGGCCATCCTGTACACCAGTGCGCTGCTCTCATGGATGCAGCCCTTCCAGAGCGGTTGGTCCACCTCGCAAACGAACCTGTCACAGTACAACAACACGGACGAGTGCAACGCTCGTCCCGTGGCTGAGGGCACTTGCCTCATGTTCCCCGGCCACTCGAAGCTCGAGTGGACGTTCGCTGTGAACGCGTGGATCTTCGGCGCCATGATCGGATCGCTGTGCTGCGGCCACTTCAGCGACCGTCTCGGCCGTAAGAAGACTTTGATGCTCAACTGCATCTTCATGTTCGTGGGCGGCGTAGTTGAA…	MADNYTEVTTPKEPTTAFDEANKAAARLIKPKAILYTSALLSWMQPFQSGWSTSQTNLSQYNNTDECNARPVAEGTCLMFPGHSKLEWTFAVNAWIFGAMIGSLCCGHFSDRLGRKKTLMLNCIFMFVGGVVEASVSNIWAFAVGRLIAGLASGTATGTIGAYVNELSPPHMRNTLGLGLQIFTTIGILFPAICFFFANTSSGWRYLAAFPCILAVIYMALAPTMCIESPAWLLTKGRTDEAKQVIARLYGEEHVQTALSWLEVNKKPEQAEEGLAAPKTESMFAPRYRMQLLGGILLSCAQQLSGINAVFYYSGNIFSDAGISDSRVGTLIIDFINIWPAFFTGVLANRFGARNMILWGLAGMFVMAVLMTVAFIVDVSALSIVFTALYVIAFGVTLG…
KNV87_000250-T1			1107	368	Pag3770_1	604147	605475	-	Y	0.995	PF00226, PF00684, PF01556	61.6546	1.16462	ATGACGCGTGGCCGCCACTTGGTGCTGCTGCTCGCTTTTGTGTGCTTCGTGGCGCTGGCCGCGGCCGGCAAAGACTACTACGAGGTGCTGGGCGTGACCAGGGACGCGTCTTCGGCCGAGATCAAGCGGGCCTTCCGCAAACTCTCGCTCAAACACCACCCAGACAAGAACCCGGGCGATGAGAACGCAGCGCAGAAGTTCGCGGAAGTGGCCAGCGCCTATGACGTGCTGTCGGACGAGGAGAAGAAGGCCAAGTACGACCGCTACGGCGAGGAAGGACTGAACCAGGCCGGCGGAGGCGGCGGCCACGACCCGTTCGACATTTTCTCGCAGTTTTTCGGTGGTGGTGGCCGCCAGCGCCGAGAGCGCGAGCCGTCACGCGGCCCGGATGTGGTGATG…	MTRGRHLVLLLAFVCFVALAAAGKDYYEVLGVTRDASSAEIKRAFRKLSLKHHPDKNPGDENAAQKFAEVASAYDVLSDEEKKAKYDRYGEEGLNQAGGGGGHDPFDIFSQFFGGGGRQRREREPSRGPDVVMPLRVSLADLYNGKSLQFSIRRETICHHCHGKGAAHEEDIHVCSECGGQGVKMTTRRVGPGFIQQFQTTCEKCHGKGKIYTSTCPVCGGRKVEMADLNFDVDLEKGTPDGFEVELENYADEIPGQPAGHVRLQVLTAPHPIFTREGDHLWMDMDISLRESLVGFKKTFTHLDGRRVEVVRDEITPPRFVTVLKDEGMPKQHSSSERGQLHIKFHVQFPESLSDEQKVGFRKLFSVK
KNV87_000251-T1			1677	558	Pag3770_1	605630	607306	-	N	0	PF07690	8.05875	52.6822	ATGGACTTTACCTTCGGCTATGAGTGGCGCTCTTCATCGAGAAGTAATAGACGGCAGTCGTCTGCGTATCCGGTTCATGAGTTCTTCGCGCCAGCGTTGCAGGTCGACAGTCGGGAGAAGCGAGAACGAACGCACACCATCACCGTCGTGGATTTGGAGCTCCCTGAATGTGGACGCGATAGTGCCAGCTACCACGGTGCATTGAGCATATCCAACTGCCATCATGATCTGCGTCACCGAGTTAATGCATCTAATCGACCGTCCTTCGCTCTCTTCACGGACCCCTTACAAGGCGACAAGGCAACTGAGGTCCGAGTCTTCAGTGTGGCGCGGCCGCACATGAGAGCTTTTCATTTCGCGTGGCTTTCATACTTTGTCGCGTTCTTTGGGTTGCTCTCC…	MDFTFGYEWRSSSRSNRRQSSAYPVHEFFAPALQVDSREKRERTHTITVVDLELPECGRDSASYHGALSISNCHHDLRHRVNASNRPSFALFTDPLQGDKATEVRVFSVARPHMRAFHFAWLSYFVAFFGLLSIPPLMPTIKQELNLTEDQVSNSNIVALASTVFGHLIVGPLCDRYGSRTVQAVLLVMGAVPVASAALVTTYIGLMLVRFFIGLVGCTFVATAYWTSTMFSKEVVGSANGVAAGWGNLGSGATYLLIPLFFDFVTRHGTIPDDYGWRFTLIAPALLMVLAGFCTYMLSDDCPQGNYVEMKKSNGMAERPKAEMFRGFMTVAKLPAVWILAFQYACSLGVELQVQNVLSLYYYEDFKIAGCDAATDDNECRLLTQTQASVISSCFGLMC…
KNV87_000252-T1			1638	545	Pag3770_1	608626	610263	+	N	0.007	PF07690	17.31	36.8547	ATGTCGAGTGCGCCACGGCCGCTGATCGACCTTGGATACCCGCTCTCCAGCCGCACCAACACGGTTGCCGAAACCCCGCGACCGCCGCTGGACCTCGGGATCTCGCACATATCGAGACCTGGGGACTCTAAAGCCACATCGTACCAGGAAATGGCAACGGACCCGTACCGCCAGATCCCAATTCTGCAGTCGAATCGACCGCACCAATTCTCCTTCGACATCTGCACGGACCCTCAGCAAGGTGACAAAGCGACTGAAATTCGGCTATTCAGCTTTCAGCGACCGCACATGCGAGCTTTCCACTACTCCTGGCTGTCCTTCTTCTTCGCCTTCTTCGGGTGGTTCTCCATTCCATCGCTTATGCCAACGATCAAGCAACAGCTCAATCTGACGGAAGAC…	MSSAPRPLIDLGYPLSSRTNTVAETPRPPLDLGISHISRPGDSKATSYQEMATDPYRQIPILQSNRPHQFSFDICTDPQQGDKATEIRLFSFQRPHMRAFHYSWLSFFFAFFGWFSIPSLMPTIKQQLNLTEDQVSNSNIISLASTIIGRLAVGPLCDRYGSRTVQTVLLIVGAIPVVSAAFVTNYTGLMLVRFFIGLVGCSFVAAACWTSTMFSHEVVGSANAIASGWGNSGAGVTYLVTPLVFDLITIDDTISDNYGWRLALVLPAILMVATGVCTYSFSDDCPQGNYVDLKRNHAMADRAKSDLYYGFIAVARLPVVWILAFQYACSLGVELQVQNVLSLYYYEDFKIAGCDAATDDNECRLLTQTQASVISSCFGLMCIFARAVGGYASDVANRH…
KNV87_000253-T1			1524	507	Pag3770_1	610851	612374	-	N	0.004	PF07690	15.3845	96.9751	ATGCAATCGCACGAACAGTACGTCGGATTGGTATCACCTCAACTTCACGCGGATGACGCCGATGTTCGTCAACGGCGCGCTGTGTTCCCCATTCGGACGGACCCGCTGCAAGGTGACAAGGCGTCCGAGATCAGACTTCTCAGTGTTGCAAGACCCCACATGAGAGCGTTCCACTACGCGTGGTTGTCTTTCTTCTTCGCCTTCTTCGGCTGGTTTTCCATCCCTCCGCTCATGCCGACTATCAAGAAGCAACTCGGACTCACAGCCGACCAAGTCTCGAATTCCAACATCGTGTCGGTGGCGAGCACCATCCTCGGACGAGCTGTCGGTGGCCCCATGTGCGATCGCTACGGATCACGCACCGTTCAATCCGTGCTGCTGGTCGTCGGAGCTATACCC…	MQSHEQYVGLVSPQLHADDADVRQRRAVFPIRTDPLQGDKASEIRLLSVARPHMRAFHYAWLSFFFAFFGWFSIPPLMPTIKKQLGLTADQVSNSNIVSVASTILGRAVGGPMCDRYGSRTVQSVLLVVGAIPVASASLVTSYTGLMLARFFIGLVGCSFIATTYWTSTMFTKEVVGSANALAAGWGNLGAGATTLITPQLFNLVTTGGALSDNMGWRVALLFPAFFMVVTGVALYFNSDDCPQGQYKDLRKNNAMDTAATKPAVDMKQGLLHVAKLPVTWILAFQYACSFGVDLQVHNVLTEYYYEDFTHSDCDPATDANGCRRLTQSRATLISSLFGLMCIFARAMGGYLSDMANRRCGMKGRIAVQFISFAGQAVFLYLYSTTKNLSSSIPLLVFF…
KNV87_000254-T1			2487	828	Pag3770_1	613252	615738	+	N	0	PF00174, PF00173, PF03404, PF00175, PF00970	4.66931	1.10103	ATGGAGATCGACCCGCGAGACGTAGGCACGCCGGATGAATGGGTGCCGCGACACCCGGAGCTTATCCGCCTGACGGGCCGACACCCGTTCAACAGTGAACCCCCACTCAAATACACCAGTACTTTCATCACGCCAATGGCTTTGCACTACGTGCGCAACCACGGCCCTGTGCCAAAGCTCGAGTGGGATACGCACACATTCTCCATCGACGGGTTGGTGAAGACGCCGCGTACTTTCGGCATGGACGAGTTGGTGACAACTTTTGAAAAGGAGACGGTGACGTTCCCAGTGCTGCTGGTGTGCGCCGGCAACCGCCGCAAGGAGCAGAACATGATCAAGAAGACCATCGGCTTCAGCTGGGGTGCTGCAGGATGTTCCACCGCCGAGTGGACAGGAGTC…	MEIDPRDVGTPDEWVPRHPELIRLTGRHPFNSEPPLKYTSTFITPMALHYVRNHGPVPKLEWDTHTFSIDGLVKTPRTFGMDELVTTFEKETVTFPVLLVCAGNRRKEQNMIKKTIGFSWGAAGCSTAEWTGVPLHVLLKACGVDREKAQWVWFEGIDDLPHDKYGTCIRASTALDPACDVLVAWKANSELLAPDHGFPVRLIVPGHIGGRMVKWLARIHVSDHESTNHHHIMDNRVLPSHLTAETATAEGWWAKSQYAIMELNINAAIIEPNHDDLLALSEDDTVNDIETYTIKGYAYSGGGRRIIRVEVTLDDGATWQLAHIIYDEKPSAYGKMWCWVHYELAVPVSSLLRAREVCVRAWDSSMNLMPELPTWNVMGMLNNPWYRVKIHHEEDTNKL…
KNV87_000255-T1			2385	794	Pag3770_1	617050	619434	+	N	0	PF03460, PF01077, PF04324, PF07992, PF18267, PF13806	4.50577	0.752197	ATGATCATCTTCGCCACCGGAATTAAGCCGCGCGACGAACTCGCTCACTCCAGTGGTCTGGAACTTGCAAACCGCGGTGGTATTATCATCAACGACTACTTGGAATGCAGCGAACCGGACGTGTACGCTCTCGGCGAGTGCATTTCACACCGCAATGTCACGTACGGCCTCGTGGCGCCAGGCTACGAGATGTCCGACGCTCTGGCGAAGAACTTCACTTGCGGATCTCCAGAAAACCGCGTCGCGTTCCCAGGCGGTGACATCTCCACCAAGCTCAAACTCATGGGTATGGAGGTCGGTTCGTTCGGTGACTACTTCCCGGAATTCATCACAGAGCCGTTCGAGGCCCTGACGTACAATAACCCGCTCGAGAGAATATACAAGAAGCTCTTCTTCTCA…	MIIFATGIKPRDELAHSSGLELANRGGIIINDYLECSEPDVYALGECISHRNVTYGLVAPGYEMSDALAKNFTCGSPENRVAFPGGDISTKLKLMGMEVGSFGDYFPEFITEPFEALTYNNPLERIYKKLFFSSDGKKLLGGILVGDTSDFVRLSLMYKQKDTKPLVDPPNEILLGKRGNSGGSTVLDLPDEAQVCSCNNVSKGDICKAIKEKKLTKLGDVKKVCNVGTGCGGCISMVKDILEAELAAAGAEVDKSLCEHFAYARQELYQIIQVEKYATFAEVLSKHGRKQHDPRSYGCEICKPTIASIFASLQNGHILKGDRAALQDSNDRFLANLQKSGQFSVVPRVAGGEITPDKLIVLGQVAKKFDLYTKITGGQRVDLFGAQKQDLPEIWRMLV…
KNV87_000256-T1			1962	653	Pag3770_1	620008	622330	-	N	0	PF08711, PF08711, PF00855, PF08766	39.8803	2.40209	ATGGCGGACGAGATCGTGCCCAACTCCGTGGGCTGGTACATCCTGGAGGGCTACCCGTGGTGGCCCGTATACATCTGCGACGTGACGAAGCTGCGGCCCAACCTGCACCTGCTGGGCAACGGCCACAAGAAGATCCTCAAGAAGGCGCGCGACTTCCCCAGCGACTTTATCGTCGTGTACTACTTCGGCTCGCACGACTTCTCTCTCGTGGGACTGAAGAAGGGCGTGCTGCGGCCATGGGACTGCGCGCAGAAGGACCAATTTCTTAAAGGACACCCCAAGCACCTGACCAAGAAGAAGACGGTGATGGAGGAACTGACCGAGGCCATCCAGGAGGCCGAGGAATACTTGTCGCAGCCGGAGGACATCCGACTGCCGCAGCACATGGTGCCGTCCGAC…	MADEIVPNSVGWYILEGYPWWPVYICDVTKLRPNLHLLGNGHKKILKKARDFPSDFIVVYYFGSHDFSLVGLKKGVLRPWDCAQKDQFLKGHPKHLTKKKTVMEELTEAIQEAEEYLSQPEDIRLPQHMVPSDLDPTLEPPPPELVPQEMEMDPEEMDPMDVDDGDDPEDEDDDEADDEENEKRKKREKKKAAKEKKKKEKEKKKKEKEKDKKEKKAKKTKSKDEGKKRKKAGDDKGASPSKVAKTMPDADIKSEPAAKKEEKKPPPAGMTTEALSIILEKEIRWILVNCPFEEMTTKTVRKLLEERLHYDLRHHKASIKEGVARVIASMEEEDAGDSASIAPEESMATATDDAAKTDVKVETAETAVSVVPDAVVKKEVDAAADEEAAHAAKIEQTKK…
KNV87_000257-T1			1182	393	Pag3770_1	622554	623735	+	N	0	PF00557	626.876	2.32102	ATGCCTTCGGACGACGAGCGCAGTGTGAGCGACGTGAGCGACGTGGAGGAGGAGGTGCAGACGCCGCCCGAGGAGGTGGAGGACTGCAGCAACTCGGATGTGGTCACCAAGTACAAGCTCGCGGCCGAGATCGCCCAGTCCGCTCTGGAAGGCGTGCTGGCCCAGCTCGAGGCAGGCAAGGACGTGGTGGAGCTCTGCAAGTTCGGCGACCTGATCGTGGAGCAGCGCTGCGCCGCCATCTTCAAGAGCAAGAAGATCGACAAGGGCGTGGCCTTCCCCACGTCCATCTCCACCAACGAGATCATCTGCCACTACTCGCCCCTGGCCAACGAGTCGATGACGCTCAAGGCCGGCGACTGGGTCAAGATCGACCTGGGCTGCCACATCGACGGCTACATT…	MPSDDERSVSDVSDVEEEVQTPPEEVEDCSNSDVVTKYKLAAEIAQSALEGVLAQLEAGKDVVELCKFGDLIVEQRCAAIFKSKKIDKGVAFPTSISTNEIICHYSPLANESMTLKAGDWVKIDLGCHIDGYIAVVAHTAIVPAEGSAAAAEFPELKGEEADVLKCAHDAVELCARLIKPGNTNLQVTEALTKLEESYGVKSLQGTLMHQLKRFVIDGNKIIAQKMDVENRTPKVTFEPNEVYTIDVCYTTGSDKPVNSERRTTVFKRQVDKQYRLKMKASRYVFKEINNKFPTLPFTIRAFEDESQARMGVVECVKHDLLQAYPILEGRPGDKVAHFKVTVLLLPSGTTKITGLTFPGDRVHSEKTVDEETAKILASSLKKKNKKKKKKTTA
KNV87_000258-T1			4137	1378	Pag3770_1	624149	628285	-	N	0	PF00271, PF04408, PF00270, PF07717	23.0506	5.38084	ATGGCGGGCAAGAAACGCAAGCAGGGCGGCCATGCCAAGGCCAAGAAGAAAGCCAAGACGGCGAAGGCGAATGTCGCGGAAGAACGGAGCGAAAAGACGCAGCAGGAGATGCAGGAGGCCAATGGGAACACGGAGCAAGAAGCGACGCAGCAAGAGCAAGAAGAAGCTGCTGGTTCTGGGCCGTCGGGGCTGCTGTCGGCCGAACTATTGGCTGAAATGGGCGGAGAAGAAGCTGGCGGGGCGCTCGTGCTGCCCGGACGTCGAGAGAAGAAGCAGAAGGCCGAGAAAGTGCCCGACGAGCTGCTGCAGCAAGCGCAGCACATGAGCAAGAGCAAACGCAAGAAGCTGGAGGCTATCGCAGCCAGGAAAGTGAAGGAGGCGAGACGCGCAGACCTGTAC…	MAGKKRKQGGHAKAKKKAKTAKANVAEERSEKTQQEMQEANGNTEQEATQQEQEEAAGSGPSGLLSAELLAEMGGEEAGGALVLPGRREKKQKAEKVPDELLQQAQHMSKSKRKKLEAIAARKVKEARRADLYKSLEKQQLSQDQMKLMYSTSQMGHKETLRERLKRSINRQKAGIELTEEAKSELLKKKDRKEEDEQQEEDDDDDEPMEEVAKPAKSKKKKAAQPKEKAVAAVTTATEVVKTTNDDAAQEKGGKKKRRKKKAAVVSRSVPMLPTQEEGEQLESSDAAASVMVVQQTAIEEEDPEEAAKRASSQSAAMTKLEALRKKNEEKRRLRALAAGKPASEAAPKQEEEPVVDPADVYVPKPIVMKTAEEMRELSKKTKISYKTTLVTLSRKPEI…
KNV87_000259-T1			2139	712	Pag3770_1	628474	630612	+	N	0.012	PF06732, PF16589	65.0506	3.85726	ATGAAACGACTGGAGCGGAGCCAGCATTGCATAACTCGCTTCGCTCTACGTCGTTCTACCTCGTTCTACCTCGTAGCAGCCATGCCGACCAAGCGCGTGAAGGGCAAGAAGAAGCTCAAGTCCATCAAGGCCAAGCAGACCGATGCCATGGGCAGCAAGCGCCGCCTGGCCAAGCTCGGCAAGGAGCAGCGCAAGGGCATGCGCGGCTCGGCGGCCAACTACATCACGCGCAGCCAGGCGCTCAAGCGGCTGCAGGTGTCGCTCAAGGACTTCCGCCGCCTGTGCATCTTGAAGGGCATCTACCCGCGCGAGCCCAAGAAGAAGCCCTCGGGCAAGGACAAGACGTACTACTACATCAAGGACGTCATGTTCCTGGCTCACGAACCCGTGCTGGACAAG…	MKRLERSQHCITRFALRRSTSFYLVAAMPTKRVKGKKKLKSIKAKQTDAMGSKRRLAKLGKEQRKGMRGSAANYITRSQALKRLQVSLKDFRRLCILKGIYPREPKKKPSGKDKTYYYIKDVMFLAHEPVLDKFRAFKTFMKKVKKAMGKKDYEDAKRKHENRPTYELDHIVKERYPRFVDALGDLDDALCLVHLFALMPTGNGIHAEVTTMCLRLVREWQNYIVATRALTKVFVSIKGIYYQANVQGQTITWLVPHQFTPTVDKRVDVRVMLTFLEFYEVLLKFVNAQLYMQIGVAYPPKINLQLDAAGAQIAALELERVKEDEETEDAEQQEDGDDESDAPKDISQQQKDSEKRIKTLGGAIAKEDSNPVEEYEEDDEEIAYGEMSEPLEAAFASNE…
KNV87_000260-T1			1428	475	Pag3770_1	631175	632602	-	N	0.001	PF00083	108.579	1.1775	ATGAACAAATACCTCGTTCGAGGCCTCGGCTTCTTCAACGATGCCTATGACCTCTTCGTCATGAACATCGTCAACGTCGTGCTCACGGAGCAATACACCAAGCATGTGTACACGTCGTACGTCAAGTCGTGGGTGTCGGCCGCTGCCATCATCGGTGCCGTGATCGGCCAGCTCCTGTTCGGCTTCTTGGGCGATATCTTCGGCCGTCGTGTCAACATGATTGCTACGTGCATCCTGTTGATCGTGGGAAGTATCCTGTGTACTGTTGCGTACGGTGGCAGCGGCAGCTCGACACTGTGGTTCTTGGTGGCAGCCCGTATTATCCTCGGTATCGGTATTGGCGGTGAGTATCCGCTGGCTGCTTCGTCGTCGGCCGAGGACTCGACCAACTCTGCCGAA…	MNKYLVRGLGFFNDAYDLFVMNIVNVVLTEQYTKHVYTSYVKSWVSAAAIIGAVIGQLLFGFLGDIFGRRVNMIATCILLIVGSILCTVAYGGSGSSTLWFLVAARIILGIGIGGEYPLAASSSAEDSTNSAERNTRVATTFSLQGVGQVVAALLGNLLVEALADGKPGENSESRLETVWRLLFAIGCIPAAVICYYRITAEETEAYRAMQERSAAVTQVGAAKKARLSFIIRHYWVSLLGTAGTWFLFDIIYYAQNLFSASILSVIGVKNSSLQQVTTMNAFVALLALPGYYVAIYFINRLGRKKMALQGFFFMGVLCLILAIFWDDLQDQTVLFIILYGLTLFFANFGPNTATFVLPTEMYPTPIRSTCHGISAACGKGGAAIGSFGFSIWVENESF…
KNV87_000261-T1			1434	477	Pag3770_1	633609	635042	-	N	0.001	PF00083	129.454	1.30986	ATGAACAAATACCTCGTTCGAGGCCTCGGCTTCTTCAACGATGCCTATGACCTCTTCGTCATGAACATCGTCAACGTCGTGCTCACGGAGCAATACACCAAGCATGTGTACACGTCGTACGTCAAGTCGTGGGTGTCGGCCGCTGCCATCATCGGTGCCGTGATCGGCCAGCTCCTGTTCGGCTTCTTGGGCGATATCTTCGGCCGTCGTGTCAACATGATTGCTACGTGCATCCTGTTGATCGTGGGAAGTATCCTGTGTACTGTTGCGTACGGTGGCAGCGGCAGCTCGACACTGTGGTTCTTGGTGGCAGCCCGTATTATCCTCGGTATCGGTATTGGCGGTGAGTATCCGCTGGCTGCTTCGTCGTCGGCCGAGGACTCGACCAACTCTGCCGAA…	MNKYLVRGLGFFNDAYDLFVMNIVNVVLTEQYTKHVYTSYVKSWVSAAAIIGAVIGQLLFGFLGDIFGRRVNMIATCILLIVGSILCTVAYGGSGSSTLWFLVAARIILGIGIGGEYPLAASSSAEDSTNSAERNTRVATTFSLQGVGQVVAALLGNLLVEALADGKPGENSESRLETVWRLLFAIGCIPAAVICYYRITAEETEAYRAMQERSAAVTQVGAAKKARLSFIIRHYWVSLLGTAGTWFLFDIIYYAQNLFSASILSVIGVKNSSLQQVTTMNAFVALLALPGYYVAIYFINRLGRKKMALQGFFFMGVLCLILAIFWDDLQDQTVLFIILYGLTLFFANFGPNTATFVLPTEMYPTPIRSTCHGISAACGKGGAAIGSFGFSIWVENESF…
KNV87_000262-T1			1434	477	Pag3770_1	636049	637482	-	N	0.001	PF00083	141.692	1.27449	ATGAACAAATACCTCGTTCGAGGCCTCGGCTTCTTCAACGATGCCTATGACCTCTTCGTCATGAACATCGTCAACGTCGTGCTCACGGAGCAATACACCAAGCATGTGTACACGTCGTACGTCAAGTCGTGGGTGTCGGCCGCTGCCATCATCGGTGCCGTGATCGGCCAGCTCCTGTTCGGCTTCTTGGGCGATATCTTCGGCCGTCGTGTCAACATGATTGCTACGTGCATCCTGTTGATCGTGGGAAGTATCCTGTGTACTGTTGCGTACGGTGGCAGCGGCAGCTCGACACTGTGGTTCTTGGTGGCAGCCCGTATTATCCTCGGTATCGGTATTGGCGGTGAGTATCCGCTGGCTGCTTCGTCGTCGGCCGAGGACTCGACCAACTCTGCCGAA…	MNKYLVRGLGFFNDAYDLFVMNIVNVVLTEQYTKHVYTSYVKSWVSAAAIIGAVIGQLLFGFLGDIFGRRVNMIATCILLIVGSILCTVAYGGSGSSTLWFLVAARIILGIGIGGEYPLAASSSAEDSTNSAERNTRVATTFSLQGVGQVVAALLGNLLVEALADGKPGENSESRLETVWRLLFAIGCIPAAVICYYRITAEETEAYRAMQERSAAVTQVGAAKKARLSFIIRHYWVSLLGTAGTWFLFDIIYYAQNLFSASILSVIGVKNSSLQQVTTMNAFVALLALPGYYVAIYFINRLGRKKMALQGFFFMGVLCLILAIFWDDLQDQTVLFIILYGLTLFFANFGPNTATFVLPTEMYPTPIRSTCHGISAACGKGGAAIGSFGFSIWVENESF…
KNV87_000263-T1			1434	477	Pag3770_1	638489	639922	-	N	0.001	PF00083	149.19	1.34682	ATGAACAAATACCTCGTTCGAGGCCTCGGCTTCTTCAACGATGCCTATGACCTCTTCGTCATGAACATCGTCAACGTCGTGCTCACGGAGCAATACACCAAGCATGTGTACACGTCGTACGTCAAGTCGTGGGTGTCGGCCGCTGCCATCATCGGTGCCGTGATCGGCCAGCTCCTGTTCGGCTTCTTGGGCGATATCTTCGGCCGTCGTGTCAACATGATTGCTACGTGCATCCTGTTGATCGTGGGAAGTATCCTGTGTACTGTTGCGTACGGTGGCAGCGGCAGCTCGACACTGTGGTTCTTGGTGGCAGCCCGTATTATCCTCGGTATCGGTATTGGCGGTGAGTATCCGCTGGCTGCTTCGTCGTCGGCCGAGGACTCGACCAACTCTGCCGAA…	MNKYLVRGLGFFNDAYDLFVMNIVNVVLTEQYTKHVYTSYVKSWVSAAAIIGAVIGQLLFGFLGDIFGRRVNMIATCILLIVGSILCTVAYGGSGSSTLWFLVAARIILGIGIGGEYPLAASSSAEDSTNSAERNTRVATTFSLQGVGQVVAALLGNLLVEALADGKPGENSESRLETVWRLLFAIGCIPAAVICYYRITAEETEAYRAMQERSAAVTQVGAAKKARLSFIIRHYWVSLLGTAGTWFLFDIIYYAQNLFSASILSVIGVKNSSLQQVTTMNAFVALLALPGYYVAIYFINRLGRKKMALQGFFFMGVLCLILAIFWDDLQDQTVLFIILYGLTLFFANFGPNTATFVLPTEMYPTPIRSTCHGISAACGKGGAAIGSFGFSIWVENESF…
KNV87_000264-T1			1434	477	Pag3770_1	640929	642362	-	N	0.001	PF00083	146.582	1.32754	ATGAACAAATACCTCGTTCGAGGCCTCGGCTTCTTCAACGATGCCTATGACCTCTTCGTCATGAACATCGTCAACGTCGTGCTCACGGAGCAATACACCAAGCATGTGTACACGTCGTACGTCAAGTCGTGGGTGTCGGCCGCTGCCATCATCGGTGCCGTGATCGGCCAGCTCCTGTTCGGCTTCTTGGGCGATATCTTCGGCCGTCGTGTCAACATGATTGCTACGTGCATCCTGTTGATCGTGGGAAGTATCCTGTGTACTGTTGCGTACGGTGGCAGCGGCAGCTCGACACTGTGGTTCTTGGTGGCAGCCCGTATTATCCTCGGTATCGGTATTGGCGGTGAGTATCCGCTGGCTGCTTCGTCGTCGGCCGAGGACTCGACCAACTCTGCCGAA…	MNKYLVRGLGFFNDAYDLFVMNIVNVVLTEQYTKHVYTSYVKSWVSAAAIIGAVIGQLLFGFLGDIFGRRVNMIATCILLIVGSILCTVAYGGSGSSTLWFLVAARIILGIGIGGEYPLAASSSAEDSTNSAERNTRVATTFSLQGVGQVVAALLGNLLVEALADGKPGENSESRLETVWRLLFAIGCIPAAVICYYRITAEETEAYRAMQERSAAVTQVGAAKKARLSFIIRHYWVSLLGTAGTWFLFDIIYYAQNLFSASILSVIGVKNSSLQQVTTMNAFVALLALPGYYVAIYFINRLGRKKMALQGFFFMGVLCLILAIFWDDLQDQTVLFIILYGLTLFFANFGPNTATFVLPTEMYPTPIRSTCHGISAACGKGGAAIGSFGFSIWVENESF…
KNV87_000265-T1			1434	477	Pag3770_1	643369	644802	-	N	0.001	PF00083	139.507	1.26721	ATGAACAAATACCTCGTTCGAGGCCTCGGCTTCTTCAACGATGCCTATGACCTCTTCGTCATGAACATCGTCAACGTCGTGCTCACGGAGCAATACACCAAGCATGTGTACACGTCGTACGTCAAGTCGTGGGTGTCGGCCGCTGCCATCATCGGTGCCGTGATCGGCCAGCTCCTGTTCGGCTTCTTGGGCGATATCTTCGGCCGTCGTGTCAACATGATTGCTACGTGCATCCTGTTGATCGTGGGAAGTATCCTGTGTACTGTTGCGTACGGTGGCAGCGGCAGCTCGACACTGTGGTTCTTGGTGGCAGCCCGTATTATCCTCGGTATCGGTATTGGCGGTGAGTATCCGCTGGCTGCTTCGTCGTCGGCCGAGGACTCGACCAACTCTGCCGAA…	MNKYLVRGLGFFNDAYDLFVMNIVNVVLTEQYTKHVYTSYVKSWVSAAAIIGAVIGQLLFGFLGDIFGRRVNMIATCILLIVGSILCTVAYGGSGSSTLWFLVAARIILGIGIGGEYPLAASSSAEDSTNSAERNTRVATTFSLQGVGQVVAALLGNLLVEALADGKPGENSESRLETVWRLLFAIGCIPAAVICYYRITAEETEAYRAMQERSAAVTQVGAAKKARLSFIIRHYWVSLLGTAGTWFLFDIIYYAQNLFSASILSVIGVKNSSLQQVTTMNAFVALLALPGYYVAIYFINRLGRKKMALQGFFFMGVLCLILAIFWDDLQDQTVLFIILYGLTLFFANFGPNTATFVLPTEMYPTPIRSTCHGISAACGKGGAAIGSFGFSIWVENESF…
KNV87_000266-T1			1434	477	Pag3770_1	645809	647242	-	N	0.001	PF00083	145.201	1.31514	ATGAACAAATACCTCGTTCGAGGCCTCGGCTTCTTCAACGATGCCTATGACCTCTTCGTCATGAACATCGTCAACGTCGTGCTCACGGAGCAATACACCAAGCATGTGTACACGTCGTACGTCAAGTCGTGGGTGTCGGCCGCTGCCATCATCGGTGCCGTGATCGGCCAGCTCCTGTTCGGCTTCTTGGGCGATATCTTCGGCCGTCGTGTCAACATGATTGCTACGTGCATCCTGTTGATCGTGGGAAGTATCCTGTGTACTGTTGCGTACGGTGGCAGCGGCAGCTCGACACTGTGGTTCTTGGTGGCAGCCCGTATTATCCTCGGTATCGGTATTGGCGGTGAGTATCCGCTGGCTGCTTCGTCGTCGGCCGAGGACTCGACCAACTCTGCCGAA…	MNKYLVRGLGFFNDAYDLFVMNIVNVVLTEQYTKHVYTSYVKSWVSAAAIIGAVIGQLLFGFLGDIFGRRVNMIATCILLIVGSILCTVAYGGSGSSTLWFLVAARIILGIGIGGEYPLAASSSAEDSTNSAERNTRVATTFSLQGVGQVVAALLGNLLVEALADGKPGENSESRLETVWRLLFAIGCIPAAVICYYRITAEETEAYRAMQERSAAVTQVGAAKKARLSFIIRHYWVSLLGTAGTWFLFDIIYYAQNLFSASILSVIGVKNSSLQQVTTMNAFVALLALPGYYVAIYFINRLGRKKMALQGFFFMGVLCLILAIFWDDLQDQTVLFIILYGLTLFFANFGPNTATFVLPTEMYPTPIRSTCHGISAACGKGGAAIGSFGFSIWVENESF…
KNV87_000267-T1			1434	477	Pag3770_1	648249	649682	-	N	0.001	PF00083	157.037	1.62255	ATGAACAAATACCTCGTTCGAGGCCTCGGCTTCTTCAACGATGCCTATGACCTCTTCGTCATGAACATCGTCAACGTCGTGCTCACGGAGCAATACACCAAGCATGTGTACACGTCGTACGTCAAGTCGTGGGTGTCGGCCGCTGCCATCATCGGTGCCGTGATCGGCCAGCTCCTGTTCGGCTTCTTGGGCGATATCTTCGGCCGTCGTGTCAACATGATTGCTACGTGCATCCTGTTGATCGTGGGAAGTATCCTGTGTACTGTTGCGTACGGTGGCAGCGGCAGCTCGACACTGTGGTTCTTGGTGGCAGCCCGTATTATCCTCGGTATCGGTATTGGCGGTGAGTATCCGCTGGCTGCTTCGTCGTCGGCCGAGGACTCGACCAACTCTGCCGAA…	MNKYLVRGLGFFNDAYDLFVMNIVNVVLTEQYTKHVYTSYVKSWVSAAAIIGAVIGQLLFGFLGDIFGRRVNMIATCILLIVGSILCTVAYGGSGSSTLWFLVAARIILGIGIGGEYPLAASSSAEDSTNSAERNTRVATTFSLQGVGQVVAALLGNLLVEALADGKPGENSESRLETVWRLLFAIGCIPAAVICYYRITAEETEAYRAMQERSAAVTQVGAAKKARLSFIIRHYWVSLLGTAGTWFLFDIIYYAQNLFSASILSVIGVKNSSLQQVTTMNAFVALLALPGYYVAIYFINRLGRKKMALQGFFFMGVLCLILAIFWDDLQDQTVLFIILYGLTLFFANFGPNTATFVLPTEMYPTPIRSTCHGISAACGKGGAAIGSFGFSIWVENESF…
KNV87_000268-T1			1470	489	Pag3770_1	651055	652524	-	N	0.002	PF11051	6.21469	1.35109	ATGCTTCCAGGAGCGCATTGGGATCGCGATCGGCGGCGTCGTTGGAGGCGCTGGAGTACGCGCTGGCGTCTGTGGCTGCTCTCGCGTCGCAACCACCGCTTCTTCGTGGCCTGCGTCGCCTTCCTCGTCTTCTTGGCGGTGCTAAAACTATGGCAGTCCTATTGGTCCTACCGCCGTCGATTGGCCTGGACTGTAGCCCCATTACCCCCAGACCAGGTCGAGGCCTTCACCAATCGACTATACCTCGAGACGCACCCTCAGAACCCTGACGCTCCACGAGGAATCGTCCTGCCATTATTTGACGATATTGCAGTACTGGGGTTCTCTCTCATCCTGGAACTCCGACGCTTACAAGTGACTCTACCAGTGGAAATCCCTCACTGCGGAGACTTAAACGTA…	MLPGAHWDRDRRRRWRRWSTRWRLWLLSRRNHRFFVACVAFLVFLAVLKLWQSYWSYRRRLAWTVAPLPPDQVEAFTNRLYLETHPQNPDAPRGIVLPLFDDIAVLGFSLILELRRLQVTLPVEIPHCGDLNVKFQLKMQDQDPHVRFYDVCELAAGASMEQDETKRPLFCVDLEHCHHKFRGFDIKVLAVVYSRFQEVMLLDADTLFFQNPMVLWNTDKYQSTGTLFFNDRISYELSYLAKRTPDDEGQVDMGIGAMHRFLVGFDVTPYGRLNVVDGGPRHQLPRRLLGLDFGYQPSAFLLNSHVWRLRSGHQMDSSLVLWNKARQPRATAILASFVSLNGLPVVPSYGDKELYWLACELAETAYAFSDYAVGAVGWDLLSSGRHRDGVLCGDALQHY…
KNV87_000269-T1			1023	340	Pag3770_1	652763	654132	+	N	0.122	PF00627	30.348	1.87196	ATGACATCCGGCAGACGCCACGTAAGTGAATCAACATCAAGAATGCACGGCGACCTCCGCGGCTTCTACGGCTCGCCTGTGACCTACGCCTTCTCGCTCGCAGTGGGCGCCGCCAGCTCCGCCAGCCTCCTATTGGACCGCGGCCGCCTCCTGGCGCTGGACCGGGACGCAATTCTTGCTCGCTCGCAGTATTGGCGCCTGCTTTCGAGTCAATTGACTTTCCACCATGGCCTGGCGGTGTCTTTGGGGCTCTACGTCGTGTTCCAGTTCCGAGTGCTGGAGAGGCAATTGGGTTCTCGAAAATTCGGAAGCATTCTGGTCTTCGTGCTGTTAATTTCGGGAGCTCTGCAGCTGGCGACGCTGACGCCGGCCCCGTGGCTGGCGAGATTCATCCCAGGG…	MTSGRRHVSESTSRMHGDLRGFYGSPVTYAFSLAVGAASSASLLLDRGRLLALDRDAILARSQYWRLLSSQLTFHHGLAVSLGLYVVFQFRVLERQLGSRKFGSILVFVLLISGALQLATLTPAPWLARFIPGGPYPVIGAFAVYFNRFIPKMQPRSLSVWGLHFSDKSTTYLLMLVMLARDSRALVPFLGGSFLGLLFSSTPLGRLRLPSFVCSIFGLLHPLFDVAPASTLALQRQRRALEAQRRLNARFNRGRPAAPAVEGQGFRDQLLPGAGGMMPGGVPGAGGGGMLPPHMAAAPPSEDAIQQLMALGFDRERALQALQSTDNNVEAAANRLLNGL
KNV87_000270-T1			1431	476	Pag3770_1	654506	655936	-	N	0.003	PF00083, PF00083	222.01	172.032	ATGAACAAGTTCCTGGTGCGAGGCCTCGGCTTCTTCAACGATGCCTACGACCTGTTCGTCATGAACGTCGTCAACGTCGTGCTCACGGAGCAGTACGGCAAGGACGTGTACACGTCCAGCATGAAGTCCTGGGTCTCTGCTGCGGCCCTCATCGGTGCCGTCGTGGGTCAGCTGCTGTTCGGCTACCTCGGCGATGTCTTCGGTCGTCGTGTCAACATGATCGCCACTTGCGTCCTGCTCATCTTCGGCGGAATCCTCTGCACGGTCGCCTACGGTGGCTCGCCCTCGGGCACGCTGTGGTTCTTGGTGGTGGCTCGCTTCATCCTCGGTATCGGTATCGGTGGGGAGTACCCGCTCGCTGCATCGTCGACTGCTGAAGACGCCACCTCTGTGGCTGAC…	MNKFLVRGLGFFNDAYDLFVMNVVNVVLTEQYGKDVYTSSMKSWVSAAALIGAVVGQLLFGYLGDVFGRRVNMIATCVLLIFGGILCTVAYGGSPSGTLWFLVVARFILGIGIGGEYPLAASSTAEDATSVADRNKRVALTFSLQGVGSLTAAILGNLIIEALANGDKGNNSDSRLETVWRLLFGIGVVPAIIVCYWRITAEETDAYKAAEERRQAAAAAGNPATASRARITFIVRHYGVSLLGTAGTWFLFDIVFYAQNLFSASILSVVGVHDASLQVVTTQNAFVALMALPGYYVAVYFINRLGRKVIQLQGFVVMTVLFLVLAIFWEDVKKEAVVFIILYGAALFFSNFGPNMSTFVMPTEMFPTPIRSTCHGISAAAGKAGAAIGSFGFSIWVEN…
KNV87_000271-T1			696	231	Pag3770_1	656996	657691	-	N	0	PF00107	14.3361	60.8905	ATGTGGTGGCGGGTGCAAGTCGACGACTTCAAGTTGGGCGACAAGGTCATCACCAACTTCGACGTCACGAACCTGTATGGCCCGCAGCAAGACTGGGTGCACTCTCTCGGTGGCGTGTTGGATGGCGTGCTGCGCCAGTACGTCGCTCTCCCGGCGCATGTGCTAACCAAGATGCCCGCAGACTCGAGTCTGAGCTTTGTGCAGATGGCATCGCTCGTGTGCACGGGTGTCACGACCTGGAACGCGCTCTACGGCAACTTGCCGCTCAAGCCGGGTCAGACCGTGCTCTTCCTCGGCACGGGCGGCGTCTCCATCACGGGTCTACAGCTCGCCAAGGCGGCTGGGGCCACCATCATCATTACATCCTCCTCCGACGAGAAGATCAAGTTCGTCCAGGAG…	MWWRVQVDDFKLGDKVITNFDVTNLYGPQQDWVHSLGGVLDGVLRQYVALPAHVLTKMPADSSLSFVQMASLVCTGVTTWNALYGNLPLKPGQTVLFLGTGGVSITGLQLAKAAGATIIITSSSDEKIKFVQEHFGPDHVINYRTTPDWAAEANRLTNGHGADFVIENGGSGTIKSSIEACARGGIVVNSAATVGFVCGQINPSREELRLAAHVDQDVKLSSSVQLAVFLR
KNV87_017984-T1	CRN	CRN1	1911	636	Pag3770_1	676343	678253	-			PF20147	461.609	1.50628	ATGGTGAAGCTCTTCTGTGCGATCGTTGGCGTGGCGGGAAACGCGTTCTCGGTGCGCGTGGACGAGAGCGACTCGGTGGATGACTTGAAGAAGGAGATCAAGAAGGAGAAGCCAAACACGATCACGTGCGATGCGGACGAGCTGCAGCTCTTCCTGGCGAAGAAAGACGAGGGCCGCGGCGCGTGGCTGACGCAACTTGACGCGCTGCAAGGTGTGAGTGACACGAGTGGCTACAAACATCTACAGTTTACGGACGCGGAGTTACAAACCGTTGGGCTGGCTAGTGGAGATCTGGGCGTAGTGAGTCCTGCAGATAGAGCTGATGGAAAGGGTCATGTTCATGTGCTGGTGGTGGTTCCGGGGAAGGGGAAACGCTGTCGGGCGGATGGATGGTTTGGT…	MVKLFCAIVGVAGNAFSVRVDESDSVDDLKKEIKKEKPNTITCDADELQLFLAKKDEGRGAWLTQLDALQGVSDTSGYKHLQFTDAELQTVGLASGDLGVVSPADRADGKGHVHVLVVVPGKGKRCRADGWFGESFLPLPKKRKVDKNEEEINQVTRFFEMRDFPPLAHKKIEYKVVVERKAYRVIFTELMNEVQSSFEYVEPGKDSGPGKDSNLIVTGNPGIGKSRFYLYCIFQLILGEREDVKKLLPYELVLNYGSDFRKYDAERKEFVELDGEEVVSLQTQRRVLRLVEATSTQLVGWSGVSILFASPGVKGIRDFAKVDGGTYIMPAWTLEELREYNSLLPDNLQLAEDDLVSRYDTFGGIPRFVFTRASNVNVKNTLDEAVNSFSAMNIISYAR…
KNV87_000272-T1			723	240	Pag3770_1	689094	689816	-	N	0		28.141	121.691	ATGCCAACACCCAGCTCTCGTCGCAATGCCAACCGCGCTCGGTGCCAATTCACCAGTTGTGACAAGTTCGCGCAGACTCGCGGTCTGTGCAAGGCTCACGGTGGCGGCTCTCGCTGCCGCGACCCACAGTGCAACAAGCTCGCTCAGAGTCGCGGCTTGTGCATTGCCCACGGTGGGGGTCGCCGCTGTCAATTCGACGGCTGCAAGAAGTTGGCGCAGTCCAAGGGCTACTGCATCTCGCACGGCGGCGGTCGTCGCTGCACCATCCCGAACTGTGAGAAGTTCTCGCAGGTCAAGGGCCGTTGCAAGTCGCACTCCAAGCTCCTGACCACCGGGTCGTACTCCCCGACTCACGGCGTCGTGACCCCGCCCAGCTCGACCGGAAGACCCGCCATCTCC…	MPTPSSRRNANRARCQFTSCDKFAQTRGLCKAHGGGSRCRDPQCNKLAQSRGLCIAHGGGRRCQFDGCKKLAQSKGYCISHGGGRRCTIPNCEKFSQVKGRCKSHSKLLTTGSYSPTHGVVTPPSSTGRPAISPTSTKLSIDFLVNPLSRSSSIGDKVPTQQQMHVPALRPITQLANPFTSVGMGCHPRYDAHVLGNQRSLLSFLEPHGSVPSYPVPQPQYAAVPGHHQAPILPSLTMYR
KNV87_000273-T1			618	205	Pag3770_1	694437	695054	-	N	0.001		23.4941	12.1988	ATGCCGACATCCAGTGCTCGCCGCAACGCCAACCGTGCTCGGTGCCGCATGCCCAAGTGCAGTAAATTCGCGCAGACCCGCGGGCTGTGCAAAGCGCACGGCGGCGGCTCGCGGTGCCGTGATCCGACCTGCCAGAAACTGGCCCAAAGTCGAGGCCTGTGCATCGCGCACGGCGGTGGCCGTCGATGCGCCTTTGACGGTTGCTCCAAGCTCGCGCAGTCCAAGGGCTTCTGCATCTCGCACGGCGGTGGTCGCCGCTGCCACGTCGCCGACTGCGATAAGTTCGCGCAAGTGCGCGGTCACTGCAAGTCGCACTCGAAGCTAATCCCGACCACCGGCTCATGGTCTCCGATCTCGGACTCGCCCAGCCCAACAGCCATGTCGCCGAGCAAGTCCAAG…	MPTSSARRNANRARCRMPKCSKFAQTRGLCKAHGGGSRCRDPTCQKLAQSRGLCIAHGGGRRCAFDGCSKLAQSKGFCISHGGGRRCHVADCDKFAQVRGHCKSHSKLIPTTGSWSPISDSPSPTAMSPSKSKLSIDFLVNPCGMASDRKEVLPGLHMAGSTLPHQRSLLSYLDPMTTLATTAAAMQARPSIALPVHYPPLVLYR
KNV87_000274-T1			693	230	Pag3770_1	696839	697531	-	N	0		2.4627	3.03815	ATGCCGACCCCCAGCTCTCGTCGCACTAGCAACCGGACGCGCTGTCGGCTGACTGACTGCAACAAGTTCGCGCAGACGCGTGGACTCTGCAAGGCGCACGGTGGAGGTTCCCGTTGTCATCACCCGGACTGCAACAAGCTTGCTCAGAGTCGTGGCTTGTGCATCGCCCACGGTGGCGGTCGGCGCTGCATCGTGGAAGACTGCAACAAGCTCGCGCAGTCAAAAGGCCACTGCATCTCACATGGCGGTGGTCGTCGATGCGCTATCCCTCATTGCGACAAGTTCTCGCAGGTCCGAGGCTACTGCAAGGCCCACGCGAAGGTGCTCATGGTGTTCCGAGCCCCGTCGTCTCCTACGCGTGCAGCGCTCATGACCCCACCGGCGTCTACTAACTGCAGT…	MPTPSSRRTSNRTRCRLTDCNKFAQTRGLCKAHGGGSRCHHPDCNKLAQSRGLCIAHGGGRRCIVEDCNKLAQSKGHCISHGGGRRCAIPHCDKFSQVRGYCKAHAKVLMVFRAPSSPTRAALMTPPASTNCSPQTSLSPVNSKLSIDFLVNPSLPREQPNVTKAPFKTPAFQMSSRTPSQLPSIVANGRSLLSFLKPVADARTTTMAPPQSSVLKLPPITFRPPLVIYR
KNV87_000275-T1			267	88	Pag3770_1	697534	697870	-	N	0		3.80796	3.64517	ATGTACAGACAGCATGGCACTGCCCGTGAACAGAGTCGCAGTGGGACTGACCGCAGCTCGACAAGGCATCGTACATGTGCACATCGGCATGAATCGACCGGTCACCGACACTCGCCGATCTCGTCTATAACTCAAGGGCATCAATCAACAACCCAAGGCGTTGCAACCCACGTCGTGGACAGAGCAAAACGTGGCGCAGTCCGATCGTACAAACATACACCGCACAGCTCAATCAATCGACTACTGTACCAGACAACTACTAGTTGA	MYRQHGTAREQSRSGTDRSSTRHRTCAHRHESTGHRHSPISSITQGHQSTTQGVATHVVDRAKRGAVRSYKHTPHSSINRLLYQTTTS
KNV87_000276-T1			1116	371	Pag3770_1	698932	700047	+	N	0.026	PF00249	3.17199	3.69717	ATGGTGCCGACGCTCGCTGTCAGTTCTTCTCCACCGTCTCCGGTGCCTTTCGTGTCGCCAACCACCACAAGTCCCACCTGGGACGACTATCTCGCCAACGCTTCCAATGGCTCCTTCGAATTCCCCGTCGATATTAACTTCGAGCCACGTGAGACTCGTCAAGGTGTTCCCATCCTAGCCACTTGTCCTCCGATAACTGGATACGCTTCAACATCAACGTCAAGTGGCCCTTCACCGTCTTATTCAGCACCGCCACCGCTGGGCTTCCGTCGTCTCAGTCCAGCGCCGATCATGGCGATCTCATTGACCAACAAACGCAAAGCGTTCCCCATCATGTCACCGTCACCTCCAGTGGTGGCGCTCCCACTCTCAGTCGAAGACTTGACGACGATGAAAACT…	MVPTLAVSSSPPSPVPFVSPTTTSPTWDDYLANASNGSFEFPVDINFEPRETRQGVPILATCPPITGYASTSTSSGPSPSYSAPPPLGFRRLSPAPIMAISLTNKRKAFPIMSPSPPVVALPLSVEDLTTMKTASGRDVPPGTQIGRWTKMEHELFLEGLQRFGKSWKKISSLVRTRTLVQIRTHAQKYLQKQSREAVAKAAAGARPKVLQPHTPHQPNVAASLQQRPSALHWKVPSPAGFGSMISTSRPLMATAPHQSSSVNRLDQLLQDDNSAFVDEYYTSPTAIEDAHLRPLYTSEQRASRLAHHVGQSNKRRRLETSASVASSAAFEPLAAPDNLPSPGNTPTTAAAVLLLSAHETDENTNYTNAWL
KNV87_000277-T1			1941	646	Pag3770_1	700202	702427	-	N	0		22.7084	6.099	ATGCTTGGACAGGCAACTATTCAGGTTAAGTTGCTCAAGATGGAGGATCTTGAGACGTCGGCAACGCTCGAATTCCATGGCGTGCGCTACGTGGTGACGGTTCAGGTGCAGCAGCAGCTTCTACATGTCCAGGTGGAGGCGGCGGACGCGAACTCCAGCGTCTGGACGGGCAGCTTTCCGGCCTCGGACATCGAGCAACTTACGCGTCAGACGGGCAACTCAAAGCGGTTCCCAGTCTTCGTGCAGATGCTGCTGACGGCGCTCAATCGACGCAGCGATGCCGTGTTCGCGGATCTTCTAACAGCAGCAGACTTGGATCTGTACAGACAACGCAAACTGCAGCCCGGTTCAGCAGCAGTGGAAGGGTTGACAAGTGCTGGTGCTGCTGCCCCAACGAAC…	MLGQATIQVKLLKMEDLETSATLEFHGVRYVVTVQVQQQLLHVQVEAADANSSVWTGSFPASDIEQLTRQTGNSKRFPVFVQMLLTALNRRSDAVFADLLTAADLDLYRQRKLQPGSAAVEGLTSAGAAAPTNNGKRYLILTYAVEFDRVHYPLPLTQELSPSPQVLQRTIRRLRQALMEKEKDNFTSAGENDARLMEEIAALKEENRCLKNTLKQYCDDVGGGNGSGGINSTGELQRELQSSIEENKELLALYQQFQEDSGLETARLRTEIKQLRLASQQNDRTELARLEQERLETRRKIKDSNAAVQETLAQMVQMKAQLEETQLKNRELLRQLAIARTQVGQQGMRHRPALNGSHGSDLSSRNTRGRSPSTRQARTPTAGMTRQQQISSSVFPAPF…
KNV87_000278-T1			870	289	Pag3770_1	702705	703574	+	N	0.189		4.47045	3.68981	ATGAAGCATCCTGCGCCATCCTCCTCCTTCAGCTCCACCACCACTTCGACTTCAGCTCTGGACGCATACGACTTTGACGCAACGCAAGAAATCGTGGACGAGTGCACGCGCCGCAATTGCCGAAGTAGAGCAGAAGCCAAGCGCCCACAACGCAGCCAACGCTCTTCCTCTGCTTCCGAGTCGCAACGGTTTGCAGAGGACCCGTCCGCTTTCGCGCACTTGCTGGCGGACCATTTCGTGGCGCGTGAGACGGCGGCGGCTTTGGTGGCCACTCCACAAGCGCCAGCCAAGTCGCAGCAATTGGCGCGGCCTGTGACGAGCAGTGTGAGCTTGGGCACCTTCCGTAGTTGGCAGTTTGGCGAACGTTGTCTGGCCACTTATCGAGTACTATTCGGGCGT…	MKHPAPSSSFSSTTTSTSALDAYDFDATQEIVDECTRRNCRSRAEAKRPQRSQRSSSASESQRFAEDPSAFAHLLADHFVARETAAALVATPQAPAKSQQLARPVTSSVSLGTFRSWQFGERCLATYRVLFGRPLWASTATSVPPASPQPRKRKHVMPTSSFEGSCSSSGNGVDQINALELEGASTGLPELPTVDELLELPTDDAFELAETQTTSAPIEEEDVLAELAIELDVGLGPGDAMDLLWDFDASEVDGGAMMTEGEEEELRFLAASPNDFTTVSPCGEDMEDI
KNV87_000279-T1			4044	1347	Pag3770_1	703653	707696	-	N	0.046	PF12409, PF00122, PF00702	7.33308	3.02441	ATGGCAACCAAGGCTTCCTCCGCGCTGCTTTCGTCTCGCCCCCAGTCCTACAGCAACGACAGCAATAGCAGCGACAACAACACCGACGCAATGGTTCCTGCTTCCCCGGAAGACGTCGACCTGGAAGATCTGGATCTGGCTGCTCGAGCTCCTCGCTCCGGATTCGTGACAACGTCCGCAGTCGAACTAGAGCAAGTGACTCTATTGCAAGAGGCCGACGGGGTGCAGCAAGCTCTATTCGGGTTCGCCTGCGTCCTAACCGGTGGGATTTTGGTTGCCCTGGCGTCCTGGAAACCCCAATGGAAGGTCAAAATGCTGCGACGCCCAGCTCAAGGCACCATGGACGCGTCCTCAGTGCTCGTCGTGCACACGCTGACGTGGTCCAATACCAGCAAAACC…	MATKASSALLSSRPQSYSNDSNSSDNNTDAMVPASPEDVDLEDLDLAARAPRSGFVTTSAVELEQVTLLQEADGVQQALFGFACVLTGGILVALASWKPQWKVKMLRRPAQGTMDASSVLVVHTLTWSNTSKTKTKKIVKRFYEECPLLQPVDSPPWFEFRKCRYVVDEREPLGFSKMENALNEKLGSAQRRCLEGTGWSTSQVDGLTGVHGANELALKAQTWPVVLMRKVAHPFYVFQVVSGIVWFCEKYEAYATVILVLSALSIVWEVRELVTNDRKLHSRLAHAEHSIANGVRVIRDSREKRVSPADLVVGDVVVIDEGVIPADIALLSGHCMADEATLTGEAIPVTKQALADNDASFAVNAKLKTTHRESVLFAGSTVLELAHSSSTQGSRDESK…
KNV87_000280-T1			10698	3565	Pag3770_1	708162	719068	+	N	0	PF05965, PF00628, PF00628, PF00439, PF00439	24.8895	2.59641	ATGGATCCCCCGCCTCCCTATCGGCAGCAGCACTGGACGCCCGCGATGGAGCTTCAAGCCGAAGCGGAAGCCGAATCCAAGCAGCAGCAGCAGCAGACGCCGTCCAAGCCTCGGGGGATGGATTTATTACTAGCCCCTCGCTCCTACAGCAGCAGCGAAGGTGACGACGTGGACGTGGACAGCAGCAGCATCTCCACGTCCACGCGGCCTCCCTCTGTCGAAGAAGAAGAAGAAACATACGGAGAAGAAGAAGAGGAGGAGGAGGAGGAGGAAGAAGAAGAAGAAGAAGAAGAAGAAGAAGAAGAGGCCAAAAGCACAGAAGAAGAAGAAGAATTAAGCGCAGCGTCGGCGGTGATGGCCATGGGTCACTACACGTCCTCGCAGCAGCCGGTTACTAAA…	MDPPPPYRQQHWTPAMELQAEAEAESKQQQQQTPSKPRGMDLLLAPRSYSSSEGDDVDVDSSSISTSTRPPSVEEEEETYGEEEEEEEEEEEEEEEEEEEEEAKSTEEEEELSAASAVMAMGHYTSSQQPVTKAKPRRSDSMDDWELSVESLSVLAQQRGLDTSGLSCWSARESDGKLLDGEQHKYRGLRDALRAYTHLMTGTIPREDLYYLAILRRVLAEQELPLVDGPISVMLLGSVVPEEHFYTSKKLFPIGYETLVNVHVTKPVDVAFRLRCKIVHGNKKKSPIFVVELENSAVEIVFRSYVASKAWKKALVHFESLSADDLMAVVSQSVYTPATDETGRPVDVLTPASGEDGFGLLRRNITRVLEGLHQVLSCRDYQFWEQRHPITPDVHAKIR…
KNV87_000281-T1			1446	481	Pag3770_1	719344	720789	-	N	0.001	PF07690	20.5381	0.93868	ATGAACAAGTTCCTGGTGCGCGGCCTGGGCTTCTACAACGACGCCTACGACCTCTTCGTCATGAACGTCGTCAACGTCGTGCTCACCGAGCAGTACGGCTCCGAGACCTACTCGTCCACCATGAAGTCCTGGGTCTCGGCCGGTGCCATCATCGGCGCCGTCATTGGCCAATTGGTCTTCGGCTTCCTGGGCGACATCTTCGGCCGCAAGGTCAACATGATCTTCACGTGCTGTCTGCTGATCCTCGGCGGGATCCTCTGCGCTGCGGCGTACGCAGGCGATGGCCGAGCCACCTTGTGGTTCCTGGTGGCCGCCCGTCTCATTTTGGGCGTCGGCATTGGCGGCGAGTACCCGCTGGCGGCCAGTACAACGGCCGAGGACTCGACAGACTCGGCCGAC…	MNKFLVRGLGFYNDAYDLFVMNVVNVVLTEQYGSETYSSTMKSWVSAGAIIGAVIGQLVFGFLGDIFGRKVNMIFTCCLLILGGILCAAAYAGDGRATLWFLVAARLILGVGIGGEYPLAASTTAEDSTDSADRNTAVAKTFSLQGVGQVTAAILGNLLVQAFADGKPGENSGSRLEAVWRILFAIGVVPALVVCYFRFTAEETAAYKNVQQRGQLAQATTQQQARLGFILRHYGVSLLGTAGTWFLFDIVYYSQNLFSASILKVVGLSNPSLQQVTTEVAFVSLMALPGYFVAVYAINRLGRKKMQLQGFFFMTILCLIMAIFWDDLKDQSILFIILYGLTLFFSNFGPNMSTFVLPTEMFPTPIRSTCHGISAAAGKAGAAIGSFGFSIWVENESFG…
KNV87_017224-T1			1683	560	Pag3770_1	721689	723371	+	N	0		0.961237	3.08462	ATGTTCGTCATGAACTTCCACTGCTGCCGCCTGTTCGAGCACCATCGGCGTAGCCACCCGAACTACCCTGTAGTACCGGCAAGATCTCGCACGATGGAGACAGCCCTGCAGCTGGACCAAGCTACGTTCTACCGATGCTGCACTGCTGTCTTTGGTGACGATCAAATGCGCGCTCCAAGGGTCTCGACTAACGCTGCACTGGAGGAGTCCATCAACGTCTACAAGGCTACGCGATCGAGGGTCATGTCGTACATACCACCTACGCTCTTCGATTCAAGCTCCGCTATCAAAGAAATGGCGAATGACATGCTCGTTGCGGCGCAGCAACACGTTCGAACGAACTTTGAGGCGCGGCTTGTCAAGTTCATTCGCCTGCAGCTTGCGTATCCGCGGGAAGCA…	MFVMNFHCCRLFEHHRRSHPNYPVVPARSRTMETALQLDQATFYRCCTAVFGDDQMRAPRVSTNAALEESINVYKATRSRVMSYIPPTLFDSSSAIKEMANDMLVAAQQHVRTNFEARLVKFIRLQLAYPREAAEAMVARLKSSPEDLTDVEKQWLAWLELPPTAANIANHEALFLGKLYDMLKEMEEMHDQDEIPKGCRLFTLLPQPTSCVPAFFPVTTEVLYQVAKQVLATTGKDFFGLYKSTNSRGHRTYATGTEFQEVRERMWTTVFNLGDCVSHTADPRIGVPRRSFEYQISTNGYSAAVLTSIPAPVERPALSPKYTPHTLIGIDPGLRMMLTAYSRPMLDFVCNPPEEPCSMPGWCSTCPGHVGGRRHGKKRSRNRRRRHRRKRRKRRSRAQ…
KNV87_000282-T1			5964	1987	Pag3770_1	724048	730011	-	N	0.4	PF11051, PF11051, PF11051, PF11051	17.7907	8.32415	ATGGCTCGCAATAGCTACGGCTCCGTGCGGCTGCGATGGATCGTCGTGATGCTGTTCGCCGGCGTCGTCTTCGTGCTCTCGGACGTTTTGTTCACGTGGAAGCAGCTCACGGCCTCGTTCTCCTCTTCCTCTGCAGTGCGTGGGCGCTCCAGCTCCGCCGCCAGCCCCGCCACAGTGCAGGCAATTTACGACGCAGTGGCCCGAGCCAACGACACGGCAGACGTCGAGACATTGACGCGACTTGTGGACCGATTGAGCGAGAGCGAAGCGTCCGAATTACTACAGAAGATCCAGTCAAAAGTGCCTGCTATTGCTACCGTATCAACCACTGCTGCTACTGCTGCTACTATTGCTACAGTAGAGCCACCGACGCAAGCAGCAACTGATGAAGAGGACGAT…	MARNSYGSVRLRWIVVMLFAGVVFVLSDVLFTWKQLTASFSSSSAVRGRSSSAASPATVQAIYDAVARANDTADVETLTRLVDRLSESEASELLQKIQSKVPAIATVSTTAATAATIATVEPPTQAATDEEDDTLRMETEQLKAEEVENANEENRVKMLESKLLHSLYNVTQRTTEKRGIVLPLYDDLVPLGLSLVMELRTLGANLPVEIPHCGDLNPKLVKTMVKKSKQLGQIYVYDACELAAKEKSLLDSTKPVFCKDLDECHKKFRTFDIKILGVIYSRFEEMMLVDADALMLQNPMPLWETEKFHKTGTLFFNDRISQTNTSLGYRPASRMHTTDLRHYLSNADVSVFRQLPTLPREKATVASDVGLPFEPSDILLNSHAWNGHSGHQMDSSLLL…
KNV87_000283-T1			1590	529	Pag3770_1	730759	732348	-	N	0.001	PF11051	21.8202	1.37945	ATGCAGCGCCGCTCGCACACCGACGAGCGCGACTTGCTCCCTACTCCGGCTCGTAGCGACCGTCGCTCTCCGTTCAGTAGTGTGCACTCGATGCCTCGCCGTCTCCCGCGCCCCGTGCTGCTTCTGCTGGTGCTGGGCGGGCTGGGGCTCCTCGTCGTGACTGCCAACTTCGTCTTCACATGGCGCGCCACGTCAGTCGCTCGTGCTCGAGCCGAGGAGCATCTCGCAGGGCTCCGAGAGAACGCGGGAGCTGGCAACACATTGGCCCATAATGGCGCAAACACTCACAATGCTCAGAACGATCAAGAGCCATTGCCTCGCGAAGAGAAAGACCAATTCAGTGCTGAAGACATCCAACGCATGGAGAAGCAGCTCGTGTACACGATCCACCAGGTGGCG…	MQRRSHTDERDLLPTPARSDRRSPFSSVHSMPRRLPRPVLLLLVLGGLGLLVVTANFVFTWRATSVARARAEEHLAGLRENAGAGNTLAHNGANTHNAQNDQEPLPREEKDQFSAEDIQRMEKQLVYTIHQVAQRTSHQRGIVLPMFDGIAALGLSLIMELRAFGMDLPIEVPHCGDLREPLQRSVLEKEDMGVIRFYDVCELASQTASTLDASRKVFCQSLRNCHRSYRSFDVKLLAMTYSQFEEIMLLDADTLFFESPMSLWDTEKYKNTGTLFFHDRLSQDNMFLGNRVRGNADVSELNRYISRFDVSPFAPLGNIERPKATSENKVPVELNNYSPSEHLMTSHSWNHRAGHEMDSSLVLWNKKRQPRATAILAAFAALNGIGRPPSYGDKELFFI…
KNV87_000284-T1			453	150	Pag3770_1	737092	737544	+	N	0		21.4238	1.4676	ATGAAGACCGTATCGCCGACGGAATCGGACATGGACTCGATTCCGCGTGTGCGTTGGAGCCCCACGAACAACCGCTTCCACTACAACATGCCGGTGGCGGCCGAGCCGGGCGAGAAGGGCTTCGTGCTCATGCAGGAGCTGGAGCACGCCGACTCGCCCACGTCGCAGCAGCTGCCGGCCAATGAGCGCCACCACCTGGAGGAGATGGAGCGCATCAACGGCCTCATCCACGACGTGGAGAACTCGGTGCATCTGCGCGAGACGGTCAAGAAGCTGGAGCAGCAGCGCCAGCACCACGAGGAGTACCACGAACGCGGGACTAAAGACGAGGACGAGAAGCCCCAGGCGATGCGGAAGAAGGACAGCTTCAGACAGCAGCAGCCCCGCAAACGCTCGTTC…	MKTVSPTESDMDSIPRVRWSPTNNRFHYNMPVAAEPGEKGFVLMQELEHADSPTSQQLPANERHHLEEMERINGLIHDVENSVHLRETVKKLEQQRQHHEEYHERGTKDEDEKPQAMRKKDSFRQQQPRKRSFEGQRQKPARMGRLQQPK
KNV87_000285-T1			951	316	Pag3770_1	738455	739405	+	N	0.001		0	0	ATGGCAGACACGTATCACTACTCTCCGCAGCGCCCTCACCTGAGCCTCACAGGGTATGATAGTCTTCAAGAGCCGATTACAACACTCACAGCACTCCTAAATGCTGCTCAAACGGTCGAAATCGATACTTCTGCCATTACTGTTGACAAGCGCGATACAACATCGACGCCAGCACCTTCCGTGATCGCACGTCGGCTTCGGAACCGTGTGTCCTGCCGTAAAACGCGGCTGAAGCGCAAACTCCAGGAGCACGCACTCGATGTTCTCGTTCGTGAGAGACAGGAGCGACATGAGTATCTCACGCGACTCGCACACGAGTTAGAAGTTGCTACCAACGACGAAGGTTTGCATGATAGTGGCCACCAACAGGTGCACGATGCACTCTTCCGTGACTTCGCT…	MADTYHYSPQRPHLSLTGYDSLQEPITTLTALLNAAQTVEIDTSAITVDKRDTTSTPAPSVIARRLRNRVSCRKTRLKRKLQEHALDVLVRERQERHEYLTRLAHELEVATNDEGLHDSGHQQVHDALFRDFAAKNLHYALVDQEYRGWFDDGNTQITSSFPTGTTKMKQERGEAANVPMRRSKRLRRARDNDVSTAQDRSSISAQASLSDQWRPLVDGLQNVDLRLLREEKTNLGAGVFDHCCHWRFVGVSSVKLQRDGEIAAVAVSGTTRFKFRGRRVQDVSISVTRREDNVQFNFDDMHSTLGEYENRHPSSC
KNV87_000286-T1			2403	800	Pag3770_1	739588	742131	-	N	0.1	PF02151	28.5594	4.32522	ATGAGCAAGCTGAGGTTCTCTGTGGTGGCGTGTATGAGCGAGGACGCGGGCTTCCCTGCGTCAGAGCTGGACGAGCATGCAGCCAACAGCCAGGGCTACATGACTGCCAAGAACTGCCGATACCCTCAAGAACTGGTGCTGCAGCTGCAGGACGGCGTGTGCAGACTCACCCAAGTGCAGATCTTGTCTCACCAGACGCATATTGCCACTAAAATGGAGCTCTTTGTCTCTAAAAGCTCCTCGTTCGAAGGAGACGCCACTAGGTTCTCCAGACTAGGGTTTCTGACCTTAAAGGCCAATACGGAGAGCAGATACATGGCCAGAGAGCTCAAGACGGTGCATATTGACCAGGAAGCAGCGCTATTGAAGATCAGGATCCACCAGTGCCATGTGAACGAG…	MSKLRFSVVACMSEDAGFPASELDEHAANSQGYMTAKNCRYPQELVLQLQDGVCRLTQVQILSHQTHIATKMELFVSKSSSFEGDATRFSRLGFLTLKANTESRYMARELKTVHIDQEAALLKIRIHQCHVNEHNLYNQVGIMAINLCGESEMGLLPSHSTDEVVGARSKPNKQKSNGSNDLSFDMRFDAKTAARIREIQMAKDQAVANEDYDQAKRLKQMEEQLKSIGLQLARLEAQKREAVANEDYDLAKKVKQEIGMLEASVGSNETQPILPIPAVAPSPARSQVLPKIGAVQRSTSNFSPRDMYPEEQPQVGKNGSFYGDGNGSLRQSGQGRFPGDNDQDQENAVDYADQEVGDDGGPNPHFRGIPDAENLPDPDEIPPALAKESEELIAVIGAF…
KNV87_000287-T1			2307	768	Pag3770_1	742281	744587	+	N	0	PF03126	49.5882	1.81754	ATGGCCAAGAAGGTGGTGGAGAGCAGCGACGAGTCGGACGGCGGGCACTCGAGCGCCTCGGGCTCGGTGAGCTCTCGCTCGGGCTCTGGCTCGGGCAGCGGCTCGGATTCGGGCAGCGGCAGCGGCTCGGACTCGGGTAGTGGCTCGGGCTCTGGCAGCGGCTCGGGGTCGGGGTCAGGATCTGATTTCGGCTCGGGATCAGGTTCAGGAAGTGGCTCGGGGTCGGGGTCGGGGTCGGGCTCGGGCTCAGATGCTTCCGGCTCGGTGTCTGATTCGCCCAAGAAGAAGGTCAAGAAGCGACGCGCGCCCGCGCCCAAGAAGCCCAAGGCCAAACCCGCCACAGCTAATAAGAGCAAGAGCAGAGGCAGTAAAGCTGCGAAGAAACAGGTGCAGAATCAG…	MAKKVVESSDESDGGHSSASGSVSSRSGSGSGSGSDSGSGSGSDSGSGSGSGSGSGSGSGSDFGSGSGSGSGSGSGSGSGSGSDASGSVSDSPKKKVKKRRAPAPKKPKAKPATANKSKSRGSKAAKKQVQNQVKAEADAEADDEAESGGKRRRGKLRIKDEEEEEEEEDDDVDVAGLTEVEKEKRLLEKYEAKEQRNKERELKKRLAASQGKAEDGFSEEEEEEEELPSTRRGGRSRESDRRKEALHNLKANKSSDKSRSILSNRFGDDDSSEEEGGRSGRDLAEKRRRRRELQRGGTGRRRSHGDDDDYSDEDSDGRKPKKAKTADLLTAKPAEEEELASAIRPEENVPVTWDQANHYLLKRRTFFEKHFFEPFFAQLVRGVYVRIPIEMVDGEMVY…
KNV87_000288-T1			465	154	Pag3770_1	764258	764722	-	Y	1		0	0	ATGCGTTTCAGCTTCTTCCTGGCACTGTTGGTGGCCACCTTCGCCGCGAGCAGCGTCAATGTCGCCACTGCCAAGGAAGAGGCCGTGGTCAAGTCCTTTGCGGACATGTGGAAAGGTACGATTGCCAAGGTGAAAGTGGCGAACGCGCTCAACCCGGCAAAGCTGCGAGCGCAGACCACGTCAGCGAACAAATGGGATGTTGCCATCTACAAGCTCAAGACAGACAAGGTCACCAAGCTCGACACGACTAGCAAAAAGTGGCAGGATGCCGTCGCGAAGGTCAAGGAGACTGGCCAGCTAAAAAAAATCGACGAGAAGCAGCTGGCCAAGATCACGGAGGGAGCAGCTCAGGAGATCATCAAGAACCCGTCCAAGTCAGGCTACGTCAAAAAGATTCTC…	MRFSFFLALLVATFAASSVNVATAKEEAVVKSFADMWKGTIAKVKVANALNPAKLRAQTTSANKWDVAIYKLKTDKVTKLDTTSKKWQDAVAKVKETGQLKKIDEKQLAKITEGAAQEIIKNPSKSGYVKKILEITFGAVLTALIVIGFQSMTK
KNV87_000289-T1			1017	338	Pag3770_1	771605	772621	-	N	0	PF08386, PF00561	19.6462	8.70861	ATGGAGAGATCTGGCTTCCGTCTACAGCGTCACTTGGAAGTGGCATACACCGCTCCCTACCACTTCAACAGCAGTCACGTTCGTCGCGTCAAGATCCGCACCGGGATCATCCTCGAGTTCGTACTGCACCAGCATCCACTTGCTTGGGACCCACCATTGCCCCAGGAAGTTGAAGATCAAGATGAAGTTCGAGTGGCGCTCGTTATGGGGTTTCTCAACACAAAGGAGACGTGGACGCCAACGATCGAGACGTTGCTACGTCAATGGGGCGATCTCGACACAGGCAGACGGCTCAAGATCCTAACATTTGACAACCGAGGAGTTGGTGGGTCCACATCCCCCATCGGTCCATACACCACCAGCAACATGGCAGAAGACGTGCTCGCTTTGCTGGACCAT…	MERSGFRLQRHLEVAYTAPYHFNSSHVRRVKIRTGIILEFVLHQHPLAWDPPLPQEVEDQDEVRVALVMGFLNTKETWTPTIETLLRQWGDLDTGRRLKILTFDNRGVGGSTSPIGPYTTSNMAEDVLALLDHLGWEQTHIVGYSMGGMISLELANMVPERVKSLSLLCTTRGRYVPVCNGVLPMTRTLDHSDVDVETHNLLVVLYPPKFLSKEMENDSRSVYEAMFECHKYLVENRETPRVFGFVGQGAAVLSHFVSDERLHVIRDQHFPILVLGGSKDVVIPARETQTLYNHLASDHSRMVMYEDAGHGAFFQYLDEVAEDILKTVQAGEGPRYTD
KNV87_000290-T1			618	205	Pag3770_1	773368	774250	-	N	0		41.2554	66.0401	ATGAGACTTGTGGATGCCGACGACCGCCGAGAGTTCCGAAAAGCAGACGGCATCACTGCCATCGTTGATCATTTAGCACGCATTCTGGAAGAACATGCGACCCTAAACTACGAGTGGATCAAGTCGGAGGCTTTCGGGGCCATCTGGGAAGCATACGAAGTCCACGACTCACTTCAGTTTACGCTGGTCGCGATTTGCCATGCGAGCATCGATTCCGACATTGCAGCGGAGATGCACGAGCTGGGCGCGATGGAGACACTTTTCCAGACTTTAAGTGTTCTCCCCGCACTACTGAGCGACTACGTGCCTCTAGTTCTCGAATGTTTCCGTAACCTGTGCGGCTCTAACTGGGGGTACCAGAATTTACCCAGTGGTTGTGTGCTGAACATGTGGGAGATT…	MRLVDADDRREFRKADGITAIVDHLARILEEHATLNYEWIKSEAFGAIWEAYEVHDSLQFTLVAICHASIDSDIAAEMHELGAMETLFQTLSVLPALLSDYVPLVLECFRNLCGSNWGYQNLPSGCVLNMWEILLSGKEAPLYWRELAAEVLTNLAAIEPGRVAATPEKLSSTLSLFLQTATAPNSSAANFGIALSDLLCNLCCD
KNV87_017225-T1			1965	654	Pag3770_1	774854	776818	+	N	0		4.68248	18.9679	ATGTTCGTCATGAACTTCCACTGCTGCCGCCTGTTCGAGCACCATCGGCGTAGCCACCCGAACTACCCTGTAGTACCGGCAAGATCTCGCACGATGGAGACAGCCCTGCAGCTGGACCAAGCTACGTTCTACCGGTGCTGCACAGCTGTCTTTGGTGACGAACAGATACCCGCTCCAAGGATTTCGACTAACGCTGCACTGGAGGAGTCCATCAACGTCTACAAGGCTACGCGATCGAGGGTCATGTCGTACATACCACCTACGCTCTTCTATTCAAGCTCCGCTATCAAAGAAATGGCGACTGACATGCTCGCTGCGGCGCAGCAACACGTTCGAACGAAACTCGAGGCACGGCTTGTCAAATTCATTCGCCTGCAGCTTGCGTATCCGCGGGGAGCC…	MFVMNFHCCRLFEHHRRSHPNYPVVPARSRTMETALQLDQATFYRCCTAVFGDEQIPAPRISTNAALEESINVYKATRSRVMSYIPPTLFYSSSAIKEMATDMLAAAQQHVRTKLEARLVKFIRLQLAYPRGAAEAMVARLKSSPEDLTDVEKQWLAWLELPPTAANIANHEVLFLGKLYDMLKEMEEMHDQDEIPKGCRLFTLLPQPTSCVPSFFPVTTEMLYQVAKQILATTGKDFFGLYKSTNSRGHRTYATSTEFQEVRERMWTTVFNLGDCVSHTADPRIGVPRRNFEYQISTNGYSAAVLTSIPAPLERPALSPKYTPHTLIGIDPGLRVMLTAYSRPMLDFVCNPPEEPCSMPGWCSTCPGHVGGRRHGKKRSRNRRRRHRRKRRSRAHCDV…
KNV87_000291-T1			1755	584	Pag3770_1	778580	780412	-	N	0		0.380023	38.0023	ATGTTTAAGCTCCTGCAACATGCTCGCGAACGCATAAGGCAGGCATGGTTCTCAATTCAAGTGGAGTATCACGGCAGCTACTCAGTGGATAGAATTCGCAAACTGGGAGACTATATGGAAAACCTGAATTCCCGACGACTGCTACTGGTGTGTGTACTTACGCCGCTGCCATGTATGATACTAAGTCTACTGAAAGAGATACCGCCATTAGCTCCAGCTTCAGCTGGTGTCTACAAAAATGGCGTGTTTTTCGTTCGAGCGTGGGGTGTGATGTGTTTCATGGGAGTCTCCGCTCTTGTCCAGATGGGGCATGGGGCACCTCGCCTCAAAATGACGAACCGTCAAATTGTTTTCGTTGCCGTATTGGCAGCTACCGTCTCGATCATCGTTATCTTTGGG…	MFKLLQHARERIRQAWFSIQVEYHGSYSVDRIRKLGDYMENLNSRRLLLVCVLTPLPCMILSLLKEIPPLAPASAGVYKNGVFFVRAWGVMCFMGVSALVQMGHGAPRLKMTNRQIVFVAVLAATVSIIVIFGLCVLTVFPLPFGLLIAGPPFVVVIAACFTYISGPQWRVDPSILEDVKRQLVVYNCQTTLPFVYPLYIFGFVSLTGWNQVVFVAILPIIQIFAKNWISRALSDDHDQKPQCVVFVVEVYNALYVSHILQTATSWTSTAVIMAVDLLQFWVSMVDVVELLDEVNILMAKIPRNHHLAKENFVQIAIRLAKLDAHQIGDSPREISELPKIIEDEEPATLRDASGTAHQSNSKSWIRKWVNLQRARVFPSQAPTKNEINTHLGPRETKLL…
KNV87_000292-T1			573	190	Pag3770_1	784148	784720	+	Y	0.999		4.36399	1.96001	ATGCTGAGCCAAACCACTCTTTTCCTGATGATTCAAGCCGCAGCGCTAGTTTCGTTCGTCCATGCCGGGTCGGTCGGATTCACCAGCTACTACGAGGGCGACTGCTGCTCTGGAACGCCCACCTTCATCTACGAAGCAAACACGGACAACTGCGAAGTCTCGGGTTGCACCACGTTCACCATGGCAGACAATGTCTACTCGACCAAAGTGGACTGCCACGACAATAAACGAGAGGACACGGCCGCCATCTACAGCGATGCGAAGGCTCCGTACGTACTGATGGAAGAGTACGACCCGCCCACCGGTTGCGACAACTTTGTGAACGCCCTCGCGTTCTACGCTGATGGCAACTGCCGTGTTCTACCTGACATCACGATTTACACTTCAGCCATCGCTTCA…	MLSQTTLFLMIQAAALVSFVHAGSVGFTSYYEGDCCSGTPTFIYEANTDNCEVSGCTTFTMADNVYSTKVDCHDNKREDTAAIYSDAKAPYVLMEEYDPPTGCDNFVNALAFYADGNCRVLPDITIYTSAIASVNADLSVELQIFSDAWCSDVVSNVTIASTDVEWTCFVGYSDSYGLVYYTTDSANTEC
KNV87_000293-T1			717	238	Pag3770_1	786840	787771	+	N	0		0	0	ATGCGCCCACCACAGCGTCGAAAGATTTTCCAATCCAGCAACGTCCAAGTGACTCCAGAAACCACAGTAGATGATATCAATGGTGTGGTTGGGCCTCGTGTCTCGTTTGGACTTGAAACCATATTTTCACGCAAGGAACGTGCTCTGTTCATCCGTCGAAGCGCTCGTGTTTTGTTTATCACGGAGTACATTGTGCTCGTGGAGTATGCTGAAGTTGTGTTGCCCATTATCTACAGTGTTCACGAAGCTATTTTGTACAACATGCACAACCGAGCCTATTATCCTGCGCTGGCCGAAATGTCGAGTTCCGAGTTGCTGTCCTCCGTCGCGAACGTACTTCTCTACAGTTCACTCGAGTTCCTCTCTCTGATCATGGCGCTCGTCGTATTGAAGCGCATG…	MRPPQRRKIFQSSNVQVTPETTVDDINGVVGPRVSFGLETIFSRKERALFIRRSARVLFITEYIVLVEYAEVVLPIIYSVHEAILYNMHNRAYYPALAEMSSSELLSSVANVLLYSSLEFLSLIMALVVLKRMLGFSTLQQLAFVLETQASMVQSKLTTLFVYVMQVPLTHLGADFSFKFTWIHRITHMPGRIRQDSPPLLEGLTLLIGLSIALSPPLLLCLKCIASSRVFRTGNPRI
KNV87_000294-T1			1524	507	Pag3770_1	787793	789316	+	Y	0.998	PF00112	8.25897	1.25696	ATGTGGGTTTTGCAGCTTTTCCTGGCGTTTTGCGCTCTAAATGACGCGGCAGAGGCCTCTATACAAGCGGTGGACCAGTTCGAGATGCGTCTGTATCATGCGCAGACACGGACGCAGCGGCGCGCTCTTCTGGGACCTACAAGAGCTTCAGATGAGACGAGAGCTGAAGCTTTGGCGAATACGGAGCGAGTGGTGGACGAGACCAATGCAGAGCACGAAGCAGGCAAGAAATCCTACTTTATGGGGTATAATGAGCTGAGTGACTTGACGGACGAGCAGTATCGAGCTTTCCTGACCTCCAGACCAGACAGGGGTACACCTAGAAGGAGGCAGAAGAAGAGGCAGCCGAAGAGAAGTGGTGGGATTCGGAAGAGAGGCAAACAGGTTACTGTCAGCTTT…	MWVLQLFLAFCALNDAAEASIQAVDQFEMRLYHAQTRTQRRALLGPTRASDETRAEALANTERVVDETNAEHEAGKKSYFMGYNELSDLTDEQYRAFLTSRPDRGTPRRRQKKRQPKRSGGIRKRGKQVTVSFNLDAGSSENDDEEEDIEVPTQLDWTTKDGGKYMTPIKNQGTCGSCWAFAGVSVVESRYAIEKDVQASPLSVEQVLSCSGSLDHIRSKFEDNMTSSSEGCAGGMPFLTYAYLNLAQPHGLSCGSVYPYVMATNETDPKCPSELNAELAVAWEKNVSDYEVVDVSESALLRAVTIGPVTANIDATGDGFRHYAGGIYDAQDCLSDGDEVNHAVVVVGFGETDAGEKFWIIRNTWGTMWGENGYMRIARGSNVSDYGPCNLYLYADYPV…
KNV87_000295-T1			1593	530	Pag3770_1	789399	790991	-	N	0	PF00787, PF09325	51.387	1.86263	ATGGAGCGCAACGGCAAGTGGGTGAACGTGGACTACACGAACCGCATCATGGAGGAGTCGACTGCTCTGCCTCCCAACAACCCCGTCAACGCCACCAACACTCTGGACGACTTAACTCCCTTCCTACCCGAATCCTCTTCTTCTTCTTCTGTCTCCTCCTCCTCCTCCCCTCCATCCAACATACAAGTGACAGTCAGTGAACCCGTGAAACAGGGCGAGGGTATGAACGCCTACATCTCGTACAAGATCAGTACGACCACCACGCGTCCCCAATTCTCCAAGAGCTCCTTCTCCGTCGTGCGCCGCTACAGCGACTTTGTGTGGATCCACGCCCACTTGAGTGCCATGTATCCGGGCGTCGTAGTGCCTCCACTGCCTGAGAAACTTCTGGTGGGGCGA…	MERNGKWVNVDYTNRIMEESTALPPNNPVNATNTLDDLTPFLPESSSSSSVSSSSSPPSNIQVTVSEPVKQGEGMNAYISYKISTTTTRPQFSKSSFSVVRRYSDFVWIHAHLSAMYPGVVVPPLPEKLLVGRFSPEFIESRRRALQLFLHRCCLHPELQHSEHLTTFLEASEDQLQAFKKNPRHAAPNAQRGVIFQWLDDTVNTISSTLITPATNLPKTPADVEVEDMMAYIEGLEPIMTGLHKHAHGLTKRAREIADGLFEFGVSFTLLGKSEENPSLQEGLSHIGHCSDQLSILAAEHAEREALHFEEPIFDYIRLVGAVKAALQKRNEVRCAYGAAVADLETKEAALAKLLKHARGGSSEEKVQLAESEVRTARESMENAKLEDDIVTERVLREV…
KNV87_000296-T1			2631	876	Pag3770_1	791276	793967	+	Y	0.991	PF00620, PF03372	12.9591	1.41616	ATGGCTGCGCGAGGGCTTCCGTCTGCTGCCGCGGTGCTGCCGTCTCCAGCTGTGATGGCTTCTTCACTGGGTCCTCGCAGCAGCTGCGATCCTACAGAGATCTCTTCGTCTTCCTCTTCTTCTCCTGTTCCTCCTCCTCTTGCTCCTCCTTCTTCTCCTCCTTCTCAAGCCACCAATGGCAAATACTACAATCCGGTAGTGATGAATATCATCAGGGAAGACTGGATCCAGCAGCAATTGCTACTGCGCCAAGCTTCATACACGGAGTTCCGCTCCACTCGCGTCGTCACTGGCACATGGAACGTCAACGCCAAGAAACCTCTGGGCCCCGGTGAAGCCACCAAGATCGCCGATTGGCTGCATCCTCCGTCGGCCGAAGCACGACGGGAAGCGCCCGAT…	MAARGLPSAAAVLPSPAVMASSLGPRSSCDPTEISSSSSSSPVPPPLAPPSSPPSQATNGKYYNPVVMNIIREDWIQQQLLLRQASYTEFRSTRVVTGTWNVNAKKPLGPGEATKIADWLHPPSAEARREAPDIVALGFQEIVDLNAVNVVVNSTLTVQRSSAWEEAVLLALNRHISASAACAGASDTLPQYQVVLEKHLVGILLLVFVKTDHWVHVKEIKGATAGVGIMGVMGNKGAAAVRLKFYSSTLCFVCAHLAAHRENVAGRNADYLNILSKVQFGDNPDDGVQDVSSRFWSGEPSILNHDFVFWIGDLNYRIQDTLTTEEVFRHAESGRTLNELVKHDQLTIERLRGNVLKGFEEGPLTFPPTYKFQAGTTEYEKRPEKKLRAPAWCDRVLWR…
KNV87_000296-T2			1938	645	Pag3770_1	791963	793967	+	Y	0.672	PF00620	12.9591	1.41616	ATGGGCGTCATGGGCAATAAAGGAGCAGCAGCGGTGAGACTCAAGTTTTACAGTAGCACGCTGTGTTTTGTGTGTGCACACTTGGCTGCTCATAGAGAGAATGTGGCCGGAAGAAATGCAGATTATCTCAATATTTTGAGTAAAGTGCAGTTTGGGGATAATCCAGATGACGGAGTGCAGGATGTCAGGTTCTGGAGTGGTGAGCCGTCGATTCTGAACCACGACTTCGTGTTCTGGATTGGCGACCTGAACTACCGGATCCAGGACACGTTGACGACGGAGGAGGTGTTCCGTCATGCAGAAAGTGGACGAACGCTAAATGAGCTAGTGAAACATGACCAACTGACGATTGAGCGGCTGCGTGGAAACGTGTTGAAGGGTTTTGAGGAAGGCCCACTT…	MGVMGNKGAAAVRLKFYSSTLCFVCAHLAAHRENVAGRNADYLNILSKVQFGDNPDDGVQDVRFWSGEPSILNHDFVFWIGDLNYRIQDTLTTEEVFRHAESGRTLNELVKHDQLTIERLRGNVLKGFEEGPLTFPPTYKFQAGTTEYEKRPEKKLRAPAWCDRVLWRAKTPADVKIRSYNSVPSLDLSDHKPVHASFDVQVKYQVESKKTEVIREIMVQLDKWENENMPKVRLLQDDGATASSGVFAFSQLKFNVEQSRRVIIENTGLVVAHFRFIPKLEDVTICKSWLNVAPMFGMIPPRDKLEIRITALVDASVAHGLTSGEETLDDTMILRVENGRDYFLVVSGQYANSCFGSSLEQLVSCSEPVRQAKFTATRSPAASVFSVWVGGATGVDANS…
KNV87_000297-T1			2241	746	Pag3770_1	794201	796441	-	N	0	PF09742	45.9325	4.02568	ATGGGCAACAGCGACAGCAAGAGCAAGTTCCGCGAGAGCGTGTACAAGCTCAACAACGAGGTGATCAGCAGCAAGAACCTGGAGTTCTGGGACAAACTATGGCGCATCCCCACGGTGGCCGAGGAGATCTTCACGCTCATCCAGCCCGACGACGTGCGCATGCTGCGTCACCAGCAACCCGAGAACTTGGCCACGATGCTGAAACAGGCCGTGTCCCAATTGGTGCAAATTGTGGACACGCCCGTGCCCAAGTACTACCAGCAGGCGCTCAACTGCGTGCGCGTGCTGACGCGTCTCGTGCCTTTTATCCTCGAAGAAGGAGGCGACGAGTTCGTCGAGACGCTCTTCTGGAGTGCAGAGGGCACGAAAGACGGGGACCAACAAGGAGAAAAAGATGAA…	MGNSDSKSKFRESVYKLNNEVISSKNLEFWDKLWRIPTVAEEIFTLIQPDDVRMLRHQQPENLATMLKQAVSQLVQIVDTPVPKYYQQALNCVRVLTRLVPFILEEGGDEFVETLFWSAEGTKDGDQQGEKDEDETKDEATAEPLAKQMIHAIMGLLFLPEFTVSIHAYKGYGEERRSATRSGQSTTSGSLVFPSLLWHSGVGYPDANVVNSSNYDKNRKEVLALLLTCFSSILYQTAETCSNWKDRFLEVATGLECPFAPTLFYSLLNIVVSYDPVGWGVPYAGSIVSDDRELLVDLSLQVLLVLLDFGQSTESNLPATSKPQPGSSTPAAKRRSSSVTSRSSNPVFDGVPNVYRNLLSALQRPEDFQLIFTGLSRLLNNYHQSMSTLLPNSIKQIKC…
KNV87_000298-T1			822	273	Pag3770_1	796686	797792	+	N	0	PF02121	73.6617	2.14137	ATGGTGCTGATCCACGAGTTCCGCGTGCCGCTGCACATGACGGTGGACGAGTTCCAGGTGGCGCAGCTGTACATGGTGGTGAACGCCAGCGAGAAGATGACGGGCGACGGCGAGGGCGTGGAGATCCTGGTGAACGAGCCTTACGACAACACGGACGGTCACATGGGCGTGTCCGCCATCTCGGGCTGGACTGTGCCGCGCAACAAGGGCCAGTACACGCGCAAACACTACTACTGCAAGTCCAAGATCCCAGGCTTCGTCTCGGCGTTCTGCCCAGAAGACAGTATGGTGCTCATCGAGGAGGCGTGGAACGCGTACCCGCACTGTGTGACCGTCATCGTCAATGGTTACCTGGCCAAGCAGAAGTTCTACATCTCCATTGAATCCGTCCACCAGGCG…	MVLIHEFRVPLHMTVDEFQVAQLYMVVNASEKMTGDGEGVEILVNEPYDNTDGHMGVSAISGWTVPRNKGQYTRKHYYCKSKIPGFVSAFCPEDSMVLIEEAWNAYPHCVTVIVNGYLAKQKFYISIESVHQADRGDSENAVGMTSQELSKRKIEVLDIAEKMPKQTLKEDCDPATYKSVKTSRGPLAQGWTKSVDPIMTCYKVVRINFDYWGVQSKAEKIIRDQQRQLFHNTLRQAQCQTDEWYGLTMEDIRRLEAEVVAKLEAKRLTSSAN
KNV87_000299-T1			1842	613	Pag3770_1	813463	815304	+	Y	0.577	PF01566	7.56663	0.491171	ATGATGAGCACCTCTCCTCCTTCCACCGCGGCTCTCCTTGCCCCCGATGCCGCCCCCACGGAACCCTCTACACCTCCACATCGCCCTCCCTTCTCCTGGTCCGTCTTCTGGTCCTACACTGGGCCTGGGTGGCTCATGAGCATGGCCTATCTGGACCCTGGGAACCTCGAAGCCGATCTCCAAAGTGGGGCCTACACACGCTACCAACTGCTCTACGTCGTTCTACTCAGCACCGTCTTCGGAGGGTTCTACCAGGTGCTCGCCGCCCGATTGGGCGCTTGCACCGGTCGTCACTTGGCCCAATTGTGTCGCTCCGAGTACCCAAGAGTGGTGACTTTGGGTCTCTGGATCATGACGGAACTCGCCATTATCGGTAGTGACATCCAAGAAGTTTTAGGC…	MMSTSPPSTAALLAPDAAPTEPSTPPHRPPFSWSVFWSYTGPGWLMSMAYLDPGNLEADLQSGAYTRYQLLYVVLLSTVFGGFYQVLAARLGACTGRHLAQLCRSEYPRVVTLGLWIMTELAIIGSDIQEVLGSAVAFQLLFGLPLWLGCLLTGLDTFTFLALHRAGNTGGRYLEMFFMLLIATMCVCFFADFTMSDPNGVEIIKGIVEPKMDQQNTMQAVAMLGAIIMPHNIFLHSALVQQRKIDTRFPRRIKEANFYFSLEAAMALFVSFLINGAVICAFASSFFSSQCYELSSNPISSLYGRDIQTSCIPAKAALSSGSAIYDAFTGNECVFEGVSGGVFGGNVTAEIINTVAKCTPCYVDEKNHTFAAVDFVSAPTAGYCQEIGLSEAGEAVREA…
KNV87_000300-T1			378	125	Pag3770_1	815403	815919	-	N	0	PF15104	5.38941	1.48108	ATGCCGGTTAATCGTGACTTGCCTGCTGGGGTTCCGTCCCGAGCTCCTGATCGTGCGCCTGGTGTGAAGAAGCCGTCGGGCCAGAACGTCGCACGATTCATCGCTCGTGAAGAAGAGCTGCACCAAGCACGGAAGTACACTCAGTTCCATGAAACCAACGCGAGTCGAGCGCTGTGGGAAGAAAAACAGAACCGCCACACTGGTAGCGGTGCTCGTTTGCAGCAAAACAAGCGACTCGATGACGAGCGAGATCTACTGAACAAGGAGGTGCTGGCAATTCGACAAGCTCGGCTGCAGAAGTACTACGAGACCTGCTACCAAGAATGGGAGCAAGAACTCCGGGCTCGTGGGCTGGCCCTAGTACGTGATCGAGACTAA	MPVNRDLPAGVPSRAPDRAPGVKKPSGQNVARFIAREEELHQARKYTQFHETNASRALWEEKQNRHTGSGARLQQNKRLDDERDLLNKEVLAIRQARLQKYYETCYQEWEQELRARGLALVRDRD
KNV87_017852-T1	RXLR	RXLR144-1	411	136	Pag3770_1	818045	818455	-			PF16810	0.513168	1.31414	ATGCGTCTCTCCAACGTTTTCTTGGCGATTTTTGCGACCGTCCTGCTATCAAGTGGAAGCGCGTCGCCTGCAGGCACGCAAGCTACGGGTGTATCGACGATGGAGTCGCAAAACTCGGTTCGCTCGCTCGAAGTTGGAAATCACGCTGGCGACTGCAAGAGGTCGCTACGGGGCGGTAAAACTGTGTATGACGACGACGACGACGATGACTTAGAAGAGAGGAAGGCTGGAGCTAAACTGTATGACAAAGTGAAGATCAATAGGATGGCGAGCGACAGCAACTACGCTTACAAGAGATTCAAGACGTGGTATAAACATAGGCTGACCTCGACCAACATCGCCAAATATGTGCCTGCCAGTCTTCACAACCAGTACTTACAATACCGCCGAGATTTCGGC…	MRLSNVFLAIFATVLLSSGSASPAGTQATGVSTMESQNSVRSLEVGNHAGDCKRSLRGGKTVYDDDDDDDLEERKAGAKLYDKVKINRMASDSNYAYKRFKTWYKHRLTSTNIAKYVPASLHNQYLQYRRDFGHYN
KNV87_017853-T1	RXLR	RXLR144-2	411	136	Pag3770_1	819201	819611	+			PF16810	0.513168	1.20299	ATGCGTCTCTCCAACGTTTTCTTGGCGATTTTTGCGACCGTCCTGCTATCAAGTGGAAGCGCGTCGCCTGCAGGCACGCAAGCTACGGGTGTATCGACGATGGAGTCGCAAAACTCGGTTCGCTCGCTCGAAGTTGGAAATCACGCTGGCGACTGCAAGAGGTCGCTACGGGGCGGTAAAACTGTGTATGACGACGACGACGACGATGACTTAGAAGAGAGGAAGGCTGGAGCTAAACTGTATGACAAAGTGAAGATCAATAGGATGGCGAGCGACAGCAACTACGCTTACAAGAGATTCAAGACGTGGTATAAACATAGGCTGACCTCGACCAACATCGCCAAATATGTGCCTGCCAGTCTTCACAACCAGTACTTACAATACCGCCGAGATTTCGGC…	MRLSNVFLAIFATVLLSSGSASPAGTQATGVSTMESQNSVRSLEVGNHAGDCKRSLRGGKTVYDDDDDDDLEERKAGAKLYDKVKINRMASDSNYAYKRFKTWYKHRLTSTNIAKYVPASLHNQYLQYRRDFGHYN
KNV87_000301-T1			378	125	Pag3770_1	821737	822253	+	N	0	PF15104	6.06309	1.41265	ATGCCGGTTAATCGTGACTTGCCTGCTGGGGTTCCGTCCCGAGCTCCTGATCGTGCGCCTGGTGTGAAGAAGCCGTCGGGCCAGAACGTCGCACGATTCATCGCTCGTGAAGAAGAGCTGCACCAAGCACGGAAGTACACTCAGTTCCATGAAACCAACGCGAGTCGAGCGCTGTGGGAAGAAAAACAGAACCGCCACACTGGTAGCGGTGCTCGTTTGCAGCAAAACAAGCGACTCGATGACGAGCGAGATCTACTGAACAAGGAGGTGCTGGCAATTCGACAAGCTCGGCTGCAGAAGTACTACGAGACCTGCTACCAAGAATGGGAGCAAGAACTCCGGGCTCGTGGGCTGGCCCTAGTACGTGATCGAGACTAA	MPVNRDLPAGVPSRAPDRAPGVKKPSGQNVARFIAREEELHQARKYTQFHETNASRALWEEKQNRHTGSGARLQQNKRLDDERDLLNKEVLAIRQARLQKYYETCYQEWEQELRARGLALVRDRD
KNV87_000302-T1			1842	613	Pag3770_1	822352	824193	-	Y	0.577	PF01566	8.36073	0.502918	ATGATGAGCACCTCTCCTCCTTCCACCGCGGCTCTCCTTGCCCCCGATGCCGCCCCCACGGAACCCTCTACACCTCCACATCGCCCTCCCTTCTCCTGGTCCGTCTTCTGGTCCTACACTGGGCCTGGGTGGCTCATGAGCATGGCCTATCTGGACCCTGGGAACCTCGAAGCCGATCTCCAAAGTGGGGCCTACACACGCTACCAACTGCTCTACGTCGTTCTACTCAGCACCGTCTTCGGAGGGTTCTACCAGGTGCTCGCCGCCCGATTGGGCGCTTGCACCGGTCGTCACTTGGCCCAATTGTGTCGCTCCGAGTACCCAAGAGTGGTGACTTTGGGTCTCTGGATCATGACGGAACTCGCCATTATCGGTAGTGACATCCAAGAAGTTTTAGGC…	MMSTSPPSTAALLAPDAAPTEPSTPPHRPPFSWSVFWSYTGPGWLMSMAYLDPGNLEADLQSGAYTRYQLLYVVLLSTVFGGFYQVLAARLGACTGRHLAQLCRSEYPRVVTLGLWIMTELAIIGSDIQEVLGSAVAFQLLFGLPLWLGCLLTGLDTFTFLALHRAGNTGGRYLEMFFMLLIATMCVCFFADFTMSDPNGVEIIKGIVEPKMDQQNTMQAVAMLGAIIMPHNIFLHSALVQQRKIDTRFPRRIKEANFYFSLEAAMALFVSFLINGAVICAFASSFFSSQCYELSSNPISSLYGRDIQTSCIPAKAALSSGSAIYDAFTGNECVFEGVSGGVFGGNVTAEIINTVAKCTPCYVDEKNHTFAAVDFVSAPTAGYCQEIGLSEAGEAVREA…
KNV87_000303-T1	RXLR	RXLR22	429	142	Pag3770_1	827597	828025	+	Y	1	PF16810	0	0	ATGCGCCTCTCCAACGTTTTCTTGGCGATTTCTGCGACCGTCCTGCTATCAAGCGGAAGCGCGTCGCCTGCAGGCACGCAAGCTACGGGTGTATCGACGATGGAGTCGCAAAACTCGGTTCGCTCGCTCGAAGTTGGAAATCACGCTGGCGACTGCAAGAGATCGCTACGGGGCGGTAAAACTGTGTATGACGACGACGACGACGACAACAACAACGAAGAGGAGGAAGAAAGATACAAAGTTAACAGACTCTTTTCGACCACGAAGCTCGACAGGATGCTGGGTGGAGACAAAGAATTCCTTAGGTACAAGCAATGGAAGGACGCCAAGGTAACCCCAACCAAAATTTACGATCTACTGAACATTGAGAGGAGCAATAAGTACAAGAACCTCTACGAT…	MRLSNVFLAISATVLLSSGSASPAGTQATGVSTMESQNSVRSLEVGNHAGDCKRSLRGGKTVYDDDDDDNNNEEEEERYKVNRLFSTTKLDRMLGGDKEFLRYKQWKDAKVTPTKIYDLLNIERSNKYKNLYDRYWANYYSL
KNV87_000304-T1			792	263	Pag3770_1	828766	829557	-	N	0	PF08573, PF08573	18.7848	3.44478	ATGGAGTGGCAGGACGAGAAGGAGGCGCTGCTGGCGATGATCCGCAAGCAAGAGCAGGAGGCCACAGCGCTCGCCAAGCGCTTCAAACTGCTGCAGCAGATGCTCAAGGAGCAACAGAAGCTGCTGGACAGGTACCAGCGCGCTCTCAGCGCCGCCAAGACCGACGAGAAGACGGCCCCATCAATTGACAAAAACAGTAGTCGTACTTCTGCAAAAAGTATAACGACTACTACTGAAAATGTCAAAGGTAAAGAGCACAAGCCCTGGATGCAGAAGAAGACGGCGGGCTCGTCGGACTTAGAGACAATAGCAGAAGCTCCAGTGCCACATCTAGAGAAGAAGAAGAAGAAAGAAGCTGAGGCGAAGAAGGAAGAGAAGAAAAGTGTATTTAAGTCTATT…	MEWQDEKEALLAMIRKQEQEATALAKRFKLLQQMLKEQQKLLDRYQRALSAAKTDEKTAPSIDKNSSRTSAKSITTTTENVKGKEHKPWMQKKTAGSSDLETIAEAPVPHLEKKKKKEAEAKKEEKKSVFKSIAKRRSGGLAATWAEEKRRMLKKPKWEQKLETVADSSPNRENIRVEQPKKGFAYVEVVRNREERKKLPAHDCIECKKYYDALGGLGAVDAAAQKNKCSRHRARFEPYETPDDFWRLSFPDSVPEPMSPSVL
KNV87_000305-T1			3006	1001	Pag3770_1	830083	833088	+	N	0		13.7557	3.58312	ATGCGCTTCGACGGGCTGCGGAGTCGCAGCGTCAGCACGCGGCCGGCGCCCAAGCCGGAAGCCTCCGACGTGCGTCTACACCGCGGCCAGAGCGTCATGCCTCAGGCCTCGATGCCCATCCCGCACACCATGACGCGCAACATGTCCCGCCCCGCTCCGCCGCCGTCCGTCGCGTCCGCCAAGTCCCATTCGGAGCCTGTGCTTCCTCCAATCGACGAGCTGTTCCCTCGGCCGGACCTGGCGCCGCGAATGAAGAAGCATCTGGTGCGGGTGGCCAACGAGACGTCCAACGCGTTGATCAAAGACACGTTGACGCAGGACGAACCGGGTAGTGTCTTGTGGCGTCCGGCGAGTCGTCCACGCGGAGCACCAGGCAATATCCACGTACTACGAGGAGCA…	MRFDGLRSRSVSTRPAPKPEASDVRLHRGQSVMPQASMPIPHTMTRNMSRPAPPPSVASAKSHSEPVLPPIDELFPRPDLAPRMKKHLVRVANETSNALIKDTLTQDEPGSVLWRPASRPRGAPGNIHVLRGAARDVSEAKDATCVRAVSDDVHASIEEFALLFKLDSSREAADHLLLFNADLVQHATLYTLVSPSGQQPRRYVGVKWALVASPSRFFRNRDFCYLECQKEFTDARGRRGWVRSLHSLKLPCCPSLESEHGIVRASIYRSGLTAVETDEPGVLSVTYTVELDLKGRMALELLQPSFLAQRVAALATVDKLLQQQRLSSSPLLGDLDIPARKRTRGSCNLCFREFVTAGGIRDTLAAITSMSTRSKRYVCRKCGEGVCRRCSDDWWLDVP…
KNV87_000306-T1			306	101	Pag3770_1	836731	837193	+	N	0.002		1.13073	0.520762	ATGGAACTTCAGCGGCTATCCTCGCATCGAGGACCTCATAATGGCAATAACAGATGGACTGCTCGGCTCTCGCATGGTCGGCGCCTCCACAACAGGAAGAACGTCCGAGAGCTGCGCTGCGTTCGCCTGGCTTGGCCGTCACCGCCAGCGCTAGCCAGCGCGTTCAACGGCCACAAGCAACTCAAGCTGCCTCCATCGTCCCTAGGCGAAAGGATTTCCTCACTGCAGCCTCCACCTCGCAGCAGCAGTCTCGCTGTCAACGCAACTGGCTCTCTCCAAGTTAACACGACTCGACTCGTTATATAA	MELQRLSSHRGPHNGNNRWTARLSHGRRLHNRKNVRELRCVRLAWPSPPALASAFNGHKQLKLPPSSLGERISSLQPPPRSSSLAVNATGSLQVNTTRLVI
KNV87_000307-T1			3909	1302	Pag3770_1	837255	841163	+	N	0	PF01363	12.1393	1.32928	ATGGTTAACAACATTGACCGCGTTCGAAGCTCAGCGCACTCGACGTCTCGGTCGGGACGCTCGGGACGCTCGGGACGTTCTGGACGCAATTATAGCCGACATGACAATCTCGACTCGTCGATGGCCAATTCGACCAATTGCGCCAACTTGCGACATGGCTACAATAGCTCATCAGATGGCTACATTGCAGGCAAGTTGCCACTCCCCGACGACTTTTTCACCGTGCCGCAATTGAGCAGCAAAGAGAACAAATATCTACTGGGGTTGGCGAAACATGCCTGCAAAGAGGTGGTGTACTATTCGAGACAAAACGACGGACCGATGAAATGGCTACATTTGTCATCGGAAGACGGGGTCGACGTGTTTCAAGGTGTGGACAGCTCAGGCGTCGACAATTCA…	MVNNIDRVRSSAHSTSRSGRSGRSGRSGRNYSRHDNLDSSMANSTNCANLRHGYNSSSDGYIAGKLPLPDDFFTVPQLSSKENKYLLGLAKHACKEVVYYSRQNDGPMKWLHLSSEDGVDVFQGVDSSGVDNSQQDPKALTYLRGSCKIRATIDEISDFFKLDTPEKLSGFAQTVGKDLLDQKTLLTLATPTADNPKHFVAVKWTAVESPSKLARNRDFCYIECHDEFIDTNTKRRGWVRSIHSIRLPFCPPLNKSHGLVRGSFYRSGFIFMESAKKGYVDAVHTLHVDIKGNAPNWMKILMMKRRIKNIAQVDRHFQLQRLAQEKLLGDLELPAKESVMRCQLCETRFGLFHRRRLCRKCGKVVCTPCENEFLLDYAGLGPKKVRICLECSESVVFGT…
KNV87_000308-T1			2283	760	Pag3770_1	841719	844209	+	N	0.001	PF00612	5.21939	1.25689	ATGTTGTTGCTCAGGCATCTGCTGCAGAAGCGTATCCTGGCACAGGTCAGGATGGTGCAGAAGTGGAAAATCAGACAAGGTGTCCCTCGTTTCCGAAAGAGCGCTTTGACGATCCAGCGGACCTACCGCGGCCACTTTGTCCGGAAGCACAGAATCGATATTACCACATACATCGCCGGATTCGTGCCAAAGCTGGATCGTCTTCGAAGTGACCGCGAGGGCTATCACTTGAAATGCGAGGACCTTCAGCAGGAGCTTCGGCAGGTTCAACTTGACATTGAAGTCATTCGAGATAAAATACTCGAAGAAGAAAAAGCGATGACACTACGAGCACGCACGAAGCCAATTGGCGCACGGGATAGCCACGTTGTTCATGACGATGCAGCCGAGTTAGTGGAG…	MLLLRHLLQKRILAQVRMVQKWKIRQGVPRFRKSALTIQRTYRGHFVRKHRIDITTYIAGFVPKLDRLRSDREGYHLKCEDLQQELRQVQLDIEVIRDKILEEEKAMTLRARTKPIGARDSHVVHDDAAELVECYKNEMADLEELAVQLGKELQELREKEPVVHVAATMIQALYKGVQYRMGRMRERQRQRQVYTRMLQSKERCYDRMHAACMIRNQKLWDESARIIATLYHIQRAKNQQEYVRRDHGARRISRLYQDIQIRTAAKQSLQWKKAKLQAKEIVKRKHRDQLQFIWSGWVGWVQQEAQRRQRIAERVDAGFAKWCDTKARWFLFAYRKRIAKRKHLECEITTNLNDRVVQHIRAAIPTDNTEPSALEISSRFFLLIRNDIWTWHEPDKQLY…
KNV87_000309-T1			441	146	Pag3770_1	844239	844679	-	N	0	PF01058	2.36932	0.3934	ATGATGCTATTCGGTACGTACGTGATCGAAGATGATCGACCAGATAATGACTCTCGTTGTGTAACACAACTTGTGCTGTTGGGTTCAGCCGGATCTCGATACGACATTGAGCGCATGAGTATGGTCTATCGAGGATCACCTCGTCAAACCGACGTCATGATTGTGGCTGGAACTTTGACCAACAAGATGGCTCCGGCAATGCGTCGAGTGTACGACCAGATGCCCGAGCCTCGGTACGTCGTGTCCATGGGCAGCTGTGCGAACGGAGAGGGCTACTACCATTACTCGTACGCTGTGGTGCGTGGTTGCAACCGTATCGTCCCTGTTGACATCTACGTTCCTGGGTGCCCACCGACTGCTGAAGCGCTTGTCTTCAGACTCCTGCAGCTCCAGAAAAAA…	MMLFGTYVIEDDRPDNDSRCVTQLVLLGSAGSRYDIERMSMVYRGSPRQTDVMIVAGTLTNKMAPAMRRVYDQMPEPRYVVSMGSCANGEGYYHYSYAVVRGCNRIVPVDIYVPGCPPTAEALVFRLLQLQKKPKGNKSLLLKVRK
KNV87_000310-T1			366	121	Pag3770_1	845415	845851	-	N	0	PF01058	1.65794	0.270639	ATGATGCACGCTGCCGGCTCACGCTACGATTTCGAGCGCATGGGGATGGTCTTTCGTGGCTCGCCTCGTCAAACGGACGTCATGATTGTTGCTGGAACGCTCACAAACAAGATGGCGCCTGCTCTTCGTCGCATTTACGACCAGATGCCGGAGCCACGTTACGTGGTCTCACTCGGTAGTTGCGCCAATGGTGGTGGGTACTACCACTACTCGTACGCTGTGGTGCGTGGTGTTGACCGCATTGTACCAGTCGACATTTACGTCCCTGGATGCCCTCCAACGGCTGAAGCGCTTGTTTTTGGACTTCTGCAGCTCCAAAAGAAAGTGAAGGGGAACAAGTCGCTCGTGCTGAAGCTGAGAAAGTAG	MMHAAGSRYDFERMGMVFRGSPRQTDVMIVAGTLTNKMAPALRRIYDQMPEPRYVVSLGSCANGGGYYHYSYAVVRGVDRIVPVDIYVPGCPPTAEALVFGLLQLQKKVKGNKSLVLKLRK
KNV87_000311-T1			780	259	Pag3770_1	846732	847672	-	N	0	PF01058	3.8877	2.85913	ATGGAAACAGGTGCCAGCGCAATCTCGGATGATGGCACGGACCACGTCGCACGCGGACTGAATTGTCCTGGGCCTCTCCTTTTTGATTCGTTCTCGACCTCAGATTCCTCTGGTGGCCCTCATTTGATCGTCACCATGTTCCGCGTCGGCCCTCAGCTTCTTTACCGCGTTGCTCGTCCTGTAGGAGCCTCTAGGGCGTTCCAAACCACTTCCAAGGCGGCTAGAGCCCAAACTCAACCACGTGAAGAGCTGCAGGTTTCGCAGCGTGGCAACGTCTCTGACCTCCTCAACGGCAACGCGGCAGCCCGAGACACCGCCGAATATGTCGTGTCCCGACTTGATGACCTCGTGAACTGGGGTCGAAAGAGCTCGCTCTGGCCCATTTCATTCGGTCTGGCA…	METGASAISDDGTDHVARGLNCPGPLLFDSFSTSDSSGGPHLIVTMFRVGPQLLYRVARPVGASRAFQTTSKAARAQTQPREELQVSQRGNVSDLLNGNAAARDTAEYVVSRLDDLVNWGRKSSLWPISFGLACCAVEMMHAAGSRYDFERMGMVFRASPRQTDVMIVAGTLTNKMAPALRRIFDQMPEPRYVVSLGSCANGGGYYHYSYAVVRGVDRIVPVDIYVPGCPPTSEALVFGLMQLQKKVKGNKSLLLKLRK
KNV87_000312-T1			390	129	Pag3770_1	847974	848363	-	N	0.001	PF01058	0.360534	0.286841	ATGATAACTGGAGGTCGTTGTGTCTATCTGCATTCAGCTGGTTCACGTTACGACTTTGAGCGCATGGGTCTGCTCTTCCGTGCATCTCCGCGGCAAACGGATGTCATGATCGTGGCCGGCACCGTCACCAACAAGATGGCTCCAGCTCTTCGTCGAATTTATGATCAGATGCCCGAGCCGCGCTACGTGATCTCGATGGGAAGTTGCGCGAATGGTGGTGGTTATTACCATTACTCGTATGCGGTGGTCCGTGGCGTGGACCGGATCATGCCTGTCGACATCTACGTGCCAGGTTGTCCTCCGACAGCTGAGGCGCTGTTGTTCGGCATCATGCAACTCCAGAAGAAGATCAAAGGCAACAAGTCACTCCTGCTCAAGCTGCGCAAATGA	MITGGRCVYLHSAGSRYDFERMGLLFRASPRQTDVMIVAGTVTNKMAPALRRIYDQMPEPRYVISMGSCANGGGYYHYSYAVVRGVDRIMPVDIYVPGCPPTAEALLFGIMQLQKKIKGNKSLLLKLRK
KNV87_000313-T1			621	206	Pag3770_1	849203	849971	-	Y	0.901	PF01058	221.97	1.3833	ATGCTGACTGTCGCGCGCCACTCAAAAGCTCTGGCCCGGAAGTCCGCCGTCCGCTGCGCCTCGTCCGCGGTCCCCGCCACCTCCTCGTCCGCTTCTCCGGCCGAGCGCGGCAACATCCAGGACCTGCTGGCGGGCAACGCCACGGCCCGCAATGGCGTCGAGTACGTCGTGTCCCGCGTGGACGACCTGGTGAACTGGGGACGCAAGAGCTCGCTGTGGCCCATCACCTTCGGTCTGGCCTGCTGCGCCGTCGAAATGATGCACTCTGCCGGTTCCCGTTACGATTTCGAGCGTATGGGAATGGTGTTCCGTGCTTCTCCGCGTCAAACCGACGTGATGATCGTGGCTGGAACTCTGACCAACAAGATGGCTCCCGCTCTGCGTCGCGTGTACGACCAG…	MLTVARHSKALARKSAVRCASSAVPATSSSASPAERGNIQDLLAGNATARNGVEYVVSRVDDLVNWGRKSSLWPITFGLACCAVEMMHSAGSRYDFERMGMVFRASPRQTDVMIVAGTLTNKMAPALRRVYDQMPEPRYVVSMGSCANGGGYYHYSYAVVRGVDRVIPVDIYVPGCPPTAEALLFGLMQLQKKVKGNKSLLLKLRK
KNV87_000314-T1			1230	409	Pag3770_1	850212	851782	-	Y	0.684	PF00582	13.744	3.46733	ATGCGCGACGTGTTGGCGCTCAAGAAGGTGTCGCCGGCGCTGCTGCTGTGTATTCAATGCACGAGACTTGCCTTGCGTATTAAGGAGCCGGAGCTGGCCGATGACACATTCCGCAGTCTGCTGCTCGATCGTCCGGATGAAGTCTTGGCGCTATGCCAGTCGCTGGTACCAGAGGACGTTTCTGAATGGAGCCACGAACAACTTTGCTATCTGATGGACGACGCCGACTACGACCCTGCGGTAGCGGCCCGAGAGAGCGAGTCGGGGCTCTTCTTGGATCTACACGCGACGCTCACGGAGCTGCGCGGCAGGATGGAGCAAGAACACAAAGAGAACAAGTGCCTCTCGCCGACAGCGAAGTATCTGGTGGCAGTTGACGGCAGCCGCCAATCTTACCTT…	MRDVLALKKVSPALLLCIQCTRLALRIKEPELADDTFRSLLLDRPDEVLALCQSLVPEDVSEWSHEQLCYLMDDADYDPAVAARESESGLFLDLHATLTELRGRMEQEHKENKCLSPTAKYLVAVDGSRQSYLAFELAARLRRQGQLVIVNVDDELSASRQLPQISGEFIAEEYKAHCSRLQLPTNRVTITCEESDGKNSVALHLLRVAERERVDFLVVGAHGKGGPAIDQVRHVPWEILRCATSIPILIVPPAPVNSVISKQYVFVVAVDKSAAAKRCLNATLKLMRPADVLRVVHFYEKPIVGEYDVQPFDWYRGIIQGAEIDGHVDVQLIERTSTIAESLQTYVAAHAAAYLVLGLNGDGAGQKVEASRSRDPSDEQITTQDQDDRVGRLTSAMLS…
KNV87_000315-T1			2091	696	Pag3770_1	851920	854173	+	N	0	PF00098, PF13696, PF13696, PF00400, PF00400, PF00400, PF00400, PF00400, PF00400	31.9717	2.34974	ATGCAGGAGAACGGGGAGCTGCACCCTGCGCAGGTGCTCAAGAGCGGGCACGACGTCGGCGCGAGTCACTATGCAGGCGGCGTGCCGCCCCACAAGCGCATGCGCAAGCCCATCGTGCGCAAGAGCGTGGACCCGAACGCCACCTTCATCAACTACGTGACCCAGCGGCGCTTCGTACTGGCGCGTAGTGTCCGCTCCCACGCTTTGCCGCCGCATTCGTTCTACAAGAAGCAGATGCTGCCGCCACTGGCCTACCCCGGGGACGACGACCTGGCCGCGTGCGTGTGCACCAAGTTCTGTCGCTGCTCCACCAACAAACAGCGCTGCCCCGTCAACTGCCTCACGTGGACGCCCGAGGGCCGGCGCCTCATCACGGGCAACTCGGTGGGCGAGTTCACG…	MQENGELHPAQVLKSGHDVGASHYAGGVPPHKRMRKPIVRKSVDPNATFINYVTQRRFVLARSVRSHALPPHSFYKKQMLPPLAYPGDDDLAACVCTKFCRCSTNKQRCPVNCLTWTPEGRRLITGNSVGEFTLWNGLAFNFETILQAHDDAVRAMVWSHNDNWLVTADHGGVIKYWQSSMTNVQLLQGHREAVRSLSFSPTDFKFVSCSDDATVKIWDFESGREERVLTGHGWDVKCVAYHPQKCLLASGSKDNLVKIWDPKSGNSLNTLHGHKNTVFKVAWNSNGNWLLTASRDQLIKIYDIRMLKEFATLKGHAREVTSIAWHPWYERLFVSGSYDGSLMYWEVGKENALASIPQAHDTAVWDIQWHPVGHVVATGSNDHSTKFWCRNRPGDPMDD…
KNV87_000316-T1			2400	799	Pag3770_1	855129	857528	+	N	0.096	PF00069, PF00169	28.6896	0.860826	ATGAAGAAGGACCCGCGCCATGCCCCCTCGGCGCTCGACGGCGGAGGACACGCGCCGCCCACCGCCTTGCTGCTGCACCAGCCCGTACCCGTGTCCGCCAGCCAGCGCCGCAAGCTCTCGTCCGACCGCCTGAGCCCCGAAGCGCGGCGCCCGTCACGACACCACACACACACGCGCCAAACGCCGCCTCATCCGACCGCCGTGCCCGCGTCCGCGCCCGGTTACCAGCATCTAGGCGCCATCGAAAGCGTCCGCACGGCGCTCAGCAGCACGGGAGGCGCGCACGCCGCCGGCGCCAACGGACACGAAGTGATTCTGAATGGAGCGCTGAGCAAGCGCGGCCAGTTCTTCAAGACGTGGCTGCCGCGCCACCTGGTGCTGTCCAGAGGCGCGCTCCAA…	MKKDPRHAPSALDGGGHAPPTALLLHQPVPVSASQRRKLSSDRLSPEARRPSRHHTHTRQTPPHPTAVPASAPGYQHLGAIESVRTALSSTGGAHAAGANGHEVILNGALSKRGQFFKTWLPRHLVLSRGALQVYRKNPYAVIMRQQEKDLAQLEKKLLKMELNRADAIRVEPTDNFKHHPYCFVLVARKRSRRLGILGSHSSSSNSDATTRSTISFSSTGGNCFQHRKESNLDARRIDDGPVVLYYLQASKEVERQRWIRALQRWIEGESPAKLGRSILNYIVNNEYSNYRYGQKVVGSASSARSLGLIGDCGSTVSGPAALSPASQAGRTVEQEFPVLANLIRDLHDCKKEDEMIYILDQILGEVQDGANSGYIKKLIASAGEVKLELSEHIWTAHV…
KNV87_000317-T1			417	138	Pag3770_1	857720	858400	-	N	0.007	PF11527	0.585865	10.6224	ATGGAGGAGGTTCTGCTGTCTGTGGAAAGCTCGGACCCCGTGGTGGCGAGGCTGGTTGCTTTTTGCGACCAAGAGGAGGTGGAGGCGAAGCTCTCGGGGTTTGTCCATCGGCATGCTGCTACATTTCATGGGGTGGACGCGGATGAAGAGCACGGACATGAAGTGCACGAGCTCTTTCGAAACTATGAACAAGTGTTTGAAGACGTCGTTGCGACCTTCCTCCGCCAGGAACAGCTTACGCCCGACGAATTCTTTGTGCACTGTCGAGTGTTGCAACGCGCCAAACACGAGGACGCGACGGGAAACCTGCAGCTTCTACTGTCGGCGCTCGACTTTGAAGCTTTTTGCGAGCTGATGACTCAGGAGGCGATCGAGACGCAACGCGCACTGAAGGAGGCT…	MEEVLLSVESSDPVVARLVAFCDQEEVEAKLSGFVHRHAATFHGVDADEEHGHEVHELFRNYEQVFEDVVATFLRQEQLTPDEFFVHCRVLQRAKHEDATGNLQLLLSALDFEAFCELMTQEAIETQRALKEAEDMGL
KNV87_000318-T1			1716	571	Pag3770_1	861138	862853	+	N	0		18.1385	5.26508	ATGCAAGCGCGTGATGCCATCGTGGCGTGGCTGGAGCAGGACGACAACTTCCTGCGCATCACCGCCGCCTCGCCATTCTCCCCCTCGACTCGTCGCAGTCGCACGAACCTCCGCGACGTGCTGCAAAGCGAATCGCAGGCGCTAAATGAGCTCGCAGCGTTCGTGAATCGCGAAATTCCACCTTTGAATTGGGACGCCAAACACGCCATGCACATGCTCAAGCACTACCTCATGGAGTACCGCGCCACGGCCGAGGCGGCGCTCTCATTGGACGACGAGGACGCGGTCAAGATGGTGCAGCACATGTGTCGCCACTTCCAAAGGCTTCAGCAGCTGCACGACCCCATAGCCAAGAAGAGGAAAGGAACGTTGGCCGAGAGAGGCCCAACAGCGTACGTG…	MQARDAIVAWLEQDDNFLRITAASPFSPSTRRSRTNLRDVLQSESQALNELAAFVNREIPPLNWDAKHAMHMLKHYLMEYRATAEAALSLDDEDAVKMVQHMCRHFQRLQQLHDPIAKKRKGTLAERGPTAYVKLHFDLTDAQRSEREKEVVPESELSHSCDTSTSETDRNATKEKAAEEEMKNAEGSSQATVGENEVEVVQVNEHKEKKKPRDKSAKKKNAQVEKDAKRKVQAPKMIHGSKEKEGVVSLVTLSSDEEEVDEELPVVRRPQRAKRRAADMTDLTPTPTTQPTRSSTSDEPQDPPVNDENSSLNARGHDKQLNGKKRKNGAKFGSTSKLMQPARNPSYTSPDQAQPKIIQRVGARQRRETSRIAASVPSATQDPGSTRNRSAKSYLSELA…
KNV87_000319-T1			504	167	Pag3770_1	863439	863942	+	N	0		7.91267	1.27128	ATGCACGTGAAGCGGTCAGCGTCCAAGGCAGAGCGTCGGCGGCTCCTGGCCAGCGACCGTGCGAGCGACTCGGATGATGTGAGCGCGCCGGAAGAACTCTCCGACAGTGACAAACCTGTGATCTCCGTGGGGAAGAAGCGCAAGAACGAGGCGTCCGAGCCGATGCTGACCACGAAACACCACAAACAAGACTCCAATGGCTTAAATGAGGCACCCGAGCTCCTAATTGAGGAAAATCCGGTCGTGGATGAGGCAAAACTTCAACTCTTGGCAATTGAGAGCCGTCGCCTGGACTTCGAGGTGGCCAAGTGGAAACAGCAGCAAGCACTACGCCGCGATACACTGCAGCTAAAGAGTGAAGAGATTCACTTGAAGGAGGCCACAACCAAACAGCAACAG…	MHVKRSASKAERRRLLASDRASDSDDVSAPEELSDSDKPVISVGKKRKNEASEPMLTTKHHKQDSNGLNEAPELLIEENPVVDEAKLQLLAIESRRLDFEVAKWKQQQALRRDTLQLKSEEIHLKEATTKQQQQTQVMELRAQLLKALDEVGKTPVEAKQYLTLLEG
KNV87_000320-T1			837	278	Pag3770_1	864044	864880	-	N	0.35		25.0919	571.217	ATGTTCCCTCGACTCGAGGAGAAAAGTGCCCTCGTTCCCTCCTTTATTGCGATGGCACGCTCCTTTGATTGGAACGAGATCGGTAAAGCGTTACTCGGTGCGTTGGGCGAACTTAAAGGAGCAAGTTGTTTGAAAATGACGCTGTGTATTGCTGATGGTCTGGACCAAGGAGCAGCCCAGACGGCTCTCCTAAAGCTTGTTCTCGATAAAGCTGCAAAAGCCTCGGACACGAAGCTGTGCTCGTTCAACACTATTGGGCTTCTTTGGAAATGGGCGCTTCGCTCTGAGAACAAGGAGCTATTTGACATTGTCGCTGGTGCATTTAAGAGTGTGGACCCAAGTGTGACGGGGCCAGGCATCGAAGCATTGGCAGAACATCTAGGAGAGGTCGACACTTCG…	MFPRLEEKSALVPSFIAMARSFDWNEIGKALLGALGELKGASCLKMTLCIADGLDQGAAQTALLKLVLDKAAKASDTKLCSFNTIGLLWKWALRSENKELFDIVAGAFKSVDPSVTGPGIEALAEHLGEVDTSSDKFVALASIAANRSAWLKKQIQILDMPFTCEMPNAEFSNNAQVQQFLRGPDTSMTTKGVLSFEKLREARNYAAEWARKKQVEASFVMEASEEDGVPFVTITKTKAWFSARQKMSLQYKAELKTDRPLCSCQQSPQACATGRINF
KNV87_000321-T1			828	275	Pag3770_1	865126	865953	-	N	0	PF13640	35.0122	984.236	ATGCAATGCAAACTCTACAAATTGCTGGTGTATGGAGAAGGTGGCCACTTTGTGAAGCACCAAGATACTGAAAAAGAAGACGGAATGGTAGCGACGTTGGTCATTCAACTGCCGAGCACGCACCAAGGGGGAGATTTGGCCGTGTACGAAGGCGGTGAAGTGAAGTATCGTCACGATTTTGGCAAGGCTGACGGCTTGGCAGGATTTTTGCCACATTACGCTGTACATTATGCAGATGCCGAACATGCGGTGGAGAAAGTGACGAAAGGGTATCGATTAGTGCTGGTGTATTCGCTTTGCTTGCCAATGCAAAAGCGTCATCTCGAGCACGGCCACAACAAGTCTCTTGAGAAAGAACTGGCTGAAGCTAGTGGTGCGATGAGACCCCAGGAGGAATTC…	MQCKLYKLLVYGEGGHFVKHQDTEKEDGMVATLVIQLPSTHQGGDLAVYEGGEVKYRHDFGKADGLAGFLPHYAVHYADAEHAVEKVTKGYRLVLVYSLCLPMQKRHLEHGHNKSLEKELAEASGAMRPQEEFFALLFSHEYTENSIEELGSVALKGIDRARVVALDAANSLVAADKKLQFYIAQVKHQITYYGADRYEMGGWEEWDRKNMVTWFSTSGENFGQEKSTMTMNLLNPGYETFGDLWRKHGSSEEGGYAGNEGPRKDTTYSRYAILA
KNV87_000322-T1			2895	964	Pag3770_1	868258	871301	-	N	0.002		88.5039	4.9609	ATGTTCCAGCCGCTACGAGGCCAATCAACCTTCTCCGACAACACAGACACCATCTGCATCGGCAGCGGCCGCTTCCTGCGTTCGGTGCTGGTGCCAACCTTCCGAGCTGCTGGCAGTGCTGTTATTGTCGCTCAGACAAGAGGGGCCAGCTTCTCTTCTTCGTGCGCCAAGGCCGAGGGCAAGTACGAGGTGGACACCATCCAGAAGGACGGCAGTGTGCAGACCGAAGTTGTCACAATTGAAGCTGTCGGGTCGTTGGGGGACGCTCAAGAGCGCTCCACCTTCATGCAACTGCCGTCCAAGCTGCCCAAGCTCAAGTTCATTGGCTTCGGAGTGACAGAAGGAGGTATCGTCAAGGGGGGCCCAGCTATTGTGGACCTTACGGAGTTGCTCTACAAC…	MFQPLRGQSTFSDNTDTICIGSGRFLRSVLVPTFRAAGSAVIVAQTRGASFSSSCAKAEGKYEVDTIQKDGSVQTEVVTIEAVGSLGDAQERSTFMQLPSKLPKLKFIGFGVTEGGIVKGGPAIVDLTELLYNCFQTLPDNVVSVINTDNLPKNGETIKNLVLGTEWKGQPTDLAPFRAFVASKVHFHNTMVDRLTSHREGDSLVPLTEPWPTKTLVIEDLQGVLDVKVWSALPGVHIRTTAGQLEQDHLLKLSIANAVHTAMVYLLALTRVKTTCDVLKFPEIRQFLDLLYAKDIAPSLVARGISKEEAQRTYDEWMGRVEHKHFGLDNFWVGQNAMLKYGVRLFSSVEANVTNDETYRPSVFMAFTTAVILRYLTPTQADSRKEDGNGPEIFVGAMD…
KNV87_000323-T1			2871	956	Pag3770_1	871888	874843	+	N	0.042		71.5446	5.70545	ATGTTCACGCCGCTCCAGGGCTCCACCTTCTCCAGCAACACCCGCGCCGTCTGCATCGGCAGCGGCCGCTTCATGCGTGCTGTGCTGGTACCTGTCTTCCGTGCTCTTGACTCCGGCGTCATAGTCGCCCAAACCCGCGGCACCAGCTTTGCATCGGCTTGCAAGGGCACGTACGAGGTGGACACCATCGACTCGGAGGGCCACGTGGCCACCACCACCCTCGAACTGGAAGCGGTGGGGTCGTTGGGAGATGCTGACGGTCGTGCGGCGTTCCTGGAACTTCCGGCCAAGCTGCCGCAGCTGAAATACATTGGCTTTGGAGTCACGGAGGCGGGTCTGCAGTCGGGCACTCAGGTTATCAAGGATCTGGCCGCGTTCTTGAACAGCGCCTTCAAGGCC…	MFTPLQGSTFSSNTRAVCIGSGRFMRAVLVPVFRALDSGVIVAQTRGTSFASACKGTYEVDTIDSEGHVATTTLELEAVGSLGDADGRAAFLELPAKLPQLKYIGFGVTEAGLQSGTQVIKDLAAFLNSAFKAIPDNDLSIINTDNFPNNGDHIKKLVLELDWVKADDSAAFRSYLDNKVHFHNTMVDRITNHRAGDSLVPLTEPLPAKVIAIEDLRGALDVESFRKVPGVHVRTDKSEIAKDYLLKFSLGNAVNSAMVYLLALSRQRTANQFQKFPIISEYLDALFEKDILPALVAGHVAEDEARKFYAEWLVRMKHPHFGLDNFWVSQNALLRIYVRLLNSVNINISNDENYRPSKFMAFAAAVALRFLTPWQEDSKRDAPTIFVGQMDPIKNGAPI…
KNV87_000324-T1			828	275	Pag3770_1	877148	877975	+	N	0	PF13640	35.0122	3964.46	ATGCAATGCAAACTCTACAAATTGCTGGTGTATGGAGAAGGTGGCCACTTTGTGAAGCACCAAGATACTGAAAAAGAAGACGGAATGGTAGCGACGTTGGTCATTCAACTGCCGAGCACGCACCAAGGGGGAGATTTGGCCGTGTACGAAGGCGGTGAAGTGAAGTATCGTCACGATTTTGGCAAGGCTGACGGCTTGGCAGGATTTTTGCCACATTACGCTGTACATTATGCAGATGCCGAACATGCGGTGGAGAAAGTGACGAAAGGGTATCGATTAGTGCTGGTGTATTCGCTTTGCTTGCCAATGCAAAAGCGTCATCTCGAGCACGGCCACAACAAGTCTCTTGAGAAAGAACTGGCTGAAGCTAGTGGTGCGATGAGACCCCAGGAGGAATTC…	MQCKLYKLLVYGEGGHFVKHQDTEKEDGMVATLVIQLPSTHQGGDLAVYEGGEVKYRHDFGKADGLAGFLPHYAVHYADAEHAVEKVTKGYRLVLVYSLCLPMQKRHLEHGHNKSLEKELAEASGAMRPQEEFFALLFSHEYTENSIEELGSVALKGIDRARVVALDAANSLVAADKKLQFYIAQVKHQITYYGADRYEMGGWEEWDRKNMVTWFSTSGENFGQEKSTMTMNLLNPGYETFGDLWRKHGSSEEGGYAGNEGPRKDTTYSRYAILA
KNV87_000325-T1			750	249	Pag3770_1	878221	879049	+	N	0.35		34.4154	943.235	ATGTTCCCTCGACTCGAGGAGAAAAGTGCCCTCGTTCCCTCCTTTATTGCGATGGCACGCTCCTTTGATTGGAACGAGATCGGTAAAGCGTTACTCGGTGCGTTGGGCGAACTTAAAGGAGCAAGTTGTTTGAAAATGACGCTGTGTATTGCTGATGGTCTGGACCAAGGAGCAGCCCAGACGGCTCTCCTAAAGCTTGTTCTCGATAAAGCTGCAAAAGCCTCGGACACGAAGCTGTGCTCGTTCAACACTATTGGGCTTCTTTGGAAATGGGCGCTTCGCTCTGAGAACAAGGAGCTATTTGACATTGTCGCTGGTGCATTTAAGAGTGTGGACCCAAGTGTGACGGGGCCAGGCATCGAAGCATTGGCAGAACATCTAGGAGAGGTCGACACTTCG…	MFPRLEEKSALVPSFIAMARSFDWNEIGKALLGALGELKGASCLKMTLCIADGLDQGAAQTALLKLVLDKAAKASDTKLCSFNTIGLLWKWALRSENKELFDIVAGAFKSVDPSVTGPGIEALAEHLGEVDTSSDKFVALASIAANRSAWLKKQIQILDMPFTCEMPNAEFSNNAQVQQFLRGPDTSMTTKGVLSFEKLREARNYAAEWARKKQVEASFVMEASEEDGVPFVTITKTKACPPKRARQEE
KNV87_000326-T1			510	169	Pag3770_1	879194	879781	-	N	0	PF00588	26.6135	3.04886	ATGGCCGACTGTGATGGAGCTCAAGCTGCCGCTGCGCCGCGCCATTTTCTCATCCTGAACAACGTGCAGAAGAACAAGAACATCAAGAACATGCTGGTGAGCGCCTCAGCCTTCGGCGTCCAAGAGGTTTTCGTGGTCGGACAGAAGAAGTTCGACTTACAGGAGCAGGAGCCTTTCCTCAACTCGTTGAGCTGCCGCGTCACGCGTCTGGCCACGTTGAAAGAGTGTAGAGCGCATTGCCAGGAGAGAGGCATTCGCATTGTGGGCGTGGAGATCATGCATGACGCGAAGAGCATTGCCGACCGGCCGTTTCGTGGCGACACGGCCTTCATTATGGGCAATGAGGGCAGCGGCATGAATTCAGCGCAAGTGGCCATTTGCGACGACTTTGTGTACATC…	MADCDGAQAAAAPRHFLILNNVQKNKNIKNMLVSASAFGVQEVFVVGQKKFDLQEQEPFLNSLSCRVTRLATLKECRAHCQERGIRIVGVEIMHDAKSIADRPFRGDTAFIMGNEGSGMNSAQVAICDDFVYIPQYGGGTASLNVTVAASIILQSFALWAKLPIAERTA
KNV87_000327-T1			2175	724	Pag3770_1	880208	882382	+	N	0.004	PF08240, PF00107	53.531	1.26795	ATGGCCATGGCGTCGCCTTTGGGCAGCGGCAGCTCCGGCAGTCGCGACAGCCCCAGCGACAGCAGCAGTTTATCGTCGCTGCACTTCTCCATGGACAAGAAGCGCAAGCTTGCGACGGTTGGGGCTCACGCAACGTCAATGCAGACGGCGCACAAGCGCCGCAGCATTCTGAACGATGCAGAAATGGACGAGAGCATGGAGGAGTTCGAGGACGCGGCTTGGGCTGTCCGTACGCCCAGCAAGCAGATGAGCATCGCCAACCTCATCAGCTCGCCACCGACGCCAACCACCAGCGACGACAGCGGCTTCTGGGCTGCTACGTCGGCGTTGGCCGATGTCACCATTAAGCCCGAGAAGTTCGAGGTGGACGTCGTGGAGATGCACAAACCAGCGGCACCG…	MAMASPLGSGSSGSRDSPSDSSSLSSLHFSMDKKRKLATVGAHATSMQTAHKRRSILNDAEMDESMEEFEDAAWAVRTPSKQMSIANLISSPPTPTTSDDSGFWAATSALADVTIKPEKFEVDVVEMHKPAAPTTSSSSNIPAAFLATQAFASPRDFFVAPASGATTTTEKTQVVCTLCQVTMGNRVYSLKRHLFRHHPQVFRVDSPVMNKKAESPPMKNQAMKNDPEIASWRGSNDQLVVHLRGSYGSSGGQMKRYKMADTVDNNAVPTQTEMKHNDAFVSWLCSDVIPMQALQSQLFREFLALVNPTFKMPQVVVQPQQLHKLNMLRSNLGKADNPATSRSVDFGGLESAATEPRFMKGLCLQGNGLAPRLVVDLAVPTPAPHEALVEVLRAGICGT…
KNV87_000328-T1			465	154	Pag3770_1	883792	884256	+	N	0.44		37.5053	0.796445	ATGGATTTCAACGCTTTATACCTGTTCGTGGGGCCGCCGATGACTCGGGGTGCGCCAGCGGTGCCTTTACCCTCGCTTCCTCCTTCACCCACAGCGACACGGGCGTCATTGCTTCCTCCTACATTGCCACGACCGCCGTCCTCGTGCCCCAAAAAGCTGCAGAACCAACGTTCGCGCGTCAAGCCTTATCATCGATTCAAGTCGAGTCAGCGCCATTTGGATAACCAAGTAAGACCCCAAGTGAAGACTCTTGATCCCTGTGAAGGTCTCGAACGTATTTCGGGCGGGGCGCAGATGATGATGTCGGAGCTGGAACTCGAGTACCGGGCTGCTAAAAAGAACTGGCCAGACTCCACGATGACGGACACTCGCATGTGTGGAGAACCCCTGCCGATCTGG…	MDFNALYLFVGPPMTRGAPAVPLPSLPPSPTATRASLLPPTLPRPPSSCPKKLQNQRSRVKPYHRFKSSQRHLDNQVRPQVKTLDPCEGLERISGGAQMMMSELELEYRAAKKNWPDSTMTDTRMCGEPLPIWTTVMEMCPQFCALDPIVGEYF
KNV87_000329-T1			723	240	Pag3770_1	886649	887371	+	N	0.034		83.4272	0.699485	ATGGTCTCCACGACGACGTACTCGAGCGGCGAGCTGCTGTCCTCGTTCGCGCGGCACCCGGCCGCAGTCGTGGCCCCGCCGCAAGGGATGCTGCAGCCCATGCCCAGTGCCCACCACCACATGACGCACCTGGCCATGCAGCCGCCTGCCGCCGCCATGGTCGACGCGCAGCAGAAGCGCTCGCCGCTGCTCTGCGGCTACCCGAGCAAGAAGTGCTGGAGCTGGCGCGTGGAGAAGCGCAACGGCGAGCTGCACAAGTTCTGCGAGTACCACCGCCAGAAGGCCAACACGAACCAGCGCCGCATGGAGCAGCGTCGTAAGCAAGGCCGCTCGGCCTCTCCTCGCGCCAAGAGCTCGCGACGATCGTCACCCAAGGCGTCGGCTGACAACAAGCGCGAG…	MVSTTTYSSGELLSSFARHPAAVVAPPQGMLQPMPSAHHHMTHLAMQPPAAAMVDAQQKRSPLLCGYPSKKCWSWRVEKRNGELHKFCEYHRQKANTNQRRMEQRRKQGRSASPRAKSSRRSSPKASADNKREVVVKAERPAVIPKSITHPKAVVIPPHVANAGSPRGIDCFGGVLDDAAMFSWMDAELDIGIGMDAAVDYMMVETPVIDMEPSDTPVDLFEEDLFFLEHFIDEISHSAV
KNV87_000331-T1			1398	465	Pag3770_1	894443	895840	+	N	0.001		87.1725	0.737187	ATGCCGATCACCAACTCCCAGCCGCTCGCCAGCACCCAGTGGAGCACCTGCGGACGGAAGCTGCTCAAGGACGGCAAAAGCTTCTTCGTGCGCGGCGTCAACTACGCGCCCACACCCATCGGCAAGCCCGGAAGACTGGATATGCTGGGCGAACCCACGATCTTCCTACGAGACCTGCAGAACCTGCGACTCATGAACGCCAACGCCGTCAAGACCTACGACTTCTATAGCCATGTCAAGCACCAAGGGTATCTGGATGCAGCCTACAACGACAATGTGGATCCGGTCTACACCATCTTCTCCATCTGGATCGACCAGGGCATCATGCTGCCCGAGCTCTCTGAGAACAGTCCCGAGTTCCAGCACTTAGTGAACGAGTACTACCTCATGGCCAAGGAA…	MPITNSQPLASTQWSTCGRKLLKDGKSFFVRGVNYAPTPIGKPGRLDMLGEPTIFLRDLQNLRLMNANAVKTYDFYSHVKHQGYLDAAYNDNVDPVYTIFSIWIDQGIMLPELSENSPEFQHLVNEYYLMAKETGGHPAVMGYSIGGEMNSVTVIYDKAFWSKFHALTSAVRRGLKENNNAQKIITTTFVDDGGASFMAGEQFNADVDMWGSNVYQTDYPGSVIPKFLAVPGGKPLLVSEYGYPYASDTGVGDTMQLNYVADLLTQQTLALQNNFQQADGDEQAIVGGFVFEYSDEWWKAGNPDEHNLGLVKNGQFPLGYLSEEFFGLFSASHATADDPEVDATTLPNVLRARPTVSMLTTIWGNGTLASEGDLVTNCNSNVESVTASITSNYVAPTTQ…
KNV87_000332-T1			1113	370	Pag3770_1	896039	897151	-	N	0.001	PF00150	14.2513	0.866709	ATGATGCGCTTCGAGGCTTGCGGCGGGGGCGTGTGGCTCGATGGGGAACGTTTCTTCCTCAAGGGCGCGAGTTTCTTCGGCATGGAGAGCGACATCTGTGTCCCTCATGGACTGTGGGGCGGTCCGGACTCGACGACTCTAGCGACAGTAGCGCAATTGTTGCGCTCCAACGGCTTCAACGTGGTTCGCGTGCCTTTAGCAGTGGCTGCAGTCGCCAACAACATCGAGGTGGACCGTTACAAGATGGGCAATGAGGTCGCACTGCTCAGGGCCTTCGAAGGACGCGAATTGCACTACCTGGATGTACTGGATTACGTCGTGCACGAGCTGGAACGTCACGATCTGCTGGTGCTGCTGGATGCTCATGTGATGCAACCTGCTGGAGCTATCACTCCATTA…	MMRFEACGGGVWLDGERFFLKGASFFGMESDICVPHGLWGGPDSTTLATVAQLLRSNGFNVVRVPLAVAAVANNIEVDRYKMGNEVALLRAFEGRELHYLDVLDYVVHELERHDLLVLLDAHVMQPAGAITPLWYDDGQGCSETVVTQMWRTLATRYASQRNVLGADLNNEPHGEASWGTGDLKTDWRLAAMRLAETVLQVCPHWLIFVEGVQTTSCDKGHKMPCFWGENLQAAGQYPMELCVEKRLVYCPHTYGPAVAWQPYFNAEDFPENMPRVWDTHFGYLKQQTEVPLVIGEWGGRYENKKDWTWQTRFAEYAQQIGVSGVVYWCVNPNGGDTDGLLCADWRTPNANAFQLLSRFTGTPVPAPSSS
KNV87_000333-T1			1383	460	Pag3770_1	897446	898951	+	N	0	PF00271, PF00270	48.1068	2.43316	ATGAGCGAGACGGACGCGAAGACGAAGACGGAGGAGGTGGCGCCTCCCGCTGCCGAGCCGCAGGAGAAGAAGGAGGAGGAGAACGCCGTCGAGGAGGTCACGCAGTCGCTGGAGGAGATTCTGGCGCTGGGCCAGGGGCTGGACGACCAGGACTACAAGGCCGAGCTGGAAGTGCTCCAGAACGACCCCAACTCGAATTTGTACTCGGCCGTCACCTTCGAGGAGCTCAATCTACCGGAGCCCCTGCTCAAGGGCGTGTACAACATGAAGTTCGCCAAGCCGTCCAAGATTCAGTCGGTGGCGCTGCCATTGATCCTCGCCGATCCTCCGGAGAACCTCATCGGCCAGGCGCAGAGTGGCAGTGGCAAGACCGCCACCTTCGCTCTGGGCATGCTGTAC…	MSETDAKTKTEEVAPPAAEPQEKKEEENAVEEVTQSLEEILALGQGLDDQDYKAELEVLQNDPNSNLYSAVTFEELNLPEPLLKGVYNMKFAKPSKIQSVALPLILADPPENLIGQAQSGSGKTATFALGMLYRVDVNVKAPQALCVGPTRELVRQIMAVVNAMGKFIGVETFLAIPGNDLARGESLTAQVIVGTPGKIEGMIKKKQLDTRNVKIFVLDEADVMVAEDGMRERSVAIKRLIKNRACQYLLFSATYADDVRDFAQKMVPDHNIITVKKEKLTLDGIKQFWIDCKTRDNKFQVLSDIFAILSIGKCVIFVQQRETAKELTRSMRDKGHSVGILHGADMAKEVRDQVIDEFRAGTTNVLITTNVLARGIDVAGVSLVVNFDIPLTRDHRPDP…
KNV87_000334-T1			1308	435	Pag3770_1	899151	900537	-	N	0	PF08154, PF00400, PF00400, PF00400	47.5275	6.02599	ATGGACGAGGACGGACCCCAGGTTCGCGTGAAATTCGTGACGAAAGACGCGTCCATCCGCGTGACGGAGACGCCCTTCGCTGTGCCCACGCGGCTCAATCGTCGTGGACTCTCTCAAGTCGTCAACCACCTGCTGGCCACCGGTGACAAGCCGAGACCCTTTGACTTCCTCGTGGACGGACTGTTCCTGCGCTCGTCACTGGACAAGTATCTGCAGACTCAGGGCGTGTCGGAGGAAGCTCTGCTGACGCTCGAGTATGTGGAAGCTCTTCCTGAGCCTCAGAAGCAGAACGGCAGTGAGCACCCGGACTGGGTCAGTGCTGTGGTGGCTCTGGATGACGAGCTGGTCGTCACCGGCTGCTACGATGGAGTGCTGCGTGTGTACGACGCTCACGGAGAC…	MDEDGPQVRVKFVTKDASIRVTETPFAVPTRLNRRGLSQVVNHLLATGDKPRPFDFLVDGLFLRSSLDKYLQTQGVSEEALLTLEYVEALPEPQKQNGSEHPDWVSAVVALDDELVVTGCYDGVLRVYDAHGDCKASVKAHQGAIKAVSVSSSAEKSGEFVIASSGKDQLSQLWRFNVEAAKLSPMAALTGHLNSVDAVQMHASGKRVVTGSWDNTVRVWQTPSGSEVSGEQRSAKKHKKTENGAGAVSFQQLEAEIVLVGHASYVTGVAFRPKSSEHDEDVVVSAGSDRTVRLWDLVTQSCSQSLVGNRAVSDLSVNANGLVLTAHPDQCIRLWDPRAQQSGESIVQRTFRSHKEWVSSVAWHPDSTNNENLFVSGGYDGTAKVWDARSTIPLHTVSA…
KNV87_000335-T1			1257	418	Pag3770_1	904713	905969	-	N	0		0.71523	61.4732	ATGCCGTCAACTCGGTACATTTTCGCGGACCTGGATGCTCTCAACCAGGACGTTTGCACGTACATGCGGTCACACTCGAAGGAGTTTTCAGACGCTGAATTGACGAAGCATTTCCCCATCAGCGCGTACAAGTTGACCAAGTTGCTTTCGCATGGTGACGGAGTGACCACGTATTTTCAAGGGAGCTACTATTATCTCAAGCTCAAGGACGTCGAAGCATTTCGAACTGCAGAATGGGAAATGAGACCGAAGAGTGCGTCCAAGTATCGTACACTTGGGCATTTGCCCAAGCCCAAACGCGGTGATACCATTGAAGATGGTTCGAAGACGCTGGTGCTTGTTGCAGGGAAGTTGGCGGGGTCAGTACTTCACGGCGTGGACAAGTATTTCGAGGCTGGC…	MPSTRYIFADLDALNQDVCTYMRSHSKEFSDAELTKHFPISAYKLTKLLSHGDGVTTYFQGSYYYLKLKDVEAFRTAEWEMRPKSASKYRTLGHLPKPKRGDTIEDGSKTLVLVAGKLAGSVLHGVDKYFEAGWCVQCYCFRDRDAKVYDLLASGHPSQFKCVYLDSIVRSLIKEISGDYEMMATARGSSRASPSLGDALKSIPMSQNLSSLYEHIHELQVKVLAMETESEKQRTKQHDDLHYQIQQQKEAFAYQLSKQDEDFEKRLREHRKSATFLRKRHEQHIEERVEVCSNEVATALSNLGELSERVKQDVSEYQRARLDEELARWRQQTIDSYYKTSSIGQDKPVPSTLLDAVDVVLKQNGVATGIKNWKAALVVLVVHKIAAWLSSASFGVDFV…
KNV87_000336-T1			1566	521	Pag3770_1	907007	908621	-	N	0		0.0364118	1.91338	ATGAAGCGGAAGCGCTCTGACGCAGAGAAGGCTTTCATGGAAGCGCGGACTCATGCAACGGTGGTTGCCAAGCTGGCTACGCTCTATCCGCATGAAGAGCTCATTGATGAGATCCGCCGGAGTTGTCTCGTGTACAAACAGTGGCAGCTGGAGGCGCTGCACGTCGCCTGCCTTCACGTCTTGCGTTGCATTGAATTGGGTTTGGATCTACCGAGACTAGACGACGCGTTTTTCGAGTGGTGCATCCGGGGGGTTCGCAACGAGGGGCTACAGGTGAGAGACCGTCGGGCTCGACTTCCAGAGGCTGCTCGCCAGCGCGCTATGAGCCGGCCAGTCGACCCCGCACTTCGCGAGACCGTCCGAATCTATCGCGAGGCTCGTGCCGGCGCAACAAACTAC…	MKRKRSDAEKAFMEARTHATVVAKLATLYPHEELIDEIRRSCLVYKQWQLEALHVACLHVLRCIELGLDLPRLDDAFFEWCIRGVRNEGLQVRDRRARLPEAARQRAMSRPVDPALRETVRIYREARAGATNYTHPPQIQYCSEQISAMAKTMSTNVKVIVQEQFLERLVTEIRLQLIERTGEAPKSEVERLRFVCFGPGDGEYTDDEQELRQWLGFRPYKSEMKRNMAMSLVKLQEILALIETASRPSQEQDSDDGEVELEMEPKDDVSLPGEPEPDRAKSSDPKHLKGIRAFTILPVSTNFVPMHVVLNGSTLQEFCARLLYIRNGANPVGIPVGSRGGLVKPKVVAQQGEYYLRRAFAVNRFETSNRQFAKQVTTNGYSAAVLLTRPKTEEELEKE…
KNV87_000337-T1			2004	667	Pag3770_1	909373	911458	-	N	0.001	PF01852, PF07059	43.1636	2.03392	ATGGAATCCCCGCGAGAGGACTTCGCTGCCTCCCGCCGCGACTCCAAGTCCATGCCCAGCTCCACCACGCACTCGGCCTCTTCCTCTCCTCGCGCCGCGTCTTCTGTACCGCCGGCACTCAAAGCTTCGGCGTCCGTGGGCTCCGTCCCCATCGGCTCGGATCCCCCCAACGTCATGCGCTCCTCGTCCCTCACGACGCTCGCCGAGCCCTCCACCACTCTGCTCCACTCCTCGAAGCCAATCCTACACCCTCACGCGCGAGCAGCGGCCTCGGTGCCCAATCTCCGCTTCGACTACAGCGGCCAACCGGCGTCCACCGACGTCCCCAGCACCGTCAAGCTGCTGAGCGAGCTGGAGCGGTCCTGGGCCATGTTCGCGGCCTCGTGGAAGGTCGTGGAC…	MESPREDFAASRRDSKSMPSSTTHSASSSPRAASSVPPALKASASVGSVPIGSDPPNVMRSSSLTTLAEPSTTLLHSSKPILHPHARAAASVPNLRFDYSGQPASTDVPSTVKLLSELERSWAMFAASWKVVDLFAGLQIWQEQPSEAESVSGSEPLNNVLLSTASAGLVTFLAGHIGGGGFVVSVMLTLLVVVAALWTLSNAHAKCAVPCFKTLQEVDGSPSEIFLYLMGIKNYPVWDASVESAEVVHTIDDHSDIIHIIYRPVWMWPVWLAPRDLCLLRYWRRAEDGSYVICMQSALHPECPPMHGLVRATCKGGGFIVSPRALSVTQGDELTSMVTNVVHLDPQGWEGKLLQRLNMMHLYVRPQVLSLTGLRDVMEARKYVCPNVPEEFSAALAAS…
[truncated: 16,651 more rows]

## Sheet: Table S3 CNVs
Table S3. Copy Number Variants (CNVs) across different isolates of Phytophthora agathidicida
isolate	Sample	Type	Chr	Start	End	CNV_level	eval1	eval2
4288	SRR7718967	deletion	Pag3770_1	220001	255000	0.740477	0.0372573	2.68e-27
4288	SRR7718967	deletion	Pag3770_1	1880001	1955000	0.677693	0.0217712	2.84e-13
4288	SRR7718967	deletion	Pag3770_1	6065001	6100000	0.394052	0.00303842	0
4288	SRR7718967	deletion	Pag3770_1	8135001	8165000	0.736222	106.47	1.34e-06
4288	SRR7718967	duplication	Pag3770_1	9375001	9570000	2.34344	2.69e-09	2272394217
[truncated: 675 more rows]

## Sheet: Table S4 Two CRN gene families
Table S4. Recombination and repeats in two CRN gene clusters in the P. agathidicida genome
[truncated: 24 more rows]

[truncated: 2 more sheets: Table S5 CRNs common domain, Table S6 RXLR gene families]
